# Supplementary material for: Identification of Micro Ribonucleic Acids and Their Targets in Response to Plasmodiophora brassicae Infection in Brassica napus
Source: Front Plant Sci. 2021 Oct 28;12:734419. doi: 10.3389/fpls.2021.734419 (PMC8585624; doi:10.3389/fpls.2021.734419)
Supplement: Supplementary file 1 [file Table_1.XLSX]

## Sheet: Sheet1
Supplementary Table S1 Summary of miRNA candidates identified in B. napus.
a. Known miRNAs
precursor_id	precursor_seq	miRNA family	mature_id	mature_seq	mature_length bp	Int409R1 readcount	Int409R2 readcount	Int409R3 readcount	Mock409R1 readcount	Mock409R2 readcount	Mock409R3 readcount	Int409S1 readcount	Int409S2 readcount	Int409S3 readcount	Mock409S1 readcount	Mock409S2 readcount	Mock409S3 readcount
bna-MIR1140	CUCAAUCUUUUAUAUGGCUCCGAUUGGCUUUAGGCUGUUGUGGCUUUGACUUCUUUCUAAAGUCUUCAAAAUUUAGUUUUUCACAAUCACGUUAAAUUUUUUUAAAAGUCACAGCCACAACAGCCUAAACCAAUCGGAGCCAUGGUGAUG	MIR1140	bna-miR1140	ACAGCCUAAACCAAUCGGAGC	21	5	2	5	7	4	1	0	1	2	0	8	4
bna-MIR156a	UGACAGAAGAGAGUGAGCACACAAAAGUAAUCUGCAUAUACUGCAUUUGCUUCUCUUGCGUGCUCACUGCUCUUUCUGUCAG	MIR156	bna-miR156a	UGACAGAAGAGAGUGAGCACA	21	473	392	353	272	5492	902	588	245	114	623	159	244
bna-MIR156b	UAGGUUUGAGAGUGAUGCUGGUUGUUGACAGAAGAUAGAGAGCACUAAGGAUGACAUGCAAGUACAUAUGUAUGUAUCAUCACACCGCCUGUGGAUGAUUACAAAAAUAAAACCAAUUCAAAAGAGAGAGAGAGAGAGCCUGCAUGUCUACUCUUUCGUGCUCUCUAUACUUCUGUCACCACCAUUAUUUCUUCUUCUUUCUUACCUA	MIR156	bna-miR156b	UUGACAGAAGAUAGAGAGCAC	21	62	62	55	35	290	77	40	48	31	92	51	69
bna-MIR156d	CGCAAAGAAACUGACAGAAGAGAGUGAGCACACAAAGGCACUUUGCAUGUUCGAUGCAUUUGCUUCUCUUGCGUGCUCACUGCUCUAUCUGUCAGGUUCCGGCACCGAUU	MIR156	bna-miR156d	UGACAGAAGAGAGUGAGCAC	20	477	395	356	273	5514	910	590	248	114	627	162	246
bna-MIR159	GUAGGGCUCCUUAUAGUUCAAACGAGAGUUUAGCAGGGUAAAGAAAAGCUGCUAAGCUAUGAAUCCCAUAAGCCCUAAUCCUUAUAUAUAAAAAGGAUUUGGUUAUAUGGCUUACAUAUCUCAGGAGCUUUAACUUGCCCUUUAAUUGCUUUUACUCUUCUUUGGAUUGAAGGGAGCUCUACA	MIR159	bna-miR159	UUUGGAUUGAAGGGAGCUCUA	21	31544	51677	46458	18181	17907	41398	12095	33871	24910	15831	25573	31970
bna-MIR160a	GUAGUUGUAUAAGAUGUGUAUGCCUGGCUCCCUGUAUGCCAUCCUCUAAGCUCAUCGACCAUUGAUGACCUCCGUGAAUGGCGUAUGAGGAGCCAUGCAUAUUUUCAUAUACAUUUACA	MIR160	bna-miR160a	UGCCUGGCUCCCUGUAUGCCA	21	4875	4353	3084	2669	2385	6097	1234	4274	1803	2997	10504	9383
bna-MIR161	UUUAUUGCUUCGAUCAAUGCACUGAAAGUGACUACACCAGGAUUUGUUUUUAAGUUUUUGCUCUCAUCUAUAUGAUAAAGAUGAAAAUUAGCCUCUGAUGUAGUCACUUUCAAUGCGUUGAUCAUAGCAUGGAAA	MIR161	bna-miR161	UCAAUGCACUGAAAGUGACUA	21	0	1	1	0	0	1	0	1	2	0	0	2
bna-MIR162a	AGUGAAAGAUGCUGGAGGCAGCGGUUGAUCGAUCUCUUUGUGGGAAUUUUUGAAAAACAAAAUUAAAAGCAUGAACAGAUCGAUAAACCUGUGCAUCCAGCGGUCGCCUCUUCA	MIR162_1	bna-miR162a	UCGAUAAACCUGUGCAUCCAG	21	1	0	0	0	0	0	0	0	0	0	0	0
bna-MIR164a	CCACGUUGGAGAAGCAGGGCACGUGCAAACCAACAAACACGAGAUCUAUCUCAUGUAAUUUGCACGUGCUCCACUCCUCCAACAUG	MIR164	bna-miR164a	UGGAGAAGCAGGGCACGUGCA	21	1855	2407	1800	1801	1508	2590	312	977	383	1224	2341	1511
bna-MIR164b	GUUACACUUGCUGGAGAAGCAGGGCACGUGCGAACAAAUGAGAUCGAUCGGUAUAUGUUGAUCAUAUUUUCGCACGUGUUCUACUACUCCAACACGUGUGCCUCCCCCUC	MIR166	bna-miR164b	UGGAGAAGCAGGGCACGUGCG	21	966	1278	1159	687	792	1163	198	628	250	624	1122	920
bna-MIR166a	UUGAGGGAAUGUUGUUUGGCUCGAAGACUCUAGCUUAUCAUGUUAGAUCUUCUUCGAUUUAAUCGAAUCAAACCUCCAUGUUUGAGAUCUGAUUUAGGAUUUUAGGGUCGUCGGACCAGGCUUCAUUCCCCCCAA	MIR167_1	bna-miR166a	UCGGACCAGGCUUCAUUCCCC	21	14977	15546	13548	7698	4751	14742	2940	11233	5031	10772	15267	16408
bna-MIR166f	AGUUGAGGGGAAUGUUGUCUGGAUCGAGGAUAUUAUAUAUACACAAAUACGUAUAUAUGUUAAUACAAGUGUUUGAUCAUAUAUGUAUAUAGAUUAUUCUCGGACCAGGCUUCAUCCCCCCUAACAUGU	MIR167_1	bna-miR166f	UCGGACCAGGCUUCAUCCCCC	21	10679	9653	11042	4543	6417	11692	3630	9415	3983	10670	11729	12984
bna-MIR167a	GGUGUACAGGCAUCUGAUGAAGCUGCCAGCAUGAUCUAAUUAACUUUCUUUCUCUGUUGAUUUUAUGACAAUGGAAAAGAGAUGAGUGUCGAUUAGAUCAUGUUCGCAGUUUCACCCAUUGACUGUCGCACC	MIR167_1	bna-miR167a	UGAAGCUGCCAGCAUGAUCUAA	22	3932	5105	5113	1491	508	4896	223	3229	1134	881	4588	5112
bna-MIR167c	GGUGCACCGGCAUCUGAUGAAGCUGCCAGCAUGAUCUAGUUAACUUUAUUUCUCCGUUGUUUAUCCAUGACAAUGGAAAAGGGAUAAGUGUCGAUUAGAUCAUGUUCGUAGUUUCACCCGUUGACUGUCGCAUC	MIR167_1	bna-miR167c	UGAAGCUGCCAGCAUGAUCUA	21	3945	5114	5106	1491	506	4906	217	3244	1135	882	4600	5121
bna-MIR167d	UUUUGGGAGGCUGAAGCUGCCAGCAUGAUCUGUGUAUAGAUAGUGGUACCAGAUCAUCCUGCGGCUUCAUUCACUCAAAUCACCAACAAU	MIR167_1	bna-miR167d	UGAAGCUGCCAGCAUGAUCU	20	1999	2904	3691	767	283	2633	68	1547	597	440	2606	3463
bna-MIR168a	UUACGGCGGCCUCUGACUCGCUUGGUGCAGGUCGGGAACUGAUUGGCUGACACCGCCACGUGGCUUUCCAUGGUUGGCUUGUGAGCAGGGAUCGGAUCCCGCCUUGUAUCAAGUGAAUCCGAGUCCGACGUGA	MIR168	bna-miR168a	UCGCUUGGUGCAGGUCGGGAA	21	2220	2750	2427	1032	761	2341	270	1812	747	868	2003	2093
bna-MIR168b	ACCGUCUUGCUCGGAUUCGCUUGGUGCAGGUCGAGAACUAAUUGUCUAACACAUCCACGAAGUUUUACUUGCUGGUUUGUGAGCAGGGAUUGGAUCCCGCCUUGCAUCAAUUGAAUCGGAGCCCUGAUCG	MIR168	bna-miR168b	UCGCUUGGUGCAGGUCGAGAA	21	31	119	140	19	14	54	2	41	16	11	69	129
bna-MIR169a	UGUGACCAAAGUAGUGUGCAGCCAAGGAUGACUUGCCGAUUUAAAAUAUCUGAUAAGUAUUUUAUUUCGUAUUUUAAAGAAAAAAAUCAUGAUCGGCAAGUUGUCCUUGGCUAUACGUUUCUUUGUGUCGCG	MIR169_2	bna-miR169a	CAGCCAAGGAUGACUUGCCGA	21	1	27	7	2	0	1	0	4	10	2	3	9
bna-MIR169c	AGAUGAAUAGAAGAAUCAUAUUUGGUAGCCAAGGAUGACUUGCCUAUUUCUUGAGAGUAAAAUGGGCAUGGUGUCAUGUUAAAAGUUACUGUAGGUAGUUUCAAUUUGACCAUUUUCCUUACAAAUGAUAUUAGGCAGUCUCCUUGGCUAUCCUUAUAUGUUCUUCUCUCUCAUCU	MIR169_1	bna-miR169c	UAGCCAAGGAUGACUUGCCUA	21	0	0	0	0	0	0	0	0	0	0	0	3
bna-MIR169g	GAGAAACGGUGACAUGAAGAAUGAGAAGUUGUGUGGUAGCCAAGGAUGACUUGCCUGCGUCUUUAACACCAUAUCAAAGACUUUAUCGAUAGUCUCUGAGUUGGUUAGGCUGUAGGCAGUCUCCUUGGCUAUUCAGACACUCCUCUUUCUCCUCAUUUCACAUUUCUC	MIR169_1	bna-miR169g	UAGCCAAGGAUGACUUGCCUGC	22	0	1	0	0	0	0	0	0	1	0	0	3
bna-MIR169m	UAUAUGUAUCAGAGAGUCAUGCAUGGGAAAAUAGAGAAUGAUAAUGAGCCAAAGAUGACUUGCCGAUUUUACCAAAGAAUUUAAAACUGAUAAUGGUGACUGGCAAGUCGACUUUGGCUCUGUUUCCUUCUCUUCUUUUCGAUGUAAGACUCUAGAUAUCUAU	MIR169_2	bna-miR169m	UGAGCCAAAGAUGACUUGCCG	21	129	141	107	28	10	75	3	148	198	34	432	142
bna-MIR169n	AGAAUUGCAUGAAGUGGAGUAGAGUAUAAUGCAGCCAAGGAUGACUUGCCGGAGGGUCGUUCAUCAUGCAUAAUAAUAUUGGUGAUGAACAUAAUUCUGGCAAGUUGCCCUUCGGCUACAUUUUGCUCUCUUCUACUCAUGCAAACUCUC	MIR169_2	bna-miR169n	CAGCCAAGGAUGACUUGCCGG	21	12	48	13	4	0	6	0	24	43	4	14	31
bna-MIR171a	UGGUCAAGCGAGAUAUUAGUGCGGUUCAAUCAAAUAGUCUCACUCUUAGUUGAUAGAGAUUGAUUUUGUUCGAUUGAGCCGUGCCAAUAUCACGCAUAUAACCA	MIR171_1	bna-miR171a	UUGAGCCGUGCCAAUAUCACG	21	19	46	30	14	2	24	0	27	11	4	12	10
bna-MIR171f	ACGAAAGAGUCCUCUUUGAUAUUGGCCUGGUUCACUCAGAUCUUCCAGAUUACACACGUACUAUAUACAUUCUCUCAGUUAUCUGAUUGAGCCGCGCCAAUAUCUCAGUGCUCUCUCGU	MIR171_1	bna-miR171f	UGAUUGAGCCGCGCCAAUAUC	21	4	10	5	5	0	4	0	0	2	0	6	10
bna-MIR171g	GAUAUUGGCCUGGUUCACUCAGAUUACACACGUACUAUAUGCAUUCUCUUAGUUAUCUGAUUGAGCCGCGCCAAUAUCUC	MIR171_1	bna-miR171g	UGAUUGAGCCGCGCCAAUAUCU	22	4	9	5	5	0	4	0	0	2	0	5	10
bna-MIR172a	UUUUGUAGGCGCAGCACCAUCAAGAUUCACAUGGAAAUUGAAAAAUCUCCUAAUUUUUAAUUAGGGUUUUGAUAUGUAUAUGAGAAUCUUGAUGAUGCUGCAUCAACAAC	MIR172	bna-miR172a	AGAAUCUUGAUGAUGCUGCAU	21	4	11	4	1	2	17	0	8	2	0	4	12
bna-MIR172b	UAGUUGCAGAUGCAGCAUCAUUAAGAUUCACAAGAGAUGUGGUUUUCUUGUUUUCUCGCCUCUUGGGAAUCUUGAUGAUGCUGCAUCAGCAACUA	MIR172	bna-miR172b	GGAAUCUUGAUGAUGCUGCAU	21	15	57	23	23	0	39	0	50	11	3	57	69
bna-MIR172d	UUUUUGCUAUUGCAUCAUCAUCAAGAUUCAGAAAUCAUAUUCCUUGAUGGGUUCUCCUUCGAGCCUGUCUUUUUUGGUUUGAGAAUCUUGAUGAUGCUGCAGCGGCGAUUAAA	MIR172	bna-miR172d	AGAAUCUUGAUGAUGCUGCAG	21	1	5	4	0	2	8	0	2	0	2	4	14
bna-MIR2111a	GAUGACAAGUAUUGGUGAGGACCGGGUAAUCUGCAUCCUGAGGUUUAAAGCUUGAUUAUACGCAUAACAUGCCGACGCAUAUAACUAUGUGUUUUAGAAUAGCUUUUAGUCCUCGGGAUGCGGAUUACCUCUUCCUUACUAUACGUACACG	MIR2111	bna-miR2111a-3p	GUCCUCGGGAUGCGGAUUACC	21	5	6	3	0	0	3	0	0	2	0	0	3
bna-MIR2111b	GCACUUGAUGAGGAACUGGUAAUCUGCAUCCUGAGGUUUAAAAAUACAUAGGCACAUGCAAAUGUGUGUAUUAUAGUUUUUAAUCCUCGGGAUACAGAUUACCUCUUCCUUUUACUGAA	MIR2111	bna-miR2111b-3p	AUCCUCGGGAUACAGAUUACC	21	0	0	0	0	0	1	0	0	0	0	0	0
bna-MIR2111b	GCACUUGAUGAGGAACUGGUAAUCUGCAUCCUGAGGUUUAAAAAUACAUAGGCACAUGCAAAUGUGUGUAUUAUAGUUUUUAAUCCUCGGGAUACAGAUUACCUCUUCCUUUUACUGAA	MIR2111	bna-miR2111b-5p	UAAUCUGCAUCCUGAGGUUUA	21	13	30	38	11	13	14	1	10	6	0	18	16
bna-MIR2111c	UAUUGGUGAGGACCGGGUAAUCUGCAUCCUGGGGUUUACGGUUUAAGAACACACAAAGUGUGCGUAUGCAUAUGUAUAUGUGUGUUAGUAAAGCUUUUAGACCUCAGGAUGCGGAUUACCUCUUCCUUACAAUACG	MIR2111	bna-miR2111c	UAAUCUGCAUCCUGGGGUUUA	21	0	8	3	2	0	4	0	0	0	0	2	0
bna-MIR390a	AUUUCAGGUGAUGUAGUUGAGAAGUAGCUGUAAAGCUCAGGAGGGAUAGCGCCAUGUCUCACCGGUACUAUAAAAUGUUUGUAUAUCUAUAUUGGCGCUAUCCAUCCUGAGUUCUAUGGCUUCUUCUUGCUUUUAUCCUGAGAU	MIR390	bna-miR390a	AAGCUCAGGAGGGAUAGCGCC	21	805	459	271	207	276	570	101	325	103	231	641	223
bna-MIR393	UCCAAAGGGAUCGCAUUGAUCCUAAUCAAGCUGAGUUAUUCCCGAAUAAUUAUUUUAAUUUUUUCUCAAUGGAAAGAUAGAAAAAAAAAAUUUUGCUUCGUUUUCCGGAUCAUGCGAUCUCUUCGGA	MIR393	bna-miR393	UCCAAAGGGAUCGCAUUGAUC	21	2	2	4	3	4	0	0	5	0	0	2	7
bna-MIR394a	ACAGAGUUCUUUGGCAUUCUGUCCACCUCCUUUCUGAAUAUAUUUGUGUAUAAGUGUACGCAACUACGUUGUGUUUUGUGUGAGGAGGUGGGCAUACUGCCAAUAGAGAUCUGUUA	MIR394	bna-miR394a	UUGGCAUUCUGUCCACCUCC	20	179	284	160	288	13	204	0	128	85	23	460	235
bna-MIR395a	UCCUAGAGUUCCUCUGAGCACUUCAUUGGGUAUACAAUUUCUUAUGAAGAUUACCCACUGAAGUGUUUGGGGGAACUCCUGGA	MIR395	bna-miR395a	CUGAAGUGUUUGGGGGAACUC	21	2	5	1	2	12	6	9	6	6	7	6	7
bna-MIR395d	GCCCCCAUGAGUUCCCUUUAACGCUUCAUUGUGAUUACUCCAGUCACAUUUAUUUUUCUUAAAUGUUUGGUCGAUUUUUGUAUACAACACUGAAGUGUUUGGGGGGACUCGUGGUGC	MIR395	bna-miR395d	CUGAAGUGUUUGGGGGGACUC	21	137	184	97	124	361	250	530	208	202	586	363	305
bna-MIR397a	GAACAUCAUUGAGUGCAGCGUUGAUGUGAUUUACUUCUCUUUUUCAUUGUUGAAUGGAUUAAAGCAAUUUACAUCAACGUUGGCUCAAUUAUGUUU	MIR397	bna-miR397a	UCAUUGAGUGCAGCGUUGAUGU	22	40	154	61	14	19	57	12	84	27	4	28	66
bna-MIR399a	ACAGGGCAAGAUCUCUAUUGGCAGAAAACCAUUACUUAGAUCUUUGCAUCUCUUUCUGCAUUGAUUUGUAGUGAGUUCUCUGCCAAAGGAGAUUUGCCCGGU	MIR399	bna-miR399a	UGCCAAAGGAGAUUUGCCCGG	21	13	25	17	9	5	12	5	9	3	6	6	10
bna-MIR399c	AUUACAGGGCAAGAUCUCCUUUGGCAGGAAUCCAUUACUUCAGUCUUACAUAUGCAUAUAUGUUUGUGGUGAGCUCUCUGCCAAAGGAGAUUUGUCCGGUAAU	MIR399	bna-miR399c	UGCCAAAGGAGAUUUGUCCGG	21	0	0	0	0	0	1	0	0	0	0	0	0
bna-MIR403	AGAGAAGAGUCAUAUUACAUGUUUUGUGCGUGAAUCUAAUUCGUAUGCUCAUGUAGUAAUCCUAUCUUGUUGUUGGAUUAGAUUCACGCACAAACUCGUAAUCUGUCUUUU	MIR403	bna-miR403	UUAGAUUCACGCACAAACUCG	21	76	118	89	32	110	89	7	74	48	30	90	121
bna-MIR824	CCUCGAGUUGUCUUUCAUGUCUAGACCAUUUGUGAGAAGGGAUUUUUUGUUUGCACCGUUCACCCCACUCUCAAUCUGUAGUGAGUAUUAAGGAAAAUAGCUUGUUCAACAUAUCACACUACUCUUUUAGAAACAAAACUAUAUUUUAGAUGCUUUUCCAGCUUGAUAUACGUUGUUUUGUUAUGUAUACCUGUAUUCUCCCGGCUACCAAAACGUUAAGAAAUAAGGUGAACAUCUCCCCAAAACCUGCAUCCAAUUAGAAAGGUCUAGGUCACAGCCAUUACUUGCUAUCUCUCGAUUAAGCUAUUUUAUUUCUAUCAUCAUCAUCAGAUCAUUCAGGAGUUAAGUAUAAAAUAAAAUACAUUAAGUCCAUUCAUGACAUUUCUGGAUGCUGCAUAC…	MIR824	bna-miR824	UAGACCAUUUGUGAGAAGGGA	21	19	70	25	21	10	17	0	20	13	1	38	72
bna-MIR860	UGGUCAAGUGUAAUGUAUGUAGUCCAAUCUAUUGAAGUACUAGCACACCAUCUCUAGUGAGAUGAUGUGGUUGAGUAGUUCAAUACAUUGGACUACAUAUAUUACUUUUGAUCAA	MIR860	bna-miR860	UCAAUACAUUGGACUACAUAU	21	0	0	3	0	0	2	0	0	0	0	0	2
bna-MIR6032	UUAUUUUGUUUUAACAUGGAGCAUCAACAGAUCUCGGAGCAUGUAAGAUCUGUUGUUUGUCCUCGGGGAUCUGCUGGUCGUUCCAUGUUAAACUAAAUAA	MIR6032	bna-miR6032	UGGAGCAUCAACAGAUCUCGG	21	0	0	1	0	0	0	0	0	0	0	0	0
bna-MIR6029	AAGAGAUACACAAGCCAAGCCUCAAAUAAACAAUCCCAACAGAUUACAAAUCAUUUGGCCUUGAAUUUCAUUUGUAAUAUGUUGGGGUUGUGAUUUCAGGCUUGGCUUGUGUAUCU	.	bna-miR6029	UGGGGUUGUGAUUUCAGGCUU	21	83	101	125	57	300	227	90	78	64	250	172	141
bna-MIR6030	UCAGGGAUUAAGUGUCUGUAUGUGUGGGCUGAGUAGGCACAAUCACAGCUUUUACUCAGAUCUGGUUGUGAAUGGACCUUCUCCACCCAUACCAUACAGACCCUUAAUCCUGA	.	bna-miR6030	UCCACCCAUACCAUACAGACCC	21	142	161	111	105	28	106	22	93	46	111	147	136
bna-MIR6031	UAAGAGGUUCGGAGCGGUUUGAAGCGAUUUAUAGCGGCUUGUAUGAUUGUUUCGAAACGCUGUCAACCGCU	.	bna-miR6031	AAGAGGUUCGGAGCGGUUUGAAGC	24	39	23	28	17	41	46	36	37	22	60	44	42
bna-MIR6035	AAACUGCAAAAUGGAGUAGAAAAUGCAGUCGUGAACAAACUGCAUUUUCCACUCCAUUUGUUUGUUUAUGACUACAUUUUCCACUCCAUUU	.	bna-miR6035	UGGAGUAGAAAAUGCAGUCGU	21	0	2	1	3	2	2	0	0	3	0	3	4
b. New members of known miRNA families
precursor_id	precursor_seq	miRNA family	mature_id	mature_seq	mature_length bp	Int409R1 readcount	Int409R2 readcount	Int409R3 readcount	Mock409R1 readcount	Mock409R2 readcount	Mock409R3 readcount	Int409S1 readcount	Int409S2 readcount	Int409S3 readcount	Mock409S1 readcount	Mock409S2 readcount	Mock409S3 readcount
novel_30	AGCUCCCUUCGUUCAAAACGAGGAGGACAAGAUUUAAGGAAAUAAAAGCAGAAAAUCUAAUUGUUCAUGGAUUCCCUCAUUGAGUGCUUGAAUAAUGAGCACUUUUACUGGGGUUUGCAUGGCCUCUUAGAUCUUCUCUCUUUCUCUACCGAUAUAUAUCCUUCUCUUCUCUUCGUUUGGAUUGAAGGGAGCUCC	MIR159	new	UUUGGAUUGAAGGGAGCUCC	20	1073	4727	5040	1191	1619	3174	786	2003	1478	1139	807	2684
novel_320	AGAGUUUCCUUAAGUCCAUUCACAUGUUGUGAUUUGAUCCAAUUAGCUCCAGACUCAUUCACUCACUUACCGAGUCACUAAAAUAGGAAUGAACUCGUUACAUGAGUAAAUGAUGCGGGAGACUUAUUGGAUCUUAGAUUCAUUGCGAUUGGACUGAAGGGAACUCCCU	MIR159	new	UUGGACUGAAGGGAACUCCCU	21	11	13	14	2	0	11	0	7	2	1	10	26
novel_56	GGAGGCAGCGGUUCAUCGAUCAAUUCCUGUGAAAAAUGAUGUUGGAAACAAUUUACAUGGCAAGCAUGAAUCGAUCGAUAAACCUCUGCAUCCAG	MIR162_2	new	UCGAUAAACCUCUGCAUCCAG	21	1196	1168	1358	567	2194	1632	137	786	408	673	1027	1266
novel_75	UGGAGAAGCAGGGCACGUGCAUUACUAUCUCAUCUCUUAGUCCACGUAUAUAUACUCUCCCCAAAUGCGUGUGUAUGAUAGAGAUGUGUGUGAAGUGUGUUGAGUUAGUUCUUCAUGUGCCCAUCUUCCCCAUC	MIR164	new	CAUGUGCCCAUCUUCCCCAUC	21	983	927	587	225	184	433	218	512	463	343	386	300
novel_33	UAAGCUGCCAGCAUGAUCUUGUCUUCCUCUCUUAAGCUUCAUAUAUAACUAAGCUAAGGAAUAAUAUAAUUUUCUUGUUCUCAUAAGAAUAUAUGAUAAUAGCUUAGAGAGAGAGAGAGAGAGACUAGGUCAUGCUGGUAGUUUCACC	MIR167_1	new	UAGGUCAUGCUGGUAGUUUCACC	23	1642	1459	1095	657	1044	2333	865	1850	529	1408	1787	2452
novel_53	UAAGCUGCCAGCAUGAUCUUGUCUUCCUCUCCUAAGCUUCAUAUAUAUAACUAAGCUAAGGAAAUAAAUAAUUUUCUUGUUCUCAUAAGAUUAUAUGAUAAUAGCUUAGAGAGAGAGAGACUAGGUCAUGCUGGUAGCUUCACC	MIR167_1	new	UAAGCUGCCAGCAUGAUCUUG	21	2132	2980	2518	842	229	2575	77	2258	546	480	2866	3572
novel_62	UCGCUUGGUGCAGGUCGGGACUAAUUCGCUGACACAGCCACGUGGAUUUUCCUUAUUGGUUUGUGAGCAGGGAUUGGAUCCCGCCUUGCAUCAACUGAAU	MIR168	new	UCGCUUGGUGCAGGUCGGGAC	21	774	712	514	384	377	1050	138	519	223	550	578	581
novel_172	UGAGCCAAAGAUGACUUGUCGAUUUUACCGAUAAUUCUAAAACUGAUAUUGGUACUGAAAUUGGUAGCCGGCAAGUUGACUUUGGCUCCGU	MIR169_2	new	GCAAGUUGACUUUGGCUCCGU	21	8	62	67	7	9	22	3	63	41	18	45	101
novel_222	UGAGCCAAGGAUGACUUGCCUAUUUUUACCAACGCAUCUAAAUUUUGAUUCUGGUGCUAGGCAAGUUGGGCUUGGCUCUCU	MIR169_2	new	UGAGCCAAGGAUGACUUGCCU	21	0	0	0	0	0	0	0	0	0	0	0	2
novel_202	UGAGCCAAGGAUGACUUGCCGAUUUUUUCCAACGAAUCUAUACUGAUUUUGGUGUUUGGCAAGUUGACUUUGGCUCUGU	MIR169_2	new	GCAAGUUGACUUUGGCUCUGU	21	13	23	28	9	3	12	0	25	15	9	23	45
novel_207	UGAAGUGGAGUAGAGUAUAAUGCAGCCAAGGAUGACUUGCCGGAACGUCGUUCAUCAUGCGUAUAGGUAUUGGUGAUGAAUAUAUUUCUGGCAAGUUGUCCUGCGGCUACAUUUUGCUCUCUUCUACUCACG	MIR169_2	new	UUUUGCUCUCUUCUACUCACG	21	18	5	0	4	1	14	0	6	10	10	19	14
novel_147	UGAAGGAAUAGAGAAAGGAAUUGAGCCAAGGAUGACUUGCCGGUUUAUAUUCAAACGGUUCAUGAUGACCAUUGUUUUGGUCACAUACUCAGCCCUUUGGUUGUGUCUGGCAAGUUGACCUUGGCUCUGUUUCGUUCUCUAUUUCUCCAUG	MIR169_2	new	UUCGUUCUCUAUUUCUCCAUG	21	37	57	30	51	117	142	30	94	195	234	134	207
novel_146	CGAUAUUGGUACGGUUGAAUCGAAUCAAAUCACUCUAUCUUUCUCUUGGGUCAGUUGAUUUGAUUGAGCCGUGCCAAUAUCUCU	MIR171_1	new	UUGAGCCGUGCCAAUAUCUCU	21	92	278	127	127	10	126	4	110	47	16	61	113
novel_111	AAGCUCAGGAGGGAUAGCGCCAUAACUCAGUCAAUUAGUAUACAUACGUUUGUAUAUAAAUGGCGCCAUCCAUCCUGAGUUCCA	MIR390	new	AAGCUCAGGAGGGAUAGCGCC	21	0	5	0	1	3	0	1	1	0	2	0	0
novel_142	UUGGCAUUCUGUCCACCUCCUUCUAUGUAUACAAGUUUAUGGAUAUGCAUGGUGUGUGAAAGAGGGAGGUGGUCAUACUGUCAACAGA	MIR394	new	UUGGCAUUCUGUCCACCUCC	20	0	8	0	0	1	0	1	0	0	0	8	0
novel_51	UUCCACAGCUUUCUUGAACUGCAACCUUCUUCAGAUUAGUUUCUAUUCUCACAUAUAUAUUACCAUAGCAUAGUUAUGUUAAUUUAAAUUGCAUCUGUUCGACUGAUUUGCGGUUCAAUAAAGCUGUGGGAAG	MIR396	new	UUCCACAGCUUUCUUGAACUG	21	1174	2716	1472	1277	154	1614	21	2832	1311	391	5591	5996
novel_343	AAGGAGUGUCAUGAGAACACAAAUCCUUUGGUUUCCUUAAAAUAUCCAUUGAAACUAUGGAGUUAUGUGUUCUCAGGUCACCCCUU	MIR398	new	UGUGUUCUCAGGUCACCCCUU	21	16	37	26	8	10	17	5	11	4	1	26	27
c. New miRNA candidates
precursor_id	precursor_seq	miRNA family	mature_id	mature_seq	mature_length bp	Int409R1 readcount	Int409R2 readcount	Int409R3 readcount	Mock409R1 readcount	Mock409R2 readcount	Mock409R3 readcount	Int409S1 readcount	Int409S2 readcount	Int409S3 readcount	Mock409S1 readcount	Mock409S2 readcount	Mock409S3 readcount
novel_1	UGGCGGGCUGCUUGAGCUCCUCGUGUUGGCCUAGGGAUGGACUGGGAACGGCUCUUUCGAGAUCUUUCCCCGGGCGUCGAACAGCCAACUCAGAACUGGUACGGACAAGGGUAAUCCGAUUGUUUAAUUAAAACAAAGCAUUGUGAUGGUCCCUGCGGAUGCUAACGCAAUGUGAUUUCUGCCCAGUGCUCUGAAUGUCAAAGUGAAGAAAUUCAACCAAGCGCGGGUAAACGGCGGGAGUAACUAUGAAUCUCUUAAGGUAGCCAAAUGCCUCGUCAUCU	new	new	UGGCGGGCUGCUUGAGCU	18	142	760	1386	141	329	309	339	820	566	266	337	619
novel_106	CUAUCGGUCUACUUGGUCAGCGCUAGCUUCUUCCUCACCGGACAGGCUAAACUUCUGCAGCUUCUCCACUAGAUUAGUCUGUCCGGUGAUGAAGAAGCUAGCGCUGACCGAGUAGACCGAUAGUC	new	new	CUAUCGGUCUACUUGGUCAGC	21	729	489	566	151	44	313	69	480	228	150	438	312
novel_110	UUUUGCGUUUCAACUCGGUCCUCAUUUCUUUAUAACGAAGUGGAGGAACAAAAAGAUGUUUUCAGAAGAACAUUGAAGAGGAAGAGAAUGAAAGCUGCAAGUUAAAAGAAAUGAGGGCUGAGUUGGAACGCAAAAUC	new	new	UUUUGCGUUUCAACUCGGUCC	21	240	328	200	164	110	312	43	231	152	171	348	328
novel_126	GGGCAUCUUUCUGUUGGCACGCGACUGUGCCACUUGCUCUCUUUUUUGUGUGGUUGGCUCUGCACUUGCCAAAGGAGAGUUGCCCUG	new	new	UGCCAAAGGAGAGUUGCCCUG	21	401	263	248	137	51	351	41	219	128	68	273	175
novel_135	UAUGGGUGGGGUGGCAAAAUCACACCUUUCACGCAGAUCAACAAUAGAGUGUUGUGAGACAGAUGCCGGAUUUAUAAGGUUGAAGUAGGAUUUUGCCUACUCCUCCCAUACC	new	new	UUUUGCCUACUCCUCCCAUACC	22	279	134	104	104	15	138	12	182	108	170	273	181
novel_149	UUGGAGUUCUUAAAAUAUGUAUUAUGUAUAUAUCUAUGUAUAUAUUAUAUAGGUAUAAGUAUUUGUGGGGUCUACAAUUUUUGUGGAAUCCCAUAGACAAAGGUUCUUAAAAUGGGAUUUUAAUAAUCUUUAAGAACCUUUGUUUAUGGGGUUUCACAAAAGUUGUGGAUUCCACAAAUAUUUAUACCUAUAUAAUAUAUACAUACAUAGAUAUAUACAUAGUACAUAUCUUAAGAACUCCAAUG	new	new	CAUAUCUUAAGAACUCCAAUG	21	21	14	24	7	3	3	4	20	11	2	35	35
novel_153	UGUUUUGUGCGUGAAUCUAAUUCAUAUUCUCAUGUAGUAAUCCUAUCUUGUUGUUGGAUUAGAUUCACGCACAAACUCG	new	new	UGUUUUGUGCGUGAAUCUAAUU	22	0	2	0	0	0	0	0	0	0	0	0	0
novel_161	AUAUGCAUCAGUGAACUCCAUGGAGAGUUCACACAGUUUUCGAAAAAAAAAAUAUUAAAAUAAACAAAAGCAAUGAACUUGCUUCUUGGGAGUUCACUGACUGAACCCGGAUCAUCACUGUAGCGCGGACCCCACGACACAUGGCGGCCCGCGAUUGGUCCGAUUAAUAAUUUUUUUUUUAAAAAAAACAAAAAUCAAACAGAAAAAAAAAUAAUAAUAAAAAAAAUACUUUGUGAACCCCUUUGAUGUGGUUCACUAAUGCUGAUGC	new	new	AUAUGCAUCAGUGAACUCCAUGGA	24	32	33	13	14	5	27	13	19	15	21	37	46
novel_162	UGUUCACACUGUUCCACAACGGAGUAACAAAGCCACCGGAAUCGAGAUACUUUUUCCGGAGACAGUGAUCUUGUUGUGGAACCGUGUGAAUACC	new	new	UUGUGGAACCGUGUGAAUACC	21	64	110	96	8	3	35	6	52	45	24	184	115
novel_163	UGAGCCAAAGAUGACUUGCCGAUUAUACUGAUGAGUCUAAAAAACUGAUAUUGGUUGCCGGCAAGUUGACUUUGGCUCUGU	new	new	UGAGCCAAAGAUGACUUGCCG	21	0	0	0	0	0	4	0	0	0	0	0	0
novel_180	UUCGCAGGAGAGAUAGCGCCAUCACAUUUUCUAAGAGUUUAGCUGAUGGUGAUGACGGUAUCUCUCCUACGUAGC	new	new	ACGGUAUCUCUCCUACGUAGC	21	42	44	52	4	4	19	6	48	14	10	52	28
novel_182	UCCAAAGGGAUCGCAUUGAUCCAAAUUAAGCUGAAUUAUUCCCCAAUAGUUAUUCUUUUUCUCAAUCGAAAGAUGAAAAGAAGACUUGCUUCAUUUUCUGGAUCAUGCGAUCUCAUUGGAUU	new	new	AUCAUGCGAUCUCAUUGGAUU	21	40	84	27	50	17	69	1	38	21	16	39	51
novel_184	UCCAAAGGGAUCGCAUUGAUCCUAAGUCGAGUGAAUUCUCCUUAAUAUUUUCUUAAUUAUUGGCAAAAAAUCCCAAUAUUUUGCUUGGUUUUGGAUCAUGCUAUCCCUUUCGAUU	new	new	AUCAUGCUAUCCCUUUCGAUU	21	29	83	63	26	1	27	1	47	26	23	40	35
novel_197	AUGAGGUUCUUAGCGGAAGUUAAGAAAUUGUUUCUUAACUUUUAACUAAAAAAGUUAAGAACCGGUUCUUAAUUAAAGAUUUUAAGAACCGGUUCUUAGCAUUUUUAGUUAAAAGUUAAGAAACAGUUUCUUAACUUCCGUUAAGAACCUCACUCC	new	new	AACUUCCGUUAAGAACCUCACUCC	24	7	5	0	3	3	7	0	3	1	5	3	3
novel_199	AACUGGGACUUCUAGCUCUAGUGGUAAAGGGCUUACAGCUGUGAGUACCGCCAUCUGGGUUCGAAUCCUGGUCACU	new	new	GGUUCGAAUCCUGGUCACU	19	0	0	0	0	1	0	14	0	0	16	0	0
novel_205	UAAUCUGCAUCCUGAGGUUUAAAAACUCAUAGACAUGUAAAGCAAAUUGUAUACAUGAUUUUUAAUCCUCGGGACACAGAUUACC	new	new	AUCCUCGGGACACAGAUUACC	21	13	30	18	17	2	21	0	12	8	1	5	9
novel_214	AGGUCUUUUAGGUUUGGUCUCUUAUCGUAAUAUAAGAUACGGUCUAUUAGUUUUUAACUAAAAAAUCUAAGAGACGUCUCUUAAAUAAAAGAUAUAAGAGACGUCUUGUUAGCUUUUUUAGUUAAAAACUAAGAGACCGUAUCUUAUAUUACGGUAAAAAACUCAACCUAAGAUACCUGC	new	new	AGGUCUUUUAGGUUUGGUCUCUUA	24	8	5	7	7	9	23	8	8	5	24	0	7
novel_215	ACAACCCUCCCCGUGUGCUCCAGGCUGGCUCUGCAAAGCACCGACCCUAACCCCUCACCUGUGAGCCAUAAGCUCCUCCAGGUAAGUUAUUAGUGCGCCUGGGGUUCAUCAAACCCAAAAUCUCACCUUUUAACAACCCUCCCACAAGACAGGUUGUCACCAAUUGAUCUGUAGGUGACGAGUUAAGGUCGGUGCUCUGCAGAGCUAGCCUAGAGCCCACGGGGCGGGUUGUUAU	new	new	CACGGGGCGGGUUGUUAU	18	3	12	43	3	14	10	7	21	4	10	8	10
novel_217	GGGCAAGAUCUCUAUUGGCAGGAAACCAUUACUUGACCUUUGCAUCUCUUUAUGCAUUGUUUUGUAGUGAGUUCUCUGCCAAAGGAGAUUUGCCCGG	new	new	GGGCAAGAUCUCUAUUGGCAGG	22	10	4	9	4	8	23	53	12	9	7	0	5
novel_221	UCCUUCCUCUGUAACAUUACAGCAAGAACCACUACUUCCUCUCUCACCUUUUUCAUUUUCAGUUCCACGUGAACUUAAUUCCUCCUCAUCGCUUCUUUAAUCAACAACAGUGACAAACCAUUUAGUUGUUUGUAUCUAUGGUUUAAAAUAUAUGUCUAAUAGAAAAGGUGAGAGUGGAAGUGGUGGUUCUUGCAGUAAUGUUACAGAGGAAGGAGGA	new	new	UCCUUCCUCUGUAACAUUAC	20	3	10	7	6	16	45	4	16	6	24	6	16
novel_225	AGAUCUUCUGAAUACUCCUUGGGGUCAAAUCUAAUUUUUGAAACUUUAAUACGCCUAAGCCUGAAUCUGAAUCCAACUUUUAAAAUCGACCUGACUCAUUAUCCUUGGGAACACAGUGGGUCAGAUUUAUUUUAAUAGUUGGAUUCUGAUUCGGGCUUGGCUGGGUUAAAGUUUCAAAAAUUCAAUUUGACCCCAAGGAAUUUUCAGUAGAUCUA	new	new	AGAUCUUCUGAAUACUCCUUGGGG	24	20	13	2	3	2	12	1	9	3	1	3	1
novel_229	UGGAGAAGCAGAGCACGUGCAAACCAAAAAACAUGAAAUCUGUUUCAUAUGCUUUGCACGUGCUCCCCUCCUCCAAC	new	new	CACGUGCUCCCCUCCUCCAAC	21	1	4	1	0	15	5	12	2	1	2	2	2
novel_233	CGUCUUUUAGGUUAGAAUUCCUUAACAUAAUAUAAUAUAAGAUACAAUCUUUUAGAUUUUAACUAAAAAAACUAAGAAACGUCUUUAAAAUAAGAGAUAUAAGAGACGUGUUUUAGUUUUUUUAGUUAAAAAGCUAAGAUACCGUAUUUUGUAUUACGCUAAGAACUCCAGCCUAAAAGACGUG	new	new	AAGAACUCCAGCCUAAAAGACGUG	24	10	4	6	8	3	10	6	7	4	1	12	7
novel_237	AAUAUAUUAAUGCUGACCGUGUAUUAAUAAUCAUUCAAAUAAUUUUACACUAAAUAUAUUUGUAAUACACGGUCAGCAUUAAUAUAUUUG	new	new	AAUAUAUUAAUGCUGACCGUG	21	4	4	1	3	27	13	1	3	1	3	2	14
novel_239	CGGGGAGGUAGUGGCGAAGCUCGUGUUGGGAGUUCCUCAAUGGUUCCGGUGGGUGAACUUCCUGAUGAACAAGGAGGCUCUACGCCAUAGUCGUGUGUGGGGUGAGAUUCCGUUCUUUGUUUUUUUCUUGCUGCAAUUCUUUCUUCUAAUUUUUCGUGCUGUCUUUCUUCAGGGAACGUUGCGAGGCUUCCGGUUUCGAUUAUCUAUGAUGAGUAUCAAAAGGCAAAGACCCGAAAGAGACGACCCUUUUAUACUCCUCCCCCA	new	new	CGACCCUUUUAUACUCCUCCCCCA	24	10	4	3	12	0	4	0	13	5	0	8	9
novel_240	CACAUAUAGUUUGCAGGGUGGAACAAACUGGCAUAAUAUGUAACAAGACGGUAGAACAUAUAAUGCUAGUUUGUUCCACCCUGCAAACUAUAUGUGUU	new	new	CACAUAUAGUUUGCAGGGUGG	21	12	10	2	7	1	0	2	8	9	5	9	7
novel_242	UCUGGGCGUUCGGGUCUUCGGGUCGAGUUCGGGCCGGUUCCUUUCGGGUCCGGGUAUUUUCGGGUCCUGAAUAUUUAGACC	new	new	UUUCGGGUCCUGAAUAUUUAGACC	24	8	5	8	3	0	5	0	3	2	3	7	3
novel_246	CAAUCUCAUCAUCUGCCCAAGAUGAUCAUGCGUUCAAAAAUCUCAGCUCGCUACCACAGGCUAUGAAUCAUUUGAUCACAUAUUUACGUUACCACCAGCUUAUAAAAAGAUGUAUCAGAAGUGAAAAUCCAGCUGCUGAGAUUGUUCACUUCUGAUACAUCUUUCCAUAAGCUGGUGGUAACGUUCAUGUGUGAACAAUGGAUUCAUUGCUUGUGGUCGCAAGCUGAGAUGUUUGAAGACACGAUCAUCUUGGGCAGCUGAUGAGACUG	new	new	UUGGGCAGCUGAUGAGACUG	20	213	135	171	36	37	125	2	62	70	29	256	217
novel_247	AUAAUGGAGGGGUUGGGGUCGUUGCCCUGCAUGGCUGUGAGCAUGGAUCCGAGUGAGCGGGAUGGGUUGUCACAAAAAAAGUCGACUUUUAUGUGGCAACCCGUCCCGCGCACUCGGAACCCGGCUCACAGCCUUGCAGGGCACCAACCCUAACCCCUCACAUGUGA	new	new	AUAAUGGAGGGGUUGGGGUCG	21	0	1	4	0	0	2	2	4	2	2	4	1
novel_250	ACCCCAACUUCUUCAUUAUGAGUUCUCACUAACUCCAUAAUUAGGUUGUUGGUGGGCCUCGAACCCAGGACCUCACCCUUUAACAGCAUUCCCACAGGACAAGCUGUCACCAAUUGAUCUGCAUCCUGGAGGAGUGUUGUUAAAGGGUGAGAACAUGGGUUCGUGUCUCACCAACAACCUAAUUAUGGAGUCAGCGAGGACUCAUAAUGGAGGGGUUGGGAUCA	new	new	AUAAUGGAGGGGUUGGGAUCA	21	8	32	26	10	4	17	10	43	24	13	31	62
novel_254	AGGACGGAGUUCUUAUCGGAAGUUAAGAAACUGUUUAUUAACUUUUAACUAAAAAAACUAAGAACCGGUUCUUAACGGUUCUUAAAUAAGGACUUUAAGAACCGGUUCUUAAUUUUUUUAGUUAAAAGUUAAGAAAUAGUUUAUUAACUUCCGAUAAGAACUCCACUCU	new	new	AACUUCCGAUAAGAACUCCACUCU	24	74	100	42	76	125	135	82	78	58	103	53	84
novel_255	GGUCUUUUAUGUUGAGUUUUUAGCGUAAUAUAAGAUCGGUCUCUUAGCUUUUAACUAAAAAAGUUAAGAGAUGUCUCUUAAAUAAGAGAUAUAAGAGACGUCGUUUAGUUUUUUUAGUUAAAAGUUAAGAGACCGUAUCUUAUAUCACGCUAAGAACCCCAACCUAAGAGACGUG	new	new	AAGAACCCCAACCUAAGAGACGUG	24	14	13	12	11	11	12	7	2	4	8	10	5
novel_256	GCAUGAUUAACCCGAUGUUUUACGGAUGGGGUUCUUAGCGGAAGUUAAAAAACUGUUUCUUAACUUUUAACUAAAAAAAAGCUAAGAACCGGUUCUUAAAUAAAGAUUUUAAGAACCAGUUCUUAAUUUUUUUAGUUAAAAGUUAAGAAACAGUUUUUUAAUUUCCGUUAAUAAUCUCACUCUAAGAACUUCGAGUUAAUCAUGGUC	new	new	AAGAACUUCGAGUUAAUCAUGGUC	24	11	10	1	5	1	5	0	10	15	2	14	6
novel_259	UUAAGGUGAGAUUCUUAGCAGAAUAUAAUAACCUGUCUCUUAACUUUUAACUAAAAAAGCUAAGAAACGUCUCUUAAAUUCUUAUUUAAGAGACGGUUCUUAGCUUUUUUAAUUAAAAAUUAAGAGACGGGUUCUUAUAUUCUGCUACGAACCAUUUCCUAAGA	new	new	UUAAGGUGAGAUUCUUAGC	19	0	0	0	0	0	7	0	1	1	0	1	5
novel_260	UACAUGGGAAAGUCAUUGAGGACUAACAUGUGAGGGAUUAGGGUCGGUGCCCUGCAGGGCAGUGAGCCGGAUUCCGAGUAAGCGGGAUGGGUUGUCACAUAAAAAUGUGACUUUUAUUGUAACAACCUGCCCCGUGGGAACUACCUGUCCCAUGAACCCCAAGCUGGCCAUGUAGGGUAUUGACCCCAACCCCUCAAUUAUGAGCCCUCACUGACUCCCCCAUGUAGG	new	new	UCACUGACUCCCCCAUGUAGG	21	64	21	16	4	14	39	4	18	13	31	33	26
novel_261	AUGAAGUUCUUAUCAGAAGUUAACAAACUGUUUCGUAACUUUUAACUAAAAAAGUUAAAAACCGGUUCUUAAAUAAGAAUUUUAAGAACCGGUUUUUAGCUUUUUUAGUUAAAAGUUAAGAAACAGUUUCUUAACUUCCGGUAAGAACUCCACUCU	new	new	AACUUCCGGUAAGAACUCCACUCU	24	28	32	24	27	55	54	21	22	15	25	34	45
novel_264	GGUUCUUCGUGUUUGGGUUCUAAAUAUAUGUGUUAUGUAUAUAUAUAUAUAUAUAUAUAUAUUUAUGUAUAUAUUAUAUAUGUAUAAGUAAUUGUUGGGUCCACAAUUUUUGUGGAACUCCAUAGGUAAAGAUUCUUAAAAGAGGGUUUUAAAAAUCUCUAAGAAUCCUUAUUUAUGGAUUUCACAAUAAUUGUGGACCCCACAAUUAUUUACACAUAUAUAAUAUAUAUAUUAAGAACUCCGAUCGGAAGAACCCC	new	new	AAGAACUCCGAUCGGAAGAACCCC	24	19	3	2	6	0	2	0	5	7	1	3	5
novel_266	AGGACGAAGUUCUUACCGGAAGUUAAGAAAUUGUUUAUUAACUUUUAACUAAAAAAACUAAGAACCGGUUCUUAAAUAAAGACUUUAAAAGCCGGUUCUUAGCUUUUUUAGUUAAAAGUUAACAGUUUCUUAACUUCCGCUAAGAACUUCACUUU	new	new	AACUUCCGCUAAGAACUUCACUUU	24	10	29	6	17	80	86	47	27	9	55	17	28
novel_267	UCCUCCUUCCUCUGUAACAUUACUGCAAGAACCACCACUUCCACUCUCACCUUUUCUAUUAGACAUAUAUUUUAAACCAUAGAUACAAACAACUAAAUGGUUUGUCACUGUUGUUGAUUAAAGAAGCGAUGAGGAGGAAUUAAGUUCACGUGGAACUGAAAAUGAAAAAGGUGAGAGAGGAAGUAGUGGUUCUUGCUGUAAUGUUACAGAGGAAGGACGAAG	new	new	UCCUCCUUCCUCUGUAACAUU	21	12	25	19	13	19	47	6	35	19	33	34	50
novel_273	AUCUGCAUCAGUGAACUCCAUGGAAGAGUUCACACAGUUUUCGAAAAAAAAAAUAUAUUAAAAUAAACAAAAAAAGUGAACCUGUCUCCUAAAGGAUCACUGCACUGAACCCGGAUCAUCACUGUAACGCGGGCCCCACGGUGGGGCCCGCAUUGGUCCGAUUAAUUAAUUUUUUUUUUUAAAACAAAAAUCAAACAGAAAAAAAAAUAAUAAAAAAAUACUUUGUGAACCCCUUUUAUGGGAUUCACUGAUGCAGAUGCUCUA	new	new	AUCUGCAUCAGUGAACUCCAUGGA	24	32	37	37	28	65	51	59	36	20	81	46	38
novel_280	AGAAUGUGAUGAAUCUCGGGGCUGUUGGGGUGAUCACUUUUAUCAUAUAUAACAGAUUUUGGCUCUGGUCGGUUUGAUAGGUGUCUGUGAGGAUGAGGUUGAACGAUGGGCUGGUUAGGUUCCUCCGGAGCAGGAGUUGUCUGGAUGUCGUCCUCAGGAAUCGUGUUGGUGGUAUUCUCGUCAGGAGGGAUCAUCUCAGAGUUUGG	new	new	AGAAUGUGAUGAAUCUCG	18	0	5	6	0	0	7	0	3	0	2	3	10
novel_282	AUCUGCAUCGCGCGUCUCUGCGCGUCUCUAAAGGGGGGGCAUGAUUUUGGAAUAAACCGUAUACAAAGUGUGCACAAUAAGAAACGUAUGUUGUGUGUUUUUUUGCACUGUUCGCGGGCCCCACCGACAUGUGGCGGUCCGCGAUUGGUGCGCUUUUUAUUUUUAUUUUAAAUCAGAAAAAAAAAAUAAUAAGAGACUUUAGCGAUGCAGAUGCUCU	new	new	AUCUGCAUCGCGCGUCUCUGC	21	35	23	5	7	33	58	6	19	6	10	12	12
novel_283	GGCUUUUAUAUAUGGAUUGAAUUAUAAUUUUUUGUGGUCAUACAAUGCAAUUUGGAAAAUUGGGCUGUAUGACCACCAAAAAAUUAUAAUUCAAUCUAUAGCUAAAAACUCU	new	new	UCUAUAGCUAAAAACUCU	18	3	0	1	0	83	0	3	0	0	5	0	0
novel_291	AGAUUUUUGUUACUGUUAACUGCAGUGCAGAGCGGAGCGGUUCGUAACAUUCGAAGCCUUAAUACGGGCUUUUAUUUUGUCAGCCGCUAGUAGUUAUUAAUAUUGGUCUAAAUAUGAUUCAAAAUAGUGACGAGUCGUGCUUCAAACUGGGCUAGCCUCGAUUAUUCAAACAAAAAAAAUACUUAGUAGAAGACAGAUAUUAAGUAUGACCGUUUCCUUGAUUAAGGCUUCGAAUGGUGACCAUUGUCCCACCCCGUCCUUCAGUUAAUAGUAACAAAAAUCUCUACAUA	new	new	AGAUUUUUGUUACUGUUAACUGCA	24	2	2	6	6	6	9	1	14	1	0	5	4
novel_292	AUGAGACGUCAGCGGCCUCUCCGAGGUAUUCUCUCCUCCUUUAGUGUGGUGUGUAACUGUUAUGAGGAUGUGUUUCUCCCAGGGUCCGAUUGGGGCUGUUCUGCUCGGUCUCGAGCUAGGGUUUCGUUUUUCACUGGUGGUGGGUAGCGUGGAGUCUUCUGAGGAUGGGUCUCGACCCUCCUCAUAGGGGUGUUCAAGGACGAUGCUUUGUGGUUAGUUUUAGCUCUGCACUUCAGAACCUGAGUUACUGGCGGUGUGGCUCUCUGCGCC	new	new	ACUGGCGGUGUGGCUCUCUGCGCC	24	4	5	0	2	2	1	0	7	1	0	6	4
novel_295	UGAGUUAUCAUUGGUCUUGUGUCAAGAUAUACAUUGUUCCGGUAUAUCUUGACACAGGAACAAUACUAACUCAUU	new	new	UGAGUUAUCAUUGGUCUUGUG	21	16	17	15	28	28	22	0	3	9	7	24	4
novel_297	CGACAGUGCAGAACUAAGACACGGUCUUUCCGACUCUAUUUAGCUAUUGUCAUUAAUAUUGUACAUACUCUUAGCUUUUGUCACUUGCUGUCUUUCCGACCAUGUCUUAGUUCUGCACUGUCGUCUGC	new	new	UAGUUCUGCACUGUCGUCUGC	21	7	4	13	2	10	26	6	8	2	2	4	5
novel_302	AUCUGGGAGGACCGACUCGAACCCUACCCAAAAACGCAAAACUCUGAUACCCUAAAGAACUGACUCGUACCCAAAUGGUACCCAAAUGCUCAUUCAUACACUUAGGCCUGGACGUUUGGGUCUUUGGGUUGGGUUUAGUCCAACUUUUUUUGGGUCUCGAUCCUUCGGAUCCUAGAAAUUUAGAUCCAAUAGGUAUUCGUAAAUUUUUUUUGGGUUUGGGUCGGUUCUUCUUGGAUUC	new	new	AUCUGGGAGGACCGACUCGAACCC	24	48	12	17	11	4	15	4	14	8	2	39	21
novel_31	UGACAGAAGAGAGUGAGCACAUGCAGGCACUGUUAUGUCUCCAUAACUUUGCGUGUGCGUGCUCACGGCUCUUUCUGUCAG	new	new	UGCUCACGGCUCUUUCUGUCAG	22	5429	3676	2578	2233	1857	5885	563	2972	1872	1180	4654	5700
novel_313	GAGAUUUUUAGCGGAAUAUAAGAUAUUUAAGAGCAGGUUCUUAGUAUUUUUAGUUAAAAGUUAAGAGACGGAUUCUUAAAUAUCUUAUAUUCCACUAAGAACCUCACCCU	new	new	AUAUUCCACUAAGAACCUCACCCU	24	5	4	0	5	6	9	3	2	1	12	6	3
novel_327	AUCUCCAUCACUGAACUCCAUGGGGAGUUCACACACAGUUUUCAAAAAAAAAAAAUAUUAAAAUAAACAAAAGAAGUGAACUUGUCUCCUGCAGGAUCACUGCACUGAACCUGGAUCAUCACUGUAGCGCGGGCUCCACAGCACGUGACGGCCCGUGAUUGGUCCGAUUAAUUUUUUUUUUUUUAAAACAAAAAUCAAAUAAAAAUAAUAAUAAAAAUAAUAAAAUACUUUGUGAAUCCCUUCCAUGGGUUCACUGAUGCAGAUGCUCUU	new	new	AUCUCCAUCACUGAACUCCAUGGG	24	170	84	74	54	69	126	32	118	68	91	66	108
novel_335	GUGAUCGACUAGCCCACCGGGUCUAAGCCCAUGUCAUUCCAGGAUUUUUAACCGUCCACUAAAGGGCCCCUGGUUACGCGAAGUG	new	new	AAGGGCCCCUGGUUACGCGAAGUG	24	4	5	0	0	6	4	11	4	7	7	6	7
novel_344	ACAUGUCUGGAGAUGUUCAUUCUAGCAAGUCUACUUCGGGUUACUUGGUAACAUUUGCGGGUGGAGCUGUGGUAUGGUAGUCAAGGCUGCAAAAGUGCGUUGCACUAUCUACCACUGAGGCAUAGUUCAUUGCUGCAACUGAAGCUUAUAAAGAGUUGCUGUGGAUGAAGAACUUCUGUGAAG	new	new	UGUGGAUGAAGAACUUCUGUGAAG	24	1	1	0	3	0	4	2	0	0	0	7	1
novel_54	UUUGCUGGGAUCUCGGUUGCGGAGAGAUUAUGGCGGUGACUCGAAGAAAUUCUGUCCUGCUAAAGUGACUCGAAGAAAUUAUGUCCUGCUAAGCACGUUUGUCUCCGGACAAAAGAUGACGGUCAAGUCUUCGUCUGUUCCCUCUUUCCAUGUGUUUGCGGGAACAUGACCAGGGCUUGCCGUGAUUUAUGAAUGCUACCUGGUUGAUGCUGCCAGUAGUCAUAUGCUUGUCUCAAAGAUUAAGCCAUGCAUGUGUAAGUAUGAACGAAUUCAAACUGUGAAACUGCGAAUG	new	new	ACUGUGAAACUGCGAAUG	18	0	1	0	3	1	5	1	1	0	2	0	1
novel_98	CCAACCCCUCCAUUAUGAGUUCUCUCUAACUCCAUAAUUAGGUUGUUGGUGAACCUCGAACCCAGGACCUCACCCUUUAACAGCAUUCCCACAGGACAAGGUGUCACCAAUUGAUCUGCAGUUCAAUUGGUGACAGCUUGUCCUAUGGGAAUGCUGUUAAAGGGUGAGGUCUUGGGUUCGAGGCUCACCAACAACCUAAUUAUGGAGUUAGAGAAAAACUCAUAAUGGAGGGGUUGGGGGU	new	new	AUAAUGGAGGGGUUGGGGGU	20	38	91	88	6	1	34	4	136	76	13	84	217
Red represents differentially expressed miRNAs
