# Supplementary material for: Identification of Micro Ribonucleic Acids and Their Targets in Response to Plasmodiophora brassicae Infection in Brassica napus
Source: Front Plant Sci. 2021 Oct 28;12:734419. doi: 10.3389/fpls.2021.734419 (PMC8585624; doi:10.3389/fpls.2021.734419)
Supplement: Supplementary file 2 [file Table_2.XLSX]

## Sheet: Sheet1
Supplementary Table S2 Anaylsis of miRNAs and miRNA family among different species through small RNA sequencing.
Species name	MIR1140	MIR6032	MIR161	MIR860	MIR824	MIR403	MIR2111	MIR397	MIR171_1	MIR395	MIR393	MIR166	MIR390	MIR169_1	MIR164	MIR394	MIR169_2	MIR399	MIR398	MIR167_1	MIR156	MIR160	MIR168	MIR172	MIR162_1	MIR159	MIR396	MIR162_2
Acacia auriculiformis	-	-	-	-	-	-	-	-	-	-	-	-	-	-	-	-	-	-	-	-	-	+	+	+	+	+	+	-
Acacia mangium	-	-	-	-	-	-	-	-	-	-	-	-	-	-	-	-	-	-	-	-	-	-	-	-	-	+	+	-
Aegilops tauschii	-	-	-	-	-	-	-	-	+	+	+	+	+	+	+	+	+	+	+	+	+	+	+	+	-	+	+	-
Amborella trichopoda	-	-	-	-	-	-	-	+	+	+	+	+	+	+	+	+	-	-	+	+	+	+	+	+	-	+	+	-
Aquilegia caerulea	-	-	-	-	-	-	-	-	+	+	-	+	-	+	-	-	+	+	+	+	+	+	-	+	-	+	+	-
Arabidopsis lyrata	-	-	+	+	+	+	+	+	+	+	+	+	+	+	+	+	+	+	+	+	+	+	+	+	+	+	+	-
Arabidopsis thaliana	-	-	+	+	+	+	+	+	+	+	+	+	+	+	+	+	+	+	+	+	+	+	+	+	+	+	+	-
Arachis hypogaea	-	-	-	-	-	-	-	-	-	-	-	-	-	-	-	+	-	-	+	+	+	+	-	-	-	+	-	-
Avicennia marina	-	-	-	-	-	-	-	-	-	-	-	-	-	-	-	-	-	-	-	-	+	-	-	-	-	-	+	-
Brachypodium distachyon	-	-	-	-	-	-	-	+	+	+	+	+	+	+	+	+	+	+	+	+	+	+	+	+	-	+	+	+
Brassica napus	+	+	+	+	+	+	+	+	+	+	+	+	+	+	+	+	+	+	-	+	+	+	+	+	+	+	+	-
Brassica oleracea	-	-	-	-	+	-	-	-	+	-	-	-	-	-	-	-	-	-	+	-	+	-	-	+	-	-	-	-
Brassica rapa	+	+	+	+	+	+	+	-	+	+	-	-	+	-	+	-	-	-	+	+	+	+	+	+	+	+	+	-
Bruguiera cylindrica	-	-	-	-	-	-	-	-	-	-	-	-	-	-	-	-	-	-	-	-	+	-	-	-	-	-	+	-
Bruguiera gymnorhiza	-	-	-	-	-	-	-	-	-	-	-	-	-	-	-	-	-	-	-	-	+	-	-	-	-	-	+	-
Carica papaya	-	-	-	-	-	-	-	-	+	+	+	+	+	-	+	+	+	-	+	+	+	+	-	+	+	+	+	-
Citrus clementina	-	-	-	-	-	-	-	-	+	-	-	-	-	-	-	-	-	-	-	+	-	-	+	-	-	-	+	-
Citrus reticulata	-	-	-	-	-	-	-	-	+	-	-	+	-	-	-	-	-	-	-	-	-	-	+	-	-	-	-	-
Citrus sinensis	-	-	-	-	-	+	-	+	+	+	+	+	+	-	+	+	+	+	+	+	+	+	-	+	+	+	+	-
Citrus trifoliata	-	-	-	-	-	-	-	-	+	-	-	+	-	-	+	-	-	-	-	+	+	-	-	-	-	+	-	-
Cucumis melo	-	-	-	-	-	-	+	+	+	+	+	+	+	+	+	+	+	+	+	+	+	+	+	+	+	+	+	-
Cunninghamia lanceolata	-	-	-	-	-	-	-	-	-	-	-	+	-	-	+	-	-	-	-	-	-	-	-	-	+	-	-	-
Cynara cardunculus	-	-	-	-	-	-	-	-	+	+	+	-	+	+	+	+	-	+	+	+	+	+	+	+	-	+	+	-
Digitalis purpurea	-	-	-	-	-	-	-	+	-	-	-	+	-	-	-	-	-	-	-	+	+	+	-	+	-	-	+	-
Elaeis guineensis	-	-	-	-	-	-	-	-	-	-	-	-	-	-	-	-	-	-	-	-	-	-	-	+	-	-	-	-
Festuca arundinacea	-	-	-	-	-	-	-	-	+	-	-	+	-	+	-	-	-	-	-	-	+	+	-	-	-	+	+	-
Glycine max	-	-	-	-	-	+	+	+	+	+	+	+	+	+	+	+	+	+	+	+	+	+	+	+	+	+	+	-
Glycine soja	-	-	-	-	-	-	-	-	-	-	-	-	-	-	-	-	-	-	-	+	-	-	-	-	-	-	-	-
Gossypium herbaceum	-	-	-	-	-	-	-	-	-	-	-	-	-	+	-	-	-	-	-	-	-	-	-	-	-	-	-	-
Gossypium hirsutum	-	-	-	-	-	-	-	-	-	-	+	+	+	+	+	+	+	+	+	+	+	+	-	+	+	-	+	-
Gossypium raimondii	-	-	-	-	-	-	-	-	-	-	-	+	-	-	+	-	-	+	+	+	+	-	-	+	-	-	-	-
Helianthus annuus	-	-	-	-	-	-	-	-	-	-	-	-	-	-	-	-	-	-	-	-	+	+	-	-	-	-	-	-
Helianthus argophyllus	-	-	-	-	-	+	-	-	-	-	-	-	-	-	-	-	-	-	-	-	+	-	-	-	-	-	-	-
Helianthus ciliaris	-	-	-	-	-	-	-	-	-	-	-	-	-	-	-	-	-	-	-	-	+	-	-	-	-	-	-	-
Helianthus exilis	-	-	-	-	-	-	-	-	-	-	-	-	+	-	-	-	-	-	-	-	-	-	-	-	-	-	-	-
Helianthus paradoxus	-	-	-	-	-	-	-	-	+	-	-	+	-	-	-	-	-	-	-	-	+	-	-	-	-	-	-	-
Helianthus petiolaris	-	-	-	-	-	+	-	-	-	-	-	+	-	-	-	-	-	-	-	-	-	-	-	-	+	-	-	-
Helianthus tuberosus	-	-	-	-	-	+	-	-	+	-	+	-	-	-	-	-	-	-	-	-	+	+	-	-	+	+	-	-
Hevea brasiliensis	-	-	-	-	-	-	-	-	-	-	-	+	-	-	-	-	-	-	+	-	+	-	-	-	-	+	+	-
Hordeum vulgare	-	-	-	-	-	-	-	+	+	-	-	+	-	-	-	-	-	-	-	-	+	-	+	-	-	+	-	-
Linum usitatissimum	-	-	-	-	-	-	-	+	+	+	+	+	+	+	+	+	+	+	+	+	+	+	+	+	+	+	+	-
Lotus japonicus	-	-	-	-	-	-	+	+	+	-	-	-	+	-	-	-	-	-	-	+	-	-	-	+	-	-	+	-
Malus domestica	-	-	-	-	-	+	+	+	+	+	+	+	+	+	+	+	+	+	+	+	+	+	+	+	+	+	+	-
Manihot esculenta	-	-	-	-	-	+	+	+	+	+	+	+	+	+	+	+	+	+	-	+	+	+	+	+	+	+	+	-
Medicago truncatula	-	-	-	-	-	-	+	+	+	+	+	+	+	-	+	-	+	+	+	+	+	+	+	+	+	+	+	-
Nicotiana tabacum	-	-	-	-	-	-	-	+	+	+	-	+	+	+	+	+	+	+	+	+	+	+	+	+	+	+	+	-
Oryza sativa	-	-	-	-	-	-	-	+	+	+	+	+	+	+	+	+	+	+	+	+	+	+	+	+	-	+	+	+
Phaseolus vulgaris	-	-	-	-	-	-	-	-	-	-	-	+	-	-	-	-	-	+	-	-	-	-	-	-	-	+	-	-
Physcomitrella patens	-	-	-	-	-	-	-	-	+	-	-	+	+	-	-	-	-	-	-	-	+	+	-	-	-	+	-	-
Picea abies	-	-	-	-	-	-	-	+	-	+	-	+	-	-	-	-	-	-	-	-	-	+	-	-	-	-	+	-
Pinus densata	-	-	-	-	-	-	-	-	+	-	-	+	+	-	-	-	+	-	-	-	-	-	-	-	+	+	+	-
Pinus taeda	-	-	-	-	-	-	-	-	-	-	-	+	+	-	-	-	-	-	+	-	+	-	-	-	-	+	+	-
Populus trichocarpa	-	-	-	-	-	+	+	+	+	+	+	+	+	+	+	+	+	+	+	+	+	+	+	+	+	+	+	-
Prunus persica	-	-	-	-	-	+	+	+	+	+	+	+	+	+	+	+	+	+	+	+	+	+	+	+	+	+	+	-
Rehmannia glutinosa	-	-	-	-	-	-	-	-	-	-	-	-	-	-	+	-	-	-	-	-	-	-	-	-	-	-	-	-
Ricinus communis	-	-	-	-	-	+	-	+	+	+	+	+	+	-	+	-	+	+	+	+	+	+	+	+	+	+	+	-
Saccharum officinarum	-	-	-	-	-	-	-	-	-	-	-	-	-	-	-	-	-	-	-	-	+	-	+	-	-	+	+	-
Saccharum sp.	-	-	-	-	-	-	-	-	-	-	-	+	-	+	-	-	-	-	-	-	+	-	+	-	-	+	+	-
Salvia sclarea	-	-	-	-	-	-	-	+	+	-	-	+	-	-	+	+	-	+	+	-	+	-	-	+	-	-	+	-
Selaginella moellendorffii	-	-	-	-	-	-	-	-	+	-	-	+	-	-	-	-	-	-	-	-	+	+	-	-	-	+	+	-
Solanum lycopersicum	-	-	-	-	-	+	-	+	+	+	-	+	+	+	+	+	+	+	-	+	+	+	+	+	+	+	+	-
Solanum tuberosum	-	-	-	-	-	-	-	+	+	+	+	+	+	+	+	+	-	+	+	+	+	+	-	+	+	+	+	-
Sorghum bicolor	-	-	-	-	-	-	-	+	+	+	+	+	+	+	+	+	+	+	-	+	+	+	+	+	-	+	+	+
Theobroma cacao	-	-	-	-	-	+	+	+	+	+	+	+	+	+	+	+	+	+	+	+	+	+	+	+	+	-	+	-
Triticum aestivum	-	-	-	-	-	-	-	+	+	+	-	-	-	+	+	-	-	+	+	+	+	+	-	-	-	+	-	-
Triticum turgidum	-	-	-	-	-	-	-	-	-	-	-	-	-	-	-	-	-	-	-	-	-	+	-	-	-	-	-	-
Vigna unguiculata	-	-	-	-	-	-	-	-	-	+	-	-	-	-	+	-	+	+	-	-	+	+	+	+	+	+	-	-
Vitis vinifera	-	-	-	-	-	+	+	+	+	+	+	+	+	+	+	+	+	+	+	+	+	+	+	+	+	+	+	-
Zea mays	-	-	-	-	-	-	-	+	+	+	+	+	+	+	+	+	+	+	-	+	+	+	+	+	-	+	+	+
+: represent the miRNAs were identified in this species
-: represent the miRNAs were not identified in this species
