# Supplementary material for: Identification of Micro Ribonucleic Acids and Their Targets in Response to Plasmodiophora brassicae Infection in Brassica napus
Source: Front Plant Sci. 2021 Oct 28;12:734419. doi: 10.3389/fpls.2021.734419 (PMC8585624; doi:10.3389/fpls.2021.734419)
Supplement: Supplementary file 4 [file Table_4.XLSX]

## Sheet: Sheet1
Supplementary Table S4 miRNA target transcripts and cleavage sites validated by degradome sequencing.
Index	miRNA	Sequence	Transcript	Symbol	Cleavage	Alignment	Int409R_	Int409R_	Int409R_	Int409R_	Mock409R_	Mock409R_	Mock409R_	Mock409R_	Int409S_	Int409S_	Int409S_	Int409S_	Mock409S_	Mock409S_	Mock409S_	Mock409S_
					Site	Score	Category	Pvalue	ReadNumber_Raw	ReadNumber_Normalized	Category	Pvalue	ReadNumber_Raw	ReadNumber_Normalized	Category	Pvalue	ReadNumber_Raw	ReadNumber_Normalized	Category	Pvalue	ReadNumber_Raw	ReadNumber_Normalized
1	bna-miR395a	CTGAAGTGTTTGGGGGAACTC	NM_001315829.1	APS4	348	1.5	0	0.00926808	1375	1375	0	0.00885112	1286	1286	0	0.00822272	1110	1110	0	0.00885061	3017	3017
2	bna-miR395d	CTGAAGTGTTTGGGGGGACTC	NM_001315829.1	APS4	348	2	0	0.00425858	1375	1375	0	0.00406653	1286	1286	0	0.00377718	1110	1110	0	0.0040663	3017	3017
3	novel_51	UUCCACAGCUUUCUUGAACUG	NM_001315881.1	GRF2	704	3	0	0.105721	53	17.6667	0	0.101189	39	13	0	0.0943352	26	8.66667	0	0.101192	38	12.6667
4	bna-miR164a	TGGAGAAGCAGGGCACGTGCA	NM_001315922.1	NAC021	682	2	0	0.0335652	12	12					0	0.0298209	14	14	0	0.0320712	4	4
5	bna-miR164b	TGGAGAAGCAGGGCACGTGCG	NM_001315922.1	NAC021	682	2	0	0.0579976	12	12					0	0.0516016	14	14	0	0.0554477	4	4
6	novel_280	AGAAUGUGAUGAAUCUCG	NM_001315950.1	C4H	843	4					3	0.998972	3	1.5					2	1	3	1.5
7	novel_149	CAUAUCUUAAGAACUCCAAUG	NM_001315952.1	LACS6	1318	4													2	0.867028	2	0.5
8	novel_1	UGGCGGGCUGCUUGAGCU	NM_001315978.1	RPL13C	123	4	2	1	8	1.27778	3	0.986436	5	0.833333	4	1	1	0.166667	3	0.971454	2	0.266667
9	bna-miR164b	TGGAGAAGCAGGGCACGTGCG	NM_001316064.1	NAC92	652	3.5	0	0.0335652	45	15	0	0.032073	12	4	0	0.0298209	106	35.25	0	0.0320712	105	35
10	novel_51	UUCCACAGCUUUCUUGAACUG	NM_001316085.1	GRF2	743	3	0	0.105721	5	1.66667	0	0.101189	14	4.66667					0	0.101192	5	1.66667
11	bna-miR164a	TGGAGAAGCAGGGCACGTGCA	NM_001316090.1	NAC079	634	2.5	1	0.00586591	4	2	4	0.601912	1	0.5	0	0.00685698	6	3	0	0.00738097	13	6.5
12	bna-miR164b	TGGAGAAGCAGGGCACGTGCG	NM_001316090.1	NAC079	634	1.5	1	0.00703496	4	2	4	0.668888	1	0.5	0	0.00822272	6	3	0	0.00885061	13	6.5
13	novel_51	UUCCACAGCUUUCUUGAACUG	NM_001316174.1	GRF2	746	3	2	0.999999	5	1.66667	0	0.101189	14	4.66667					0	0.101192	5	1.66667
14	bna-miR172a	AGAATCTTGATGATGCTGCAT	NM_001316271.1	ASK-theta	1248	3.5	4	0.998576	1	0.333333	2	0.992634	3	1	2	0.968354	5	1.66667
15	bna-miR172b	GGAATCTTGATGATGCTGCAT	NM_001316271.1	ASK-theta	1248	4	4	0.999674	1	0.333333	2	0.99756	3	1	2	0.985449	5	1.66667
16	bna-miR172d	AGAATCTTGATGATGCTGCAG	NM_001316271.1	ASK-theta	1248	4	4	1	1	0.333333	2	1	3	1	2	0.999999	5	1.66667
17	novel_1	UGGCGGGCUGCUUGAGCU	NM_001316299.1	RPL13B	107	4	2	1	8	1.27778	2	1	5	0.833333	4	1	1	0.166667	3	0.971454	2	0.266667
18	novel_51	UUCCACAGCUUUCUUGAACUG	XM_013784834.2	BHLH74	1464	4	0	0.11504	68	6.8	0	0.110134	204	20.4	0	0.102709	10	1	0	0.110136	34	3.4
19	novel_51	UUCCACAGCUUUCUUGAACUG	XM_013784835.2	BHLH74	1556	4	0	0.11504	68	6.8	0	0.110134	204	20.4	0	0.102709	10	1	0	0.110136	34	3.4
20	bna-miR166a	TCGGACCAGGCTTCATTCCCC	XM_013784921.2	ATHB-15	1149	2.5	0	0.015399	34	8.5	1	0.0125622	14	3.5	1	0.0132527	23	5.75	0	0.0147075	22	5.5
21	bna-miR166f	TCGGACCAGGCTTCATCCCCC	XM_013784921.2	ATHB-15	1149	3.5	0	0.0335652	34	8.5	1	0.0274287	14	3.5	1	0.0289243	23	5.75	0	0.0320712	22	5.5
22	bna-miR166a	TCGGACCAGGCTTCATTCCCC	XM_013784922.2	ATHB-15	1147	2.5	0	0.015399	34	8.5	1	0.0125622	14	3.5	1	0.0132527	23	5.75	0	0.0147075	22	5.5
23	bna-miR166f	TCGGACCAGGCTTCATCCCCC	XM_013784922.2	ATHB-15	1147	3.5	0	0.0335652	34	8.5	1	0.0274287	14	3.5	1	0.0289243	23	5.75	0	0.0320712	22	5.5
24	bna-miR169a	CAGCCAAGGATGACTTGCCGA	XM_013785016.2	NFYA5	1095	3.5									4	0.721677	1	0.25
25	bna-miR169c	TAGCCAAGGATGACTTGCCTA	XM_013785016.2	NFYA5	1095	1.5									4	0.853167	1	0.25
26	bna-miR169g	TAGCCAAGGATGACTTGCCTGC	XM_013785016.2	NFYA5	1095	3									4	0.999995	1	0.25
27	bna-miR169n	CAGCCAAGGATGACTTGCCGG	XM_013785016.2	NFYA5	1095	2.5									4	0.797844	1	0.25
28	bna-miR160a	TGCCTGGCTCCCTGTATGCCA	XM_013785127.2	BAG1	519	3.5	0	0.0184503	409	101.5	0	0.0176239	379	99.4167	0	0.0163778	79	20.0833	0	0.0176229	183	47.4167
29	novel_75	CAUGUGCCCAUCUUCCCCAUC	XM_013785427.2	-	2541	4	2	0.902736	5	1	4	0.895297	1	0.2	2	0.755856	4	0.8	2	0.828884	7	1.4
30	novel_75	CAUGUGCCCAUCUUCCCCAUC	XM_013785428.2	-	3043	4	2	0.902736	5	1	4	0.895297	1	0.2	2	0.755856	4	0.8	2	0.828884	7	1.4
31	novel_283	UCUAUAGCUAAAAACUCU	XM_013785471.2	DRP2A	1656	4	4	1	1	0.2					4	1	1	0.2
32	novel_283	UCUAUAGCUAAAAACUCU	XM_013785472.2	DRP2A	1659	4	4	1	1	0.2					4	1	1	0.2
33	novel_51	UUCCACAGCUUUCUUGAACUG	XM_013785486.2	BHLH74	1281	3.5	0	0.0973552	12	3	0	0.0931627	12	3	0	0.086826	4	1	4	0.999992	1	0.25
34	novel_1	UGGCGGGCUGCUUGAGCU	XM_013785518.2	CDC5	2614	4	2	1	3	1
35	novel_1	UGGCGGGCUGCUUGAGCU	XM_013785519.2	CDC5	2615	4	2	1	3	1
36	novel_283	UCUAUAGCUAAAAACUCU	XM_013785833.2	APY5	1198	3	2	0.999875	2	0.333333									4	0.999779	1	0.166667
37	novel_1	UGGCGGGCUGCUUGAGCU	XM_013785905.2	-	948	4					2	1	2	2
38	bna-miR390a	AAGCTCAGGAGGGATAGCGCC	XM_013785969.2	AL7	118	3.5	0	0.015399	14	14	0	0.0147083	13	13	4	0.797844	1	1	0	0.0147075	15	15
39	novel_111	AAGCUCAGGAGGGAUAGCGCC	XM_013785969.2	AL7	118	3.5	0	0.0153993	14	14	0	0.0147078	13	13	4	0.797839	1	1	0	0.0147082	15	15
40	novel_280	AGAAUGUGAUGAAUCUCG	XM_013786676.2	RNP1	296	4	2	1	2	0.666667	4	1	1	0.333333
41	novel_51	UUCCACAGCUUUCUUGAACUG	XM_013786746.2	BGLU44	1410	3.5	0	0.0973552	13	6.5	0	0.0931627	27	13.5	4	0.999974	1	0.5	0	0.0931652	17	8.5
42	novel_1	UGGCGGGCUGCUUGAGCU	XM_013786974.2	RPL13B	218	4	2	1	6	1.77778
43	bna-miR172a	AGAATCTTGATGATGCTGCAT	XM_013787005.2	TOE2	1398	1	0	0.0443777	25	12.5	0	0.0424155	25	12.5	0	0.0394521	13	6.5	0	0.0424131	26	13
44	bna-miR172b	GGAATCTTGATGATGCTGCAT	XM_013787005.2	TOE2	1398	1.5	0	0.0410351	25	12.5	0	0.0392176	25	12.5	0	0.0364734	13	6.5	0	0.0392154	26	13
45	bna-miR172d	AGAATCTTGATGATGCTGCAG	XM_013787005.2	TOE2	1398	2	0	0.0896161	25	12.5	0	0.0857453	25	12.5	0	0.0798837	13	6.5	0	0.0857406	26	13
46	bna-miR166a	TCGGACCAGGCTTCATTCCCC	XM_013787041.2	REV	1049	3.5	1	0.0140204	5	1	0	0.0176239	5	1					0	0.0176229	5	1
47	bna-miR166f	TCGGACCAGGCTTCATCCCCC	XM_013787041.2	REV	1049	3.5	1	0.0255538	5	1	0	0.032073	5	1					0	0.0320712	5	1
48	bna-miR166a	TCGGACCAGGCTTCATTCCCC	XM_013787042.2	REV	989	3.5	1	0.0140204	5	1	0	0.0176239	5	1					0	0.0176229	5	1
49	bna-miR166f	TCGGACCAGGCTTCATCCCCC	XM_013787042.2	REV	989	3.5	1	0.0255538	5	1	0	0.032073	5	1					0	0.0320712	5	1
50	bna-miR166a	TCGGACCAGGCTTCATTCCCC	XM_013787043.2	REV	469	3.5	0	0.0184503	5	1	0	0.0176239	5	1					0	0.0176229	5	1
51	bna-miR166f	TCGGACCAGGCTTCATCCCCC	XM_013787043.2	REV	469	3.5	0	0.0335652	5	1	0	0.032073	5	1					0	0.0320712	5	1
52	bna-miR164a	TGGAGAAGCAGGGCACGTGCA	XM_013787285.2	KIN12E	1437	3					2	0.982604	2	1
53	bna-miR164b	TGGAGAAGCAGGGCACGTGCG	XM_013787285.2	KIN12E	1437	3.5					2	0.972713	2	1
54	bna-miR393	TCCAAAGGGATCGCATTGATC	XM_013787316.2	AFB2	1928	2	0	0.0739418	19	6.33333	2	0.999697	7	2.33333	2	0.996646	3	1	4	0.999852	1	0.333333
55	bna-miR393	TCCAAAGGGATCGCATTGATC	XM_013787317.2	AFB2	1803	2	0	0.0739418	19	6.33333	1	0.060659	7	2.33333	2	0.996646	3	1	4	0.999852	1	0.333333
56	novel_280	AGAAUGUGAUGAAUCUCG	XM_013787453.2	NPF2.11	1342	3.5	2	1	2	1	2	1	3	1.5	2	0.999999	5	2.5	4	1	1	0.5
57	bna-miR394a	TTGGCATTCTGTCCACCTCC	XM_013787679.2	filaggrin	982	4	2	0.99908	2	0.4
58	novel_142	UUGGCAUUCUGUCCACCUCC	XM_013787679.2	filaggrin	982	4	2	0.99908	2	0.4
59	bna-miR172a	AGAATCTTGATGATGCTGCAT	XM_013787953.2	AP2	1386	2	0	0.0699812	24	2.4	0	0.0669271	15	1.5	0	0.0623078	32	3.2	0	0.0669234	9	0.9
60	bna-miR172b	GGAATCTTGATGATGCTGCAT	XM_013787953.2	AP2	1386	2.5	0	0.0710631	24	2.4	0	0.0679635	15	1.5	0	0.0632751	32	3.2	0	0.0679597	9	0.9
61	bna-miR172d	AGAATCTTGATGATGCTGCAG	XM_013787953.2	AP2	1386	1	0	0.0775277	24	2.4	0	0.0741575	15	1.5	0	0.0690579	32	3.2	0	0.0741535	9	0.9
62	bna-miR172a	AGAATCTTGATGATGCTGCAT	XM_013787954.2	AP2	1392	2	0	0.0699812	17	1.7	0	0.0669271	14	1.4	0	0.0623078	36	3.6	0	0.0669234	10	1
63	bna-miR172b	GGAATCTTGATGATGCTGCAT	XM_013787954.2	AP2	1392	2.5	0	0.0710631	17	1.7	0	0.0679635	14	1.4	0	0.0632751	36	3.6	0	0.0679597	10	1
64	bna-miR172d	AGAATCTTGATGATGCTGCAG	XM_013787954.2	AP2	1392	1	0	0.0775277	17	1.7	0	0.0741575	14	1.4	0	0.0690579	36	3.6	0	0.0741535	10	1
65	bna-miR172a	AGAATCTTGATGATGCTGCAT	XM_013787955.2	AP2	1383	2	0	0.0699812	24	2.4	0	0.0669271	13	1.3	0	0.0623078	37	3.7	0	0.0669234	9	0.9
66	bna-miR172b	GGAATCTTGATGATGCTGCAT	XM_013787955.2	AP2	1383	2.5	0	0.0710631	24	2.4	0	0.0679635	13	1.3	0	0.0632751	37	3.7	0	0.0679597	9	0.9
67	bna-miR172d	AGAATCTTGATGATGCTGCAG	XM_013787955.2	AP2	1383	1	0	0.0775277	24	2.4	0	0.0741575	13	1.3	0	0.0690579	37	3.7	0	0.0741535	9	0.9
68	bna-miR172a	AGAATCTTGATGATGCTGCAT	XM_013787956.2	AP2	1389	2	0	0.0699812	23	2.3	0	0.0669271	13	1.3	0	0.0623078	36	3.6	0	0.0669234	8	0.8
69	bna-miR172b	GGAATCTTGATGATGCTGCAT	XM_013787956.2	AP2	1389	2.5	0	0.0710631	23	2.3	0	0.0679635	13	1.3	0	0.0632751	36	3.6	0	0.0679597	8	0.8
70	bna-miR172d	AGAATCTTGATGATGCTGCAG	XM_013787956.2	AP2	1389	1	0	0.0775277	23	2.3	0	0.0741575	13	1.3	0	0.0690579	36	3.6	0	0.0741535	8	0.8
71	bna-miR172a	AGAATCTTGATGATGCTGCAT	XM_013787958.2	AP2	719	2	0	0.0699812	21	2.1	0	0.0669271	15	1.5	0	0.0623078	34	3.4	0	0.0669234	8	0.8
72	bna-miR172b	GGAATCTTGATGATGCTGCAT	XM_013787958.2	AP2	719	2.5	0	0.0710631	21	2.1	0	0.0679635	15	1.5	0	0.0632751	34	3.4	0	0.0679597	8	0.8
73	bna-miR172d	AGAATCTTGATGATGCTGCAG	XM_013787958.2	AP2	719	1	0	0.0775277	21	2.1	0	0.0741575	15	1.5	0	0.0690579	34	3.4	0	0.0741535	8	0.8
74	bna-miR172a	AGAATCTTGATGATGCTGCAT	XM_013788089.2	ASK6	925	3.5	4	0.998576	1	0.333333
75	bna-miR172b	GGAATCTTGATGATGCTGCAT	XM_013788089.2	ASK6	925	4	4	0.999674	1	0.333333
76	bna-miR172d	AGAATCTTGATGATGCTGCAG	XM_013788089.2	ASK6	925	4	4	1	1	0.333333
77	bna-miR6032	TGGAGCATCAACAGATCTCGG	XM_013788097.2	SWAP70	190	3.5	2	0.984782	3	1
78	novel_1	UGGCGGGCUGCUUGAGCU	XM_013788098.2	GSTF9	242	4	3	0.991539	8	1.36667	2	1	7	1.16667	3	0.908866	2	0.333333	4	1	1	0.166667
79	bna-miR169a	CAGCCAAGGATGACTTGCCGA	XM_013788200.2	NFYA5	1113	3.5									4	0.721677	1	0.25
80	bna-miR169c	TAGCCAAGGATGACTTGCCTA	XM_013788200.2	NFYA5	1113	1.5									4	0.853167	1	0.25
81	bna-miR169g	TAGCCAAGGATGACTTGCCTGC	XM_013788200.2	NFYA5	1113	3									4	0.999995	1	0.25
82	bna-miR169n	CAGCCAAGGATGACTTGCCGG	XM_013788200.2	NFYA5	1113	2.5									4	0.797844	1	0.25
83	bna-miR164b	TGGAGAAGCAGGGCACGTGCG	XM_013788477.2	RPS21C	83	4	2	0.974321	4	4	4	0.971165	1	1	2	0.890931	2	2
84	bna-miR164b	TGGAGAAGCAGGGCACGTGCG	XM_013788479.2	RPS21C	67	4													4	0.967577	1	0.5
85	novel_1	UGGCGGGCUGCUUGAGCU	XM_013788749.2	At3g17800	407	3.5	4	0.999995	1	0.5
86	novel_56	UCGAUAAACCUCUGCAUCCAG	XM_013788776.2	HSP70-6	530	3									4	0.884471	1	0.333333
87	novel_1	UGGCGGGCUGCUUGAGCU	XM_013788865.2	At3g17800	385	3.5	4	0.999995	1	0.5
88	novel_207	UUUUGCUCUCUUCUACUCACG	XM_013788979.2	FSCB	617	3	3	0.477781	12	6					3	0.278267	19	9.5	3	0.383764	3	1.5
89	novel_207	UUUUGCUCUCUUCUACUCACG	XM_013788979.2	FSCB	551	3	3	0.477781	70	36	3	0.443131	21	12.5	3	0.278267	38	20	3	0.383764	16	8.5
90	novel_31	UGCUCACGGCUCUUUCUGUCAG	XM_013789087.2	VHA-d1	779	4	3	0.361832	3	0.3	3	0.332848	3	0.4	3	0.201844	3	0.3	2	0.867028	6	0.6
91	bna-miR403	TTAGATTCACGCACAAACTCG	XM_013789098.2	AGO2	3400	1	2	0.986805	3	3	4	0.984868	1	1	0	0.0308217	4	4
92	bna-miR2111b-5p	TAATCTGCATCCTGAGGTTTA	XM_013789225.2	At3g27150	312	1.5	0	0.00926808	131	65.5	0	0.00885112	62	30.8333	0	0.00822272	40	20	0	0.00885061	29	14.5
93	bna-miR2111c	TAATCTGCATCCTGGGGTTTA	XM_013789225.2	At3g27150	312	2	0	0.00849903	131	65.5	0	0.00811653	62	30.8333	0	0.00754008	40	20	0	0.00811606	29	14.5
94	novel_320	UUGGACUGAAGGGAACUCCCU	XM_013789288.2	TCP4	1226	3	2	0.998372	4	0.571429									4	0.99755	1	0.142857
95	bna-miR164a	TGGAGAAGCAGGGCACGTGCA	XM_013789525.2	WEL3	582	3.5	2	0.316465	2	0.666667	2	0.279201	2	0.666667
96	bna-miR164b	TGGAGAAGCAGGGCACGTGCG	XM_013789525.2	WEL3	582	4	2	0.974321	2	0.666667	2	0.957199	2	0.666667
97	bna-miR2111b-3p	ATCCTCGGGATACAGATTACC	XM_013789534.2	CSN4	502	4					4	0.855471	1	0.166667
98	bna-miR156a	TGACAGAAGAGAGTGAGCACA	XM_013789544.2	SPL2	1332	2	1	0.184417	2	0.666667									0	0.226399	2	0.666667
99	bna-miR156b	TTGACAGAAGATAGAGAGCAC	XM_013789544.2	SPL2	1333	2	1	0.165733	2	0.666667
100	bna-miR156d	TGACAGAAGAGAGTGAGCAC	XM_013789544.2	SPL2	1332	1	1	0.214093	2	0.666667									0	0.261675	2	0.666667
101	bna-miR156a	TGACAGAAGAGAGTGAGCACA	XM_013789545.2	SPL2	1238	2	1	0.184417	2	0.666667									0	0.226399	2	0.666667
102	bna-miR156b	TTGACAGAAGATAGAGAGCAC	XM_013789545.2	SPL2	1239	2	1	0.165733	2	0.666667
103	bna-miR156d	TGACAGAAGAGAGTGAGCAC	XM_013789545.2	SPL2	1238	1	1	0.214093	2	0.666667									0	0.261675	2	0.666667
104	bna-miR156a	TGACAGAAGAGAGTGAGCACA	XM_013789546.2	SPL2	1118	2	1	0.184417	2	0.666667									0	0.226399	2	0.666667
105	bna-miR156b	TTGACAGAAGATAGAGAGCAC	XM_013789546.2	SPL2	1119	2	1	0.165733	2	0.666667
106	bna-miR156d	TGACAGAAGAGAGTGAGCAC	XM_013789546.2	SPL2	1118	1	1	0.214093	2	0.666667									0	0.261675	2	0.666667
107	bna-miR390a	AAGCTCAGGAGGGATAGCGCC	XM_013789716.2	protein kinase	246	4	4	0.967972	1	0.333333
108	novel_111	AAGCUCAGGAGGGAUAGCGCC	XM_013789716.2	protein kinase	246	4	4	0.967971	1	0.333333
109	novel_283	UCUAUAGCUAAAAACUCU	XM_013790391.2	DRP2A	1626	4	4	1	1	0.2					4	1	1	0.2
110	novel_51	UUCCACAGCUUUCUUGAACUG	XM_013790492.2	BHLH74	1215	3.5	1	0.0746996	12	3	0	0.0931627	12	3	2	0.999498	4	1	4	0.999992	1	0.25
111	novel_283	UCUAUAGCUAAAAACUCU	XM_013791301.2	PP2C38	726	4	2	1	2	0.5					4	1	1	0.166667
112	novel_283	UCUAUAGCUAAAAACUCU	XM_013791306.2	PP2C38	722	4	2	1	2	0.5					4	1	1	0.166667
113	novel_280	AGAAUGUGAUGAAUCUCG	XM_013791576.2	GDSL	204	4	2	1	2	1
114	bna-miR167d	TGAAGCTGCCAGCATGATCT	XM_013791607.2	PER69	849	3.5	3	0.473536	2	0.5					3	0.275357	2	0.5	2	0.943993	7	1.75
115	novel_53	UAAGCUGCCAGCAUGAUCUUG	XM_013791607.2	PER69	848	4	2	0.986803	12	3					3	0.306746	2	0.5	2	0.96232	19	4.75
116	novel_147	UUCGUUCUCUAUUUCUCCAUG	XM_013792286.2	zcchc8	1066	4					4	0.999999	1	0.5
117	novel_147	UUCGUUCUCUAUUUCUCCAUG	XM_013792288.2	zcchc8	1016	4					4	0.999999	1	0.5
118	bna-miR164b	TGGAGAAGCAGGGCACGTGCG	XM_013792301.2	NAC92	989	3.5	4	0.991825	1	1					0	0.0298209	6	6
119	novel_1	UGGCGGGCUGCUUGAGCU	XM_013792347.2	At2g33490	813	4					2	1	4	0.666667
120	novel_1	UGGCGGGCUGCUUGAGCU	XM_013792348.2	At2g33490	812	4					2	1	4	0.666667
121	novel_51	UUCCACAGCUUUCUUGAACUG	XM_013792410.2	CHR12	3023	3.5	0	0.0973552	22	11	2	0.99998	11	5.5	2	0.999498	4	2	2	0.999926	12	6
122	novel_1	UGGCGGGCUGCUUGAGCU	XM_013792455.2	TIC	3349	4													4	1	1	0.111111
123	novel_1	UGGCGGGCUGCUUGAGCU	XM_013792456.1	TIC	3308	4													4	1	1	0.111111
124	bna-miR156b	TTGACAGAAGATAGAGAGCAC	XM_013792929.2	SPL15	744	2	2	1	2	1	0	0.204027	5	2.5
125	novel_267	UCCUCCUUCCUCUGUAACAUU	XM_013793068.2	SRRM2	2694	4	4	1	1	0.142857
126	novel_267	UCCUCCUUCCUCUGUAACAUU	XM_013793069.2	SRRM2	2694	4	4	1	1	0.142857
127	bna-miR393	TCCAAAGGGATCGCATTGATC	XM_013793072.2	TIR1	1660	2	0	0.0739418	408	40.9222	0	0.0707215	182	18.2222	0	0.0658497	174	17.4111	0	0.0707176	161	16.1222
128	novel_283	UCUAUAGCUAAAAACUCU	XM_013793113.2	NAA15	1685	4	2	1	2	0.5	4	1	1	0.333333
129	bna-miR160a	TGCCTGGCTCCCTGTATGCCA	XM_013793213.2	ARF17	1370	0.5	0	0.021492	1149	287.25	0	0.0205309	448	112	0	0.0190813	776	194	0	0.0205297	951	237.75
130	novel_343	UGUGUUCUCAGGUCACCCCUU	XM_013793298.2	DREB2D	370	3.5									4	0.472431	1	0.5	1	0.00471564	11	5.5
131	novel_54	ACUGUGAAACUGCGAAUG	XM_013793851.2	ATJ15	892	4	4	1	1	0.5	4	1	1	0.5					2	1	4	2
132	bna-miR164a	TGGAGAAGCAGGGCACGTGCA	XM_013793969.2	NAC021	820	2	0	0.0335652	98	98	0	0.032073	21	21	0	0.0298209	33	33	0	0.0320712	10	10
133	bna-miR164b	TGGAGAAGCAGGGCACGTGCG	XM_013793969.2	NAC021	820	2	0	0.0579976	98	98	0	0.0554508	21	21	0	0.0516016	33	33	0	0.0554477	10	10
134	bna-miR169a	CAGCCAAGGATGACTTGCCGA	XM_013794135.2	NFYA3	1339	4	0	0.0931413	18	6	2	0.999967	2	0.666667	0	0.0830437	12	4	0	0.0891209	12	4
135	bna-miR169c	TAGCCAAGGATGACTTGCCTA	XM_013794135.2	NFYA3	1339	2.5	0	0.0710631	18	6	2	0.99958	2	0.666667	0	0.0632751	12	4	0	0.0679597	12	4
136	bna-miR169g	TAGCCAAGGATGACTTGCCTGC	XM_013794135.2	NFYA3	1339	3.5	0	0.0572664	18	6	2	0.998012	2	0.666667	0	0.0509488	12	4	0	0.0547477	12	4
137	bna-miR169n	CAGCCAAGGATGACTTGCCGG	XM_013794135.2	NFYA3	1339	4	0	0.161824	18	6	2	1	2	0.666667	0	0.144897	12	4	0	0.155102	12	4
138	bna-miR394a	TTGGCATTCTGTCCACCTCC	XM_013794393.2	SYN4	2468	4	4	0.999674	1	0.5	2	0.99756	2	1	2	0.985449	2	1	2	0.994989	2	1
139	novel_142	UUGGCAUUCUGUCCACCUCC	XM_013794393.2	SYN4	2468	4	4	0.999674	1	0.5	2	0.99756	2	1	2	0.985447	2	1	2	0.99499	2	1
140	bna-miR394a	TTGGCATTCTGTCCACCTCC	XM_013794394.2	SYN4	2465	4	4	0.999674	1	0.5	2	0.99756	2	1	2	0.985449	2	1	2	0.994989	2	1
141	novel_142	UUGGCAUUCUGUCCACCUCC	XM_013794394.2	SYN4	2465	4	4	0.999674	1	0.5	2	0.99756	2	1	2	0.985447	2	1	2	0.99499	2	1
142	novel_283	UCUAUAGCUAAAAACUCU	XM_013794402.2	CSE	532	3.5	2	0.999504	3	3
143	novel_280	AGAAUGUGAUGAAUCUCG	XM_013794528.2	At1g78280	1835	4					2	1	5	4.5	4	1	1	1	2	1	3	3
144	bna-miR160a	TGCCTGGCTCCCTGTATGCCA	XM_013794565.2	ARF17	1430	2	0	0.0127214	1347	449	0	0.0121501	720	240	0	0.0112888	868	289.333	0	0.0121494	954	318
145	bna-miR397a	TCATTGAGTGCAGCGTTGATGT	XM_013794782.2	IRX12	800	4	4	0.967972	1	0.25					4	0.919377	1	0.25	2	0.896666	3	0.75
146	novel_51	UUCCACAGCUUUCUUGAACUG	XM_013794783.2	CAC3	1974	3.5	2	0.999996	18	2.57143	2	0.99998	26	3.71429	2	0.999498	13	1.85714	2	0.999926	32	4.57143
147	novel_51	UUCCACAGCUUUCUUGAACUG	XM_013794785.2	CAC3	2001	3.5	2	0.999996	18	2.57143	2	0.99998	26	3.71429	2	0.999498	13	1.85714	2	0.999926	32	4.57143
148	novel_51	UUCCACAGCUUUCUUGAACUG	XM_013794786.2	CAC3	2002	3.5	2	0.999996	18	2.57143	2	0.99998	26	3.71429	2	0.999498	13	1.85714	2	0.999926	32	4.57143
149	novel_267	UCCUCCUUCCUCUGUAACAUU	XM_013794854.2	CWC22	621	4					4	1	1	0.5	4	1	1	0.5
150	novel_259	UUAAGGUGAGAUUCUUAGC	XM_013796321.2	PPA2	441	3.5					4	0.991684	1	0.333333
151	novel_54	ACUGUGAAACUGCGAAUG	XM_013796753.2	CAD5	895	3.5	4	1	1	0.25	4	1	1	0.25	2	0.999937	5	1.25
152	novel_172	GCAAGUUGACUUUGGCUCCGU	XM_013796817.2	ARR11	1132	4	4	0.978148	1	0.5
153	novel_202	GCAAGUUGACUUUGGCUCUGU	XM_013796817.2	ARR11	1132	4	4	0.9993	1	0.5
154	bna-miR824	TAGACCATTTGTGAGAAGGGA	XM_013796847.2	AGL16	1226	0.5	0	0.0373074	446	111.5	0	0.0356519	247	61.75	0	0.0331529	264	66	0	0.0356499	311	77.75
155	bna-miR156a	TGACAGAAGAGAGTGAGCACA	XM_013796864.2	SPL6	829	1	4	0.999997	1	0.5					0	0.0773478	4	2
156	bna-miR156d	TGACAGAAGAGAGTGAGCAC	XM_013796864.2	SPL6	829	1	4	1	1	0.5					0	0.245546	4	2
157	bna-miR172d	AGAATCTTGATGATGCTGCAG	XM_013797367.2	MYB4	833	4	4	1	1	0.333333	4	1	1	0.333333
158	bna-miR395a	CTGAAGTGTTTGGGGGAACTC	XM_013797400.2	APS1	417	3.5	2	0.952347	12	1.94286	2	0.927136	23	3.28571	2	0.841449	2	0.4	2	0.900323	37	5.28571
159	bna-miR395d	CTGAAGTGTTTGGGGGGACTC	XM_013797400.2	APS1	417	4	2	0.99908	12	1.94286	2	0.99756	23	3.28571	2	0.985449	2	0.4	2	0.994989	37	5.28571
160	bna-miR171a	TTGAGCCGTGCCAATATCACG	XM_013797403.2	SCL15	619	2.5	0	0.0115716	86	43	0	0.0110516	23	11.5	0	0.0102678	27	13.5	0	0.011051	25	12.5
161	bna-miR171f	TGATTGAGCCGCGCCAATATC	XM_013797403.2	SCL15	622	3	2	0.575173	22	11									2	0.477176	2	1
162	bna-miR171g	TGATTGAGCCGCGCCAATATCT	XM_013797403.2	SCL15	622	4	2	0.486156	22	11									2	0.396131	2	1
163	novel_146	UUGAGCCGUGCCAAUAUCUCU	XM_013797403.2	SCL15	619	4	0	0.026793	86	43	0	0.0255965	23	11.5	0	0.0237957	27	13.5	0	0.0255972	25	12.5
164	novel_98	AUAAUGGAGGGGUUGGGGGU	XM_013797429.2	glucosidase	610	3.5					2	0.962143	2	1
165	novel_280	AGAAUGUGAUGAAUCUCG	XM_013797672.2	PPR	1630	4					4	1	1	0.5
166	bna-miR156a	TGACAGAAGAGAGTGAGCACA	XM_013797752.2	SPL10	1906	2	2	1	3	0.3	0	0.22641	8	0.8	2	1	5	0.5	0	0.226399	7	0.7
167	bna-miR156b	TTGACAGAAGATAGAGAGCAC	XM_013797752.2	SPL10	1907	2	0	0.212577	7	0.7	4	1	1	0.1	0	0.190972	17	1.7	2	1	2	0.2
168	bna-miR156d	TGACAGAAGAGAGTGAGCAC	XM_013797752.2	SPL10	1906	1	2	1	3	0.3	0	0.261688	8	0.8	2	1	5	0.5	0	0.261675	7	0.7
169	bna-miR156a	TGACAGAAGAGAGTGAGCACA	XM_013797753.2	SPL10	1904	2	0	0.235753	7	0.7	0	0.22641	7	0.7	2	1	5	0.5	0	0.226399	6	0.6
170	bna-miR156b	TTGACAGAAGATAGAGAGCAC	XM_013797753.2	SPL10	1905	2	2	1	6	0.6	2	1	3	0.3	0	0.190972	11	1.1	2	1	2	0.2
171	bna-miR156d	TGACAGAAGAGAGTGAGCAC	XM_013797753.2	SPL10	1904	1	0	0.272214	7	0.7	0	0.261688	7	0.7	2	1	5	0.5	0	0.261675	6	0.6
172	bna-miR156a	TGACAGAAGAGAGTGAGCACA	XM_013797761.2	SPL11	310	2	2	1	16	4	0	0.22641	13	3.25	2	1	21	5.25	2	1	27	6.75
173	bna-miR156b	TTGACAGAAGATAGAGAGCAC	XM_013797761.2	SPL11	311	2	0	0.212577	29	7.25	2	1	8	2	0	0.190972	50	12.5	0	0.204017	83	20.75
174	bna-miR156d	TGACAGAAGAGAGTGAGCAC	XM_013797761.2	SPL11	310	1	2	1	16	4	0	0.261688	13	3.25	1	21	5.25	2	1	27	6.75
175	bna-miR156a	TGACAGAAGAGAGTGAGCACA	XM_013798210.2	SPL2	1424	2	0	0.235753	6	1.2	1	0.196693	5	1	4	1	1	0.2	2	1	3	0.6
176	bna-miR156b	TTGACAGAAGATAGAGAGCAC	XM_013798210.2	SPL2	1425	2	2	1	3	0.6	1	0.176904	5	1					0	0.204017	7	1.4
177	bna-miR156d	TGACAGAAGAGAGTGAGCAC	XM_013798210.2	SPL2	1424	1	0	0.272214	6	1.2	1	0.228053	5	1	4	1	1	0.2	2	1	3	0.6
178	bna-miR156a	TGACAGAAGAGAGTGAGCACA	XM_013798212.2	SPL2	1213	2	0	0.235753	6	1.2	1	0.196693	5	1	4	1	1	0.2	2	1	3	0.6
179	bna-miR156b	TTGACAGAAGATAGAGAGCAC	XM_013798212.2	SPL2	1214	2	2	1	3	0.6	1	0.176904	5	1					0	0.204017	7	1.4
180	bna-miR156d	TGACAGAAGAGAGTGAGCAC	XM_013798212.2	SPL2	1213	1	0	0.272214	6	1.2	1	0.228053	5	1	4	1	1	0.2	2	1	3	0.6
181	bna-miR156a	TGACAGAAGAGAGTGAGCACA	XM_013798213.2	SPL2	1223	2	0	0.235753	6	1.2	1	0.196693	5	1	4	1	1	0.2	2	1	3	0.6
182	bna-miR156b	TTGACAGAAGATAGAGAGCAC	XM_013798213.2	SPL2	1224	2	2	1	3	0.6	1	0.176904	5	1					0	0.204017	7	1.4
183	bna-miR156d	TGACAGAAGAGAGTGAGCAC	XM_013798213.2	SPL2	1223	1	0	0.272214	6	1.2	1	0.228053	5	1	4	1	1	0.2	2	1	3	0.6
184	bna-miR172a	AGAATCTTGATGATGCTGCAT	XM_013798422.2	RAP2-7	1548	3	0	0.030937	267	44.8	0	0.0295598	338	56.6667	0	0.0274817	273	45.8667	0	0.0295582	474	79.3333
185	bna-miR172b	GGAATCTTGATGATGCTGCAT	XM_013798422.2	RAP2-7	1548	3.5	0	0.0454893	267	44.8	0	0.0434791	338	56.6667	0	0.040443	273	45.8667	0	0.0434766	474	79.3333
186	bna-miR172d	AGAATCTTGATGATGCTGCAG	XM_013798422.2	RAP2-7	1548	2	0	0.0896161	267	44.8	0	0.0857453	338	56.6667	0	0.0798837	273	45.8667	0	0.0857406	474	79.3333
187	bna-miR172a	AGAATCTTGATGATGCTGCAT	XM_013798423.2	RAP2-7	1503	3	0	0.030937	267	44.8	0	0.0295598	338	56.6667	0	0.0274817	273	45.8667	0	0.0295582	474	79.3333
188	bna-miR172b	GGAATCTTGATGATGCTGCAT	XM_013798423.2	RAP2-7	1503	3.5	0	0.0454893	267	44.8	0	0.0434791	338	56.6667	0	0.040443	273	45.8667	0	0.0434766	474	79.3333
189	bna-miR172d	AGAATCTTGATGATGCTGCAG	XM_013798423.2	RAP2-7	1503	2	0	0.0896161	267	44.8	0	0.0857453	338	56.6667	0	0.0798837	273	45.8667	0	0.0857406	474	79.3333
190	bna-miR172a	AGAATCTTGATGATGCTGCAT	XM_013798425.2	RAP2-7	1548	3	0	0.030937	267	44.8	0	0.0295598	338	56.6667	0	0.0274817	273	45.8667	0	0.0295582	474	79.3333
191	bna-miR172b	GGAATCTTGATGATGCTGCAT	XM_013798425.2	RAP2-7	1548	3.5	0	0.0454893	267	44.8	0	0.0434791	338	56.6667	0	0.040443	273	45.8667	0	0.0434766	474	79.3333
192	bna-miR172d	AGAATCTTGATGATGCTGCAG	XM_013798425.2	RAP2-7	1548	2	0	0.0896161	267	44.8	0	0.0857453	338	56.6667	0	0.0798837	273	45.8667	0	0.0857406	474	79.3333
193	bna-miR172a	AGAATCTTGATGATGCTGCAT	XM_013798426.2	RAP2-7	1503	3	0	0.030937	267	44.8	0	0.0295598	338	56.6667	0	0.0274817	273	45.8667	0	0.0295582	474	79.3333
194	bna-miR172b	GGAATCTTGATGATGCTGCAT	XM_013798426.2	RAP2-7	1503	3.5	0	0.0454893	267	44.8	0	0.0434791	338	56.6667	0	0.040443	273	45.8667	0	0.0434766	474	79.3333
195	bna-miR172d	AGAATCTTGATGATGCTGCAG	XM_013798426.2	RAP2-7	1503	2	0	0.0896161	267	44.8	0	0.0857453	338	56.6667	0	0.0798837	273	45.8667	0	0.0857406	474	79.3333
196	novel_1	UGGCGGGCUGCUUGAGCU	XM_013798910.2	SF3B4	763	4	4	1	1	0.5	2	1	4	2
197	novel_320	UUGGACUGAAGGGAACUCCCU	XM_013799159.2	TCP3	989	3.5	0	0.00309901	4	4					4	0.273661	1	1	4	0.299697	1	1
198	novel_51	UUCCACAGCUUUCUUGAACUG	XM_013799886.2	BHLH74	941	4	0	0.11504	68	6.8	0	0.110134	204	20.4	0	0.102709	10	1	0	0.110136	34	3.4
199	novel_51	UUCCACAGCUUUCUUGAACUG	XM_013799888.2	BHLH74	854	4	0	0.11504	68	6.8	0	0.110134	204	20.4	0	0.102709	10	1	0	0.110136	34	3.4
200	bna-miR824	TAGACCATTTGTGAGAAGGGA	XM_013799994.2	MBF1B	642	4	2	0.810731	2	1
201	bna-miR824	TAGACCATTTGTGAGAAGGGA	XM_013799995.2	MBF1B	645	4	2	0.810731	2	1
202	novel_51	UUCCACAGCUUUCUUGAACUG	XM_013800065.2	At1g52310	1818	4	4	1	1	0.5	2	0.999997	3	1.5	1	0.0997195	4	2
203	bna-miR168a	TCGCTTGGTGCAGGTCGGGAA	XM_013800149.2	AGO1	603	4	2	0.986805	362	36.2	2	0.975866	62	6.2	2	0.927098	96	9.6	2	0.962318	85	8.5
204	bna-miR166a	TCGGACCAGGCTTCATTCCCC	XM_013800819.2	ATHB-8	933	3	0	0.0641902	96	12	1	0.0526091	16	2	2	0.992706	14	1.75	0	0.061377	20	2.5
205	bna-miR166f	TCGGACCAGGCTTCATCCCCC	XM_013800819.2	ATHB-8	933	2.5	0	0.0710631	96	12	1	0.058281	16	2	2	0.995778	14	1.75	0	0.0679597	20	2.5
206	bna-miR166a	TCGGACCAGGCTTCATTCCCC	XM_013800820.1	ATHB-8	1016	3	0	0.0641902	96	12	0	0.0613804	16	2	2	0.992706	14	1.75	0	0.061377	20	2.5
207	bna-miR166f	TCGGACCAGGCTTCATCCCCC	XM_013800820.1	ATHB-8	1016	2.5	0	0.0710631	96	12	0	0.0679635	16	2	2	0.995778	14	1.75	0	0.0679597	20	2.5
208	bna-miR166a	TCGGACCAGGCTTCATTCCCC	XM_013800821.2	ATHB-8	1052	3	0	0.0641902	96	12	1	0.0526091	16	2	2	0.992706	14	1.75	0	0.061377	20	2.5
209	bna-miR166f	TCGGACCAGGCTTCATCCCCC	XM_013800821.2	ATHB-8	1052	2.5	0	0.0710631	96	12	1	0.058281	16	2	2	0.995778	14	1.75	0	0.0679597	20	2.5
210	novel_207	UUUUGCUCUCUUCUACUCACG	XM_013800918.2	LECRK72	1056	4									2	0.999985	2	0.666667
211	bna-miR167d	TGAAGCTGCCAGCATGATCT	XM_013801357.2	ARF6	3183	4	0	0.0931413	66	7.33333	0	0.0891258	33	3.66667	0	0.0830437	46	5.11111	0	0.0891209	51	5.66667
212	novel_53	UAAGCUGCCAGCAUGAUCUUG	XM_013801357.2	ARF6	3182	3.5	2	0.967423	48	5.33333	2	0.94748	13	1.44444	2	0.874045	32	3.55556	2	0.925285	31	3.44444
213	bna-miR164a	TGGAGAAGCAGGGCACGTGCA	XM_013801416.1	-	118	4									4	0.813374	1	0.333333
214	novel_259	UUAAGGUGAGAUUCUUAGC	XM_013801762.2	TTC	414	4									3	0.734072	4	0.8
215	bna-miR156b	TTGACAGAAGATAGAGAGCAC	XM_013801856.2	At1g12760	1536	2.5													2	0.997812	2	2
216	bna-miR393	TCCAAAGGGATCGCATTGATC	XM_013801859.2	AFB3	2102	2	0	0.0739418	977	139.571	0	0.0707215	125	17.8571	0	0.0658497	380	54.2857	0	0.0707176	270	38.5714
217	bna-miR390a	AAGCTCAGGAGGGATAGCGCC	XM_013801933.2	AL7	363	3.5	0	0.015399	36	18	0	0.0147083	25	12.5	2	0.683695	6	3	0	0.0147075	28	14
218	novel_111	AAGCUCAGGAGGGAUAGCGCC	XM_013801933.2	AL7	363	3.5	0	0.0153993	36	18	0	0.0147078	25	12.5	2	0.683685	6	3	0	0.0147082	28	14
219	novel_320	UUGGACUGAAGGGAACUCCCU	XM_013802339.2	TCP24	1310	2.5	2	0.999996	3	0.5	4	0.999994	1	0.166667	2	0.999437	2	0.333333
220	bna-miR166a	TCGGACCAGGCTTCATTCCCC	XM_013804561.2	ATHB-8	892	3	0	0.0641902	96	12	0	0.0613804	16	2	2	0.992706	14	1.75	0	0.061377	20	2.5
221	bna-miR166f	TCGGACCAGGCTTCATCCCCC	XM_013804561.2	ATHB-8	892	2.5	0	0.0710631	96	12	0	0.0679635	16	2	2	0.995778	14	1.75	0	0.0679597	20	2.5
222	bna-miR166a	TCGGACCAGGCTTCATTCCCC	XM_013804628.2	ATHB-8	822	3	0	0.0641902	96	12	0	0.0613804	16	2	2	0.992706	14	1.75	0	0.061377	20	2.5
223	bna-miR166f	TCGGACCAGGCTTCATCCCCC	XM_013804628.2	ATHB-8	822	2.5	0	0.0710631	96	12	0	0.0679635	16	2	2	0.995778	14	1.75	0	0.0679597	20	2.5
224	bna-miR156a	TGACAGAAGAGAGTGAGCACA	XM_013804844.2	PCS2	1291	4					2	0.999997	3	0.428571	4	0.999997	1	0.142857	4	0.999999	1	0.142857
225	bna-miR156d	TGACAGAAGAGAGTGAGCAC	XM_013804844.2	PCS2	1291	4					2	1	3	0.428571	4	1	1	0.142857	4	1	1	0.142857
226	novel_1	UGGCGGGCUGCUUGAGCU	XM_013804936.2	RPL13C	198	4	2	1	8	1.27778	3	0.986436	5	0.833333	4	1	1	0.166667	3	0.971454	2	0.266667
227	bna-miR172a	AGAATCTTGATGATGCTGCAT	XM_013804953.2	ASK8	1342	3.5	4	0.998576	1	1	4	0.99602	1	0.333333	4	0.991738	1	1	2	0.986745	4	4
228	bna-miR172b	GGAATCTTGATGATGCTGCAT	XM_013804953.2	ASK8	1342	4	4	0.999674	1	1	4	0.998852	1	0.333333	4	0.997192	1	1	2	0.994989	4	4
229	bna-miR172d	AGAATCTTGATGATGCTGCAG	XM_013804953.2	ASK8	1342	4	4	1	1	1	4	1	1	0.333333	4	1	1	1	2	1	4	4
230	novel_207	UUUUGCUCUCUUCUACUCACG	XM_013805256.2	FKBP4	589	3	3	0.477781	12	6					3	0.278267	19	9.5	3	0.383764	3	1.5
231	novel_180	ACGGUAUCUCUCCUACGUAGC	XM_013805464.2	GSO1	2580	4	2	0.964172	3	0.75
232	novel_180	ACGGUAUCUCUCCUACGUAGC	XM_013805465.2	GSO1	2580	4	2	0.964172	3	0.75
233	bna-miR156a	TGACAGAAGAGAGTGAGCACA	XM_013806278.2	SPL2	1108	2	1	0.184417	3	0.6									2	1	4	0.8
234	bna-miR156b	TTGACAGAAGATAGAGAGCAC	XM_013806278.2	SPL2	1109	2					2	1	3	0.6	4	1	1	0.2	2	1	2	0.4
235	bna-miR156d	TGACAGAAGAGAGTGAGCAC	XM_013806278.2	SPL2	1108	1	1	0.214093	3	0.6									2	1	4	0.8
236	bna-miR172a	AGAATCTTGATGATGCTGCAT	XM_013806440.2	TOE3	1325	2.5	0	0.0305609	8	2.66667	0	0.0292003	15	5	0	0.0271471	6	2	0	0.0291986	21	7
237	bna-miR172b	GGAATCTTGATGATGCTGCAT	XM_013806440.2	TOE3	1325	3	0	0.0275473	8	2.66667	0	0.026319	15	5	0	0.0244659	6	2	0	0.0263175	21	7
238	bna-miR172d	AGAATCTTGATGATGCTGCAG	XM_013806440.2	TOE3	1325	3	0	0.0241459	8	2.66667	0	0.0230674	15	5	0	0.0214407	6	2	0	0.0230661	21	7
239	bna-miR166a	TCGGACCAGGCTTCATTCCCC	XM_013807005.2	ATHB-9	875	3	0	0.0641902	132	65.75	0	0.0613804	78	38.75	0	0.0571321	38	19	0	0.061377	47	23
240	bna-miR166f	TCGGACCAGGCTTCATCCCCC	XM_013807005.2	ATHB-9	875	2.5	0	0.0710631	132	65.75	0	0.0679635	78	38.75	0	0.0632751	38	19	0	0.0679597	47	23
241	bna-miR167d	TGAAGCTGCCAGCATGATCT	XM_013807019.2	ARF6	3264	4	0	0.0931413	66	7.33333	0	0.0891258	33	3.66667	0	0.0830437	46	5.11111	0	0.0891209	51	5.66667
242	novel_53	UAAGCUGCCAGCAUGAUCUUG	XM_013807019.2	ARF6	3263	3.5	2	0.967423	48	5.33333	2	0.94748	13	1.44444	2	0.874045	32	3.55556	2	0.925285	31	3.44444
243	bna-miR167d	TGAAGCTGCCAGCATGATCT	XM_013807020.2	ARF6	3259	4	0	0.0931413	66	7.33333	0	0.0891258	33	3.66667	0	0.0830437	46	5.11111	0	0.0891209	51	5.66667
244	novel_53	UAAGCUGCCAGCAUGAUCUUG	XM_013807020.2	ARF6	3258	3.5	2	0.967423	48	5.33333	2	0.94748	13	1.44444	2	0.874045	32	3.55556	2	0.925285	31	3.44444
245	bna-miR156a	TGACAGAAGAGAGTGAGCACA	XM_013807064.2	SPL11	1298	2.5					0	0.0363661	4	0.571429	0	0.0338179	3	0.428571
246	bna-miR156d	TGACAGAAGAGAGTGAGCAC	XM_013807064.2	SPL11	1298	1.5					0	0.0434791	4	0.571429	0	0.040443	3	0.428571
247	bna-miR156a	TGACAGAAGAGAGTGAGCACA	XM_013807065.2	SPL11	1227	2.5					0	0.0363661	4	0.571429	0	0.0338179	3	0.428571
248	bna-miR156d	TGACAGAAGAGAGTGAGCAC	XM_013807065.2	SPL11	1227	1.5					0	0.0434791	4	0.571429	0	0.040443	3	0.428571
249	bna-miR156a	TGACAGAAGAGAGTGAGCACA	XM_013807066.2	SPL11	1235	2.5					0	0.0363661	4	0.571429	0	0.0338179	3	0.428571
250	bna-miR156d	TGACAGAAGAGAGTGAGCAC	XM_013807066.2	SPL11	1235	1.5					0	0.0434791	4	0.571429	0	0.040443	3	0.428571
251	bna-miR156a	TGACAGAAGAGAGTGAGCACA	XM_013807067.2	SPL11	1206	2.5					0	0.0363661	4	0.571429	0	0.0338179	3	0.428571
252	bna-miR156d	TGACAGAAGAGAGTGAGCAC	XM_013807067.2	SPL11	1206	1.5					0	0.0434791	4	0.571429	0	0.040443	3	0.428571
253	bna-miR156a	TGACAGAAGAGAGTGAGCACA	XM_013807068.2	SPL11	1293	2.5					2	0.983302	4	0.571429	0	0.0338179	3	0.428571
254	bna-miR156d	TGACAGAAGAGAGTGAGCAC	XM_013807068.2	SPL11	1293	1.5					2	0.992634	4	0.571429	0	0.040443	3	0.428571
255	bna-miR156a	TGACAGAAGAGAGTGAGCACA	XM_013807069.2	SPL10	1196	2	1	0.184417	5	0.5	1	0.196693	5	0.5	2	1	2	0.2	2	1	6	0.6
256	bna-miR156b	TTGACAGAAGATAGAGAGCAC	XM_013807069.2	SPL10	1197	2	1	0.165733	3	0.5	4	1	1	0.2	0	0.190972	7	1.2	0	0.204017	4	0.7
257	bna-miR156d	TGACAGAAGAGAGTGAGCAC	XM_013807069.2	SPL10	1196	1	1	0.214093	5	0.5	1	0.228053	5	0.5	1	2	1	2	2	1	6	0.6
258	bna-miR156a	TGACAGAAGAGAGTGAGCACA	XM_013807070.2	SPL10	1193	2	2	1	4	0.4	1	0.196693	5	0.5	2	1	2	0.2	2	1	6	0.6
259	bna-miR156b	TTGACAGAAGATAGAGAGCAC	XM_013807070.2	SPL10	1194	2	1	0.165733	3	0.5	4	1	1	0.2	0	0.190972	7	1.2	0	0.204017	4	0.7
260	bna-miR156d	TGACAGAAGAGAGTGAGCAC	XM_013807070.2	SPL10	1193	1	2	1	4	0.4	1	0.228053	5	0.5	2	1	2	0.2	2	1	6	0.6
261	bna-miR394a	TTGGCATTCTGTCCACCTCC	XM_013807079.2	FBX6	1384	1	0	0.015017	82	27.5	0	0.0143432	40	13.3333	0	0.0133276	44	14.6667	0	0.0143424	19	6.33333
262	novel_142	UUGGCAUUCUGUCCACCUCC	XM_013807079.2	FBX6	1384	1	0	0.0150172	82	27.5	0	0.0143427	40	13.3333	0	0.0133283	44	14.6667	0	0.0143431	19	6.33333
263	novel_54	ACUGUGAAACUGCGAAUG	XM_013807709.2	KMT2C	1054	4													4	1	1	0.5
264	bna-miR156a	TGACAGAAGAGAGTGAGCACA	XM_013807762.2	SPL10	1237	2	2	1	4	0.4	0	0.22641	9	0.9	2	1	6	0.6	2	1	6	0.6
265	bna-miR156b	TTGACAGAAGATAGAGAGCAC	XM_013807762.2	SPL10	1238	2	2	1	10	1	2	1	5	0.6	0	0.190972	15	1.5	2	1	3	0.3
266	bna-miR156d	TGACAGAAGAGAGTGAGCAC	XM_013807762.2	SPL10	1237	1	2	1	4	0.4	0	0.261688	9	0.9	2	1	6	0.6	2	1	6	0.6
267	bna-miR156a	TGACAGAAGAGAGTGAGCACA	XM_013807764.2	SPL10	1231	2	2	1	4	0.4	0	0.22641	9	0.9	2	1	6	0.6	2	1	6	0.6
268	bna-miR156b	TTGACAGAAGATAGAGAGCAC	XM_013807764.2	SPL10	1232	2	0	0.212577	10	1	2	1	5	0.6	0	0.190972	15	1.5	2	1	3	0.3
269	bna-miR156d	TGACAGAAGAGAGTGAGCAC	XM_013807764.2	SPL10	1231	1	2	1	4	0.4	0	0.261688	9	0.9	2	1	6	0.6	2	1	6	0.6
270	bna-miR169m	TGAGCCAAAGATGACTTGCCG	XM_013807861.2	CIP111	1375	3.5													4	0.959491	1	0.25
271	novel_163	UGAGCCAAAGAUGACUUGCCG	XM_013807861.2	CIP111	1375	3.5													4	0.959489	1	0.25
272	novel_222	UGAGCCAAGGAUGACUUGCCU	XM_013807861.2	CIP111	1375	3.5													4	0.656555	1	0.25
273	bna-miR169m	TGAGCCAAAGATGACTTGCCG	XM_013807862.2	CIP111	1400	3.5													4	0.959491	1	0.25
274	novel_163	UGAGCCAAAGAUGACUUGCCG	XM_013807862.2	CIP111	1400	3.5													4	0.959489	1	0.25
275	novel_222	UGAGCCAAGGAUGACUUGCCU	XM_013807862.2	CIP111	1400	3.5													4	0.656555	1	0.25
276	novel_283	UCUAUAGCUAAAAACUCU	XM_013808037.2	At3g57590	1064	4	1	0.236369	2	1
277	bna-miR393	TCCAAAGGGATCGCATTGATC	XM_013808066.2	AFB3	1925	1	0	0.0199723	978	139.821	0	0.0190785	125	17.8571	0	0.0177305	380	54.2857	0	0.0190774	270	38.5714
278	novel_98	AUAAUGGAGGGGUUGGGGGU	XM_013808571.2	HPGT3	223	3.5													2	0.943995	2	1
279	bna-miR167d	TGAAGCTGCCAGCATGATCT	XM_013808963.2	ERF060	614	4													4	0.999987	1	0.2
280	bna-miR160a	TGCCTGGCTCCCTGTATGCCA	XM_013809033.2	ARF17	1367	0.5	0	0.021492	1149	287.25	0	0.0205309	448	112	0	0.0190813	776	194	0	0.0205297	951	237.75
281	novel_54	ACUGUGAAACUGCGAAUG	XM_013809035.2	DEGP9	1631	4	2	1	4	1	2	1	3	0.75
282	novel_147	UUCGUUCUCUAUUUCUCCAUG	XM_013809233.2	PNSL2	305	3.5					4	0.841523	1	0.333333
283	novel_207	UUUUGCUCUCUUCUACUCACG	XM_013810872.2	zcchc1	690	4	2	1	4	1.33333	2	1	4	1.33333	2	0.999985	2	0.666667	2	0.999999	3	1
284	novel_267	UCCUCCUUCCUCUGUAACAUU	XM_013810954.2	GBF4	392	3.5									2	0.996833	2	0.666667
285	novel_31	UGCUCACGGCUCUUUCUGUCAG	XM_013811172.1	VHA-d2	807	4	3	0.361832	3	0.3	2	0.898912	3	0.4	3	0.201844	3	0.3	2	0.867028	6	0.6
286	novel_240	CACAUAUAGUUUGCAGGGUGG	XM_013811327.2	CLPX2	1055	4	4	0.931191	1	0.25	4	0.895297	1	0.25					2	0.828884	3	0.75
287	novel_240	CACAUAUAGUUUGCAGGGUGG	XM_013811328.2	CLPX2	1055	4	4	0.931191	1	0.25	4	0.895297	1	0.25					2	0.828884	3	0.75
288	novel_283	UCUAUAGCUAAAAACUCU	XM_013811344.2	KPNB1	2082	2.5	2	0.613705	2	0.666667
289	novel_221	UCCUUCCUCUGUAACAUUAC	XM_013811467.2	-	2196	4													4	1	1	0.5
290	bna-miR166a	TCGGACCAGGCTTCATTCCCC	XM_013811698.2	REV	1002	3	0	0.0641902	94	15.6667	0	0.0613804	68	11.3333	0	0.0571321	42	7	0	0.061377	45	7.5
291	bna-miR166f	TCGGACCAGGCTTCATCCCCC	XM_013811698.2	REV	1002	2.5	0	0.0710631	94	15.6667	0	0.0679635	68	11.3333	0	0.0632751	42	7	0	0.0679597	45	7.5
292	bna-miR166a	TCGGACCAGGCTTCATTCCCC	XM_013811699.2	REV	1140	3	0	0.0641902	94	15.6667	0	0.0613804	68	11.3333	0	0.0571321	42	7	0	0.061377	45	7.5
293	bna-miR166f	TCGGACCAGGCTTCATCCCCC	XM_013811699.2	REV	1140	2.5	0	0.0710631	94	15.6667	0	0.0679635	68	11.3333	0	0.0632751	42	7	0	0.0679597	45	7.5
294	bna-miR166a	TCGGACCAGGCTTCATTCCCC	XM_013811700.2	REV	972	3	0	0.0641902	94	15.6667	0	0.0613804	68	11.3333	0	0.0571321	42	7	0	0.061377	45	7.5
295	bna-miR166f	TCGGACCAGGCTTCATCCCCC	XM_013811700.2	REV	972	2.5	0	0.0710631	94	15.6667	0	0.0679635	68	11.3333	0	0.0632751	42	7	0	0.0679597	45	7.5
296	novel_320	UUGGACUGAAGGGAACUCCCU	XM_013812204.2	TCP24	1243	2.5	2	0.999996	3	0.5	4	0.999994	1	0.166667	2	0.999437	2	0.333333
297	novel_320	UUGGACUGAAGGGAACUCCCU	XM_013812205.2	TCP24	1346	2.5	2	0.999996	3	0.5	4	0.999994	1	0.166667	2	0.999437	2	0.333333
298	bna-miR159	TTTGGATTGAAGGGAGCTCTA	XM_013812415.2	PER45	19	4	2	0.99322	9	9	2	0.986392	3	3	4	0.984954	1	1	2	0.977245	2	2
299	novel_30	UUUGGAUUGAAGGGAGCUCC	XM_013812415.2	PER45	19	3.5	2	0.952341	9	9	2	0.927136	3	3	4	0.922533	1	1	2	0.900326	2	2
300	bna-miR169a	CAGCCAAGGATGACTTGCCGA	XM_013812539.2	NFYA1	1214	4	0	0.0931413	8	2.66667					4	0.999958	1	0.333333	0	0.0891209	11	3.66667
301	bna-miR169n	CAGCCAAGGATGACTTGCCGG	XM_013812539.2	NFYA1	1214	3	0	0.0410351	8	2.66667					4	0.986654	1	0.333333	0	0.0392154	11	3.66667
302	bna-miR169a	CAGCCAAGGATGACTTGCCGA	XM_013812540.2	NFYA1	1244	4	0	0.0931413	8	2.66667					4	0.999958	1	0.333333	0	0.0891209	11	3.66667
303	bna-miR169n	CAGCCAAGGATGACTTGCCGG	XM_013812540.2	NFYA1	1244	3	0	0.0410351	8	2.66667					4	0.986654	1	0.333333	0	0.0392154	11	3.66667
304	bna-miR169a	CAGCCAAGGATGACTTGCCGA	XM_013812578.2	NFYA1	1202	4	0	0.0931413	10	10					0	0.0830437	5	5	0	0.0891209	20	20
305	bna-miR169n	CAGCCAAGGATGACTTGCCGG	XM_013812578.2	NFYA1	1202	3	0	0.0410351	10	10					0	0.0364734	5	5	0	0.0392154	20	20
306	novel_207	UUUUGCUCUCUUCUACUCACG	XM_013812665.2	ASPA	93	3.5	4	0.953054	1	0.5									3	0.28445	2	1
307	bna-miR169c	TAGCCAAGGATGACTTGCCTA	XM_013814331.2	NFYA10	1070	4					1	0.0907446	2	1					4	0.999998	1	0.5
308	bna-miR169g	TAGCCAAGGATGACTTGCCTGC	XM_013814331.2	NFYA10	1070	4					1	0.060065	2	1					4	0.999838	1	0.5
309	bna-miR169m	TGAGCCAAAGATGACTTGCCG	XM_013814331.2	NFYA10	1071	2					4	0.993692	1	0.5	4	0.987679	1	0.5
310	bna-miR169n	CAGCCAAGGATGACTTGCCGG	XM_013814331.2	NFYA10	1070	4					1	0.133939	2	1					4	1	1	0.5
311	novel_163	UGAGCCAAAGAUGACUUGCCG	XM_013814331.2	NFYA10	1071	2					4	0.993692	1	0.5	4	0.987678	1	0.5
312	novel_222	UGAGCCAAGGAUGACUUGCCU	XM_013814331.2	NFYA10	1071	2					4	0.993692	1	0.5	4	0.987678	1	0.5
313	bna-miR2111b-5p	TAATCTGCATCCTGAGGTTTA	XM_013814805.2	At3g27150	306	1.5	0	0.00926808	133	66.1667	0	0.00885112	64	31.5	0	0.00822272	40	20	0	0.00885061	29	14.5
314	bna-miR2111c	TAATCTGCATCCTGGGGTTTA	XM_013814805.2	At3g27150	306	2	0	0.00849903	133	66.1667	0	0.00811653	64	31.5	0	0.00754008	40	20	0	0.00811606	29	14.5
315	novel_53	UAAGCUGCCAGCAUGAUCUUG	XM_013814912.2	MARD1	356	3					2	0.308104	4	2					2	0.276938	3	1.5
316	novel_54	ACUGUGAAACUGCGAAUG	XM_013815081.2	ATJ15	907	4	4	1	1	0.25					2	0.999999	2	0.5
317	novel_54	ACUGUGAAACUGCGAAUG	XM_013815086.2	ATJ15	892	4	4	1	1	0.5	4	1	1	0.5					2	1	4	2
318	bna-miR166a	TCGGACCAGGCTTCATTCCCC	XM_013815197.2	ATHB-8	913	3	0	0.0641902	96	12	2	0.999086	16	2	2	0.992706	14	1.75	2	0.99789	20	2.5
319	bna-miR166f	TCGGACCAGGCTTCATCCCCC	XM_013815197.2	ATHB-8	913	2.5	0	0.0710631	96	12	2	0.99958	16	2	2	0.995778	14	1.75	2	0.998936	20	2.5
320	bna-miR824	TAGACCATTTGTGAGAAGGGA	XM_013815263.2	TAF14B	387	3.5	0	0.0061883	11	2.75	2	0.480449	4	1	0	0.00548935	8	2.5	2	0.438113	3	0.75
321	bna-miR824	TAGACCATTTGTGAGAAGGGA	XM_013815264.2	TAF14B	386	3.5	0	0.0061883	11	2.75	2	0.480449	4	1	0	0.00548935	8	2.5	2	0.438113	3	0.75
322	novel_320	UUGGACUGAAGGGAACUCCCU	XM_013815647.2	TCP2	1368	2.5	1	0.0736105	2	1					1	0.0830543	4	2	0	0.0918205	2	1
323	novel_320	UUGGACUGAAGGGAACUCCCU	XM_013815648.2	TCP2	1158	2.5	1	0.0736105	2	1					0	0.0855684	4	2	0	0.0918205	2	1
324	bna-miR162a	TCGATAAACCTGTGCATCCAG	XM_013815873.2	DCL1	3098	4	2	0.99908	31	6.2	2	0.99756	80	16	1	0.0478468	21	4.2	2	0.994989	69	13.8
325	novel_56	UCGAUAAACCUCUGCAUCCAG	XM_013815873.2	DCL1	3098	2	2	0.926881	31	6.2	2	0.894689	80	16	1	0.0181747	21	4.2	2	0.86215	69	13.8
326	novel_51	UUCCACAGCUUUCUUGAACUG	XM_013816052.2	GRF8	987	3.5	0	0.0973552	141	23.5	0	0.0931627	25	4.16667	0	0.086826	104	17.3333	0	0.0931652	50	8.33333
327	novel_51	UUCCACAGCUUUCUUGAACUG	XM_013816053.2	GRF8	664	3.5	0	0.0973552	141	23.5	0	0.0931627	25	4.16667	0	0.086826	104	17.3333	0	0.0931652	50	8.33333
328	novel_51	UUCCACAGCUUUCUUGAACUG	XM_013816054.2	GRF8	996	3.5	0	0.0973552	141	23.5	2	0.99998	25	4.16667	0	0.086826	104	17.3333	0	0.0931652	50	8.33333
329	novel_51	UUCCACAGCUUUCUUGAACUG	XM_013816056.2	GRF8	982	3.5	0	0.0973552	141	23.5	0	0.0931627	25	4.16667	0	0.086826	104	17.3333	0	0.0931652	50	8.33333
330	novel_51	UUCCACAGCUUUCUUGAACUG	XM_013816057.2	GRF8	991	3.5	0	0.0973552	141	23.5	2	0.99998	25	4.16667	0	0.086826	104	17.3333	0	0.0931652	50	8.33333
331	bna-miR168a	TCGCTTGGTGCAGGTCGGGAA	XM_013816464.2	AGO1	562	4	0	0.0346894	355	35.5	0	0.033148	57	5.7	0	0.0308217	91	9.1	0	0.0331462	86	8.6
332	bna-miR168a	TCGCTTGGTGCAGGTCGGGAA	XM_013816465.2	AGO1	529	4	0	0.0346894	353	35.3	0	0.033148	60	6	0	0.0308217	96	9.6	0	0.0331462	84	8.4
333	bna-miR168a	TCGCTTGGTGCAGGTCGGGAA	XM_013816466.2	AGO1	762	4	0	0.0346894	349	34.9	2	0.975866	58	5.8	0	0.0308217	93	9.3	2	0.962318	85	8.5
334	novel_1	UGGCGGGCUGCUUGAGCU	XM_013816532.2	SCL1	1362	4					4	1	1	1
335	novel_283	UCUAUAGCUAAAAACUCU	XM_013816758.2	NAA15	1667	4	2	1	2	0.5	4	1	1	0.333333
336	novel_283	UCUAUAGCUAAAAACUCU	XM_013816759.2	NAA15	1691	4	2	1	2	0.5	4	1	1	0.333333
337	bna-miR156b	TTGACAGAAGATAGAGAGCAC	XM_013816854.2	OPR1	391	4					3	0.671465	2	0.666667					3	0.601742	2	0.666667
338	novel_283	UCUAUAGCUAAAAACUCU	XM_013817717.2	PP2C38	730	4	2	1	2	0.5
339	novel_283	UCUAUAGCUAAAAACUCU	XM_013817718.2	PP2C38	715	4	2	1	2	0.5
340	bna-miR169a	CAGCCAAGGATGACTTGCCGA	XM_013817825.2	NFYA6	1129	3					4	0.945054	1	0.142857	0	0.0214407	6	0.857143
341	bna-miR169c	TAGCCAAGGATGACTTGCCTA	XM_013817825.2	NFYA6	1129	3					4	0.945054	1	0.142857	0	0.0214407	6	0.857143
342	bna-miR169g	TAGCCAAGGATGACTTGCCTGC	XM_013817825.2	NFYA6	1129	2.5					4	0.960196	1	0.142857	0	0.0237944	6	0.857143
343	bna-miR169n	CAGCCAAGGATGACTTGCCGG	XM_013817825.2	NFYA6	1129	3					4	0.993083	1	0.142857	0	0.0364734	6	0.857143
344	bna-miR169a	CAGCCAAGGATGACTTGCCGA	XM_013817826.2	NFYA6	1107	3					4	0.945054	1	0.142857	0	0.0214407	6	0.857143
345	bna-miR169c	TAGCCAAGGATGACTTGCCTA	XM_013817826.2	NFYA6	1107	3					4	0.945054	1	0.142857	0	0.0214407	6	0.857143
346	bna-miR169g	TAGCCAAGGATGACTTGCCTGC	XM_013817826.2	NFYA6	1107	2.5					4	0.960196	1	0.142857	0	0.0237944	6	0.857143
347	bna-miR169n	CAGCCAAGGATGACTTGCCGG	XM_013817826.2	NFYA6	1107	3					4	0.993083	1	0.142857	0	0.0364734	6	0.857143
348	bna-miR169a	CAGCCAAGGATGACTTGCCGA	XM_013817827.2	NFYA6	1103	3					4	0.945054	1	0.142857	0	0.0214407	6	0.857143
349	bna-miR169c	TAGCCAAGGATGACTTGCCTA	XM_013817827.2	NFYA6	1103	3					4	0.945054	1	0.142857	0	0.0214407	6	0.857143
350	bna-miR169g	TAGCCAAGGATGACTTGCCTGC	XM_013817827.2	NFYA6	1103	2.5					4	0.960196	1	0.142857	0	0.0237944	6	0.857143
351	bna-miR169n	CAGCCAAGGATGACTTGCCGG	XM_013817827.2	NFYA6	1103	3					4	0.993083	1	0.142857	0	0.0364734	6	0.857143
352	bna-miR169a	CAGCCAAGGATGACTTGCCGA	XM_013817828.2	NFYA6	1340	3					4	0.945054	1	0.142857	0	0.0214407	6	0.857143
353	bna-miR169c	TAGCCAAGGATGACTTGCCTA	XM_013817828.2	NFYA6	1340	3					4	0.945054	1	0.142857	0	0.0214407	6	0.857143
354	bna-miR169g	TAGCCAAGGATGACTTGCCTGC	XM_013817828.2	NFYA6	1340	2.5					4	0.960196	1	0.142857	0	0.0237944	6	0.857143
355	bna-miR169n	CAGCCAAGGATGACTTGCCGG	XM_013817828.2	NFYA6	1340	3					4	0.993083	1	0.142857	0	0.0364734	6	0.857143
356	bna-miR169a	CAGCCAAGGATGACTTGCCGA	XM_013817829.2	NFYA6	1332	3					4	0.945054	1	0.142857	0	0.0214407	6	0.857143
357	bna-miR169c	TAGCCAAGGATGACTTGCCTA	XM_013817829.2	NFYA6	1332	3					4	0.945054	1	0.142857	0	0.0214407	6	0.857143
358	bna-miR169g	TAGCCAAGGATGACTTGCCTGC	XM_013817829.2	NFYA6	1332	2.5					4	0.960196	1	0.142857	0	0.0237944	6	0.857143
359	bna-miR169n	CAGCCAAGGATGACTTGCCGG	XM_013817829.2	NFYA6	1332	3					4	0.993083	1	0.142857	0	0.0364734	6	0.857143
360	bna-miR169a	CAGCCAAGGATGACTTGCCGA	XM_013817830.2	NFYA6	1375	3					4	0.945054	1	0.142857	0	0.0214407	6	0.857143
361	bna-miR169c	TAGCCAAGGATGACTTGCCTA	XM_013817830.2	NFYA6	1375	3					4	0.945054	1	0.142857	0	0.0214407	6	0.857143
362	bna-miR169g	TAGCCAAGGATGACTTGCCTGC	XM_013817830.2	NFYA6	1375	2.5					4	0.960196	1	0.142857	0	0.0237944	6	0.857143
363	bna-miR169n	CAGCCAAGGATGACTTGCCGG	XM_013817830.2	NFYA6	1375	3					4	0.993083	1	0.142857	0	0.0364734	6	0.857143
364	novel_217	GGGCAAGAUCUCUAUUGGCAGG	XM_013817917.2	RHA1A	307	4					4	0.989037	1	1
365	novel_147	UUCGUUCUCUAUUUCUCCAUG	XM_013818148.2	NAC076	1266	4					4	0.999999	1	0.2
366	bna-miR393	TCCAAAGGGATCGCATTGATC	XM_013818243.1	GRH1	1102	4	0	0.0294319	16	4	0	0.0281208	18	4.5	1	0.0253551	4	1	0	0.0281192	9	2.25
367	bna-miR164a	TGGAGAAGCAGGGCACGTGCA	XM_013819156.2	NAC079	803	2.5	0	0.00772939	4	2	4	0.601912	1	0.5	0	0.00685698	6	3	0	0.00738097	13	6.5
368	bna-miR164b	TGGAGAAGCAGGGCACGTGCG	XM_013819156.2	NAC079	803	1.5	0	0.00926808	4	2	4	0.668888	1	0.5	0	0.00822272	6	3	0	0.00885061	13	6.5
369	novel_1	UGGCGGGCUGCUUGAGCU	XM_013819192.2	UCC1	677	4					4	1	1	0.5
370	bna-miR169n	CAGCCAAGGATGACTTGCCGG	XM_013819229.2	NFYA1	990	3.5									4	0.999822	1	1
371	bna-miR393	TCCAAAGGGATCGCATTGATC	XM_013819697.2	Marc2	729	4	2	0.974321	2	0.666667					2	0.890931	6	2	2	0.9376	2	0.666667
372	novel_343	UGUGUUCUCAGGUCACCCCUU	XM_013819742.2	DREB2B	401	3	2	0.348201	2	2	0	0.00332827	12	12	2	0.228161	2	2	2	0.276938	2	2
373	bna-miR167d	TGAAGCTGCCAGCATGATCT	XM_013820003.2	PER69	849	3.5	3	0.473536	2	0.5					3	0.275357	2	0.5	2	0.943993	7	1.75
374	novel_53	UAAGCUGCCAGCAUGAUCUUG	XM_013820003.2	PER69	848	4	2	0.986803	12	3					3	0.306746	2	0.5	2	0.96232	19	4.75
375	bna-miR166a	TCGGACCAGGCTTCATTCCCC	XM_013820336.2	REV	1032	3.5	0	0.0184503	5	1	0	0.0176239	5	1					0	0.0176229	5	1
376	bna-miR166f	TCGGACCAGGCTTCATCCCCC	XM_013820336.2	REV	1032	3.5	0	0.0335652	5	1	0	0.032073	5	1					0	0.0320712	5	1
377	novel_147	UUCGUUCUCUAUUUCUCCAUG	XM_013820748.2	PNSL2	318	3.5					4	0.841523	1	0.333333
378	bna-miR161	TCAATGCACTGAAAGTGACTA	XM_013820766.2	PPR	1094	3	2	0.999947	2	1									4	0.999901	1	0.5
379	bna-miR395a	CTGAAGTGTTTGGGGGAACTC	XM_013820969.2	-	1105	2.5	2	0.942362	18	9.5	2	0.914177	8	4	2	0.822107	6	3	2	0.884871	9	4.5
380	bna-miR395d	CTGAAGTGTTTGGGGGGACTC	XM_013820969.2	-	1105	2.5	2	0.378486	18	9.5	2	0.335848	8	4	2	0.25006	6	3	2	0.302522	9	4.5
381	novel_75	CAUGUGCCCAUCUUCCCCAUC	XM_013821074.2	RFFL	1086	4	2	0.902736	5	1	4	0.895297	1	0.2	2	0.755856	4	0.8	1	0.0143715	7	1.4
382	novel_75	CAUGUGCCCAUCUUCCCCAUC	XM_013821077.2	-	2537	4	2	0.902736	5	1	4	0.895297	1	0.2	2	0.755856	4	0.8	2	0.828884	7	1.4
383	novel_75	CAUGUGCCCAUCUUCCCCAUC	XM_013821078.2	-	2465	4	2	0.902736	5	1	4	0.895297	1	0.2	2	0.755856	4	0.8	2	0.828884	7	1.4
384	bna-miR169a	CAGCCAAGGATGACTTGCCGA	XM_013821175.2	NFYA3	1614	4	2	0.999994	5	0.5	2	0.999967	3	0.3	2	0.999291	2	0.2
385	bna-miR169c	TAGCCAAGGATGACTTGCCTA	XM_013821175.2	NFYA3	1614	2.5	2	0.999881	5	0.5	2	0.99958	3	0.3	2	0.995778	2	0.2
386	bna-miR169g	TAGCCAAGGATGACTTGCCTGC	XM_013821175.2	NFYA3	1614	3.5	2	0.999275	5	0.5	2	0.998012	3	0.3	2	0.987399	2	0.2
387	bna-miR169n	CAGCCAAGGATGACTTGCCGG	XM_013821175.2	NFYA3	1614	4	2	1	5	0.5	2	1	3	0.3	2	0.999998	2	0.2
388	bna-miR169a	CAGCCAAGGATGACTTGCCGA	XM_013821176.2	NFYA3	1406	4	2	0.999994	5	0.5	2	0.999967	3	0.3	2	0.999291	2	0.2
389	bna-miR169c	TAGCCAAGGATGACTTGCCTA	XM_013821176.2	NFYA3	1406	2.5	2	0.999881	5	0.5	2	0.99958	3	0.3	2	0.995778	2	0.2
390	bna-miR169g	TAGCCAAGGATGACTTGCCTGC	XM_013821176.2	NFYA3	1406	3.5	2	0.999275	5	0.5	2	0.998012	3	0.3	2	0.987399	2	0.2
391	bna-miR169n	CAGCCAAGGATGACTTGCCGG	XM_013821176.2	NFYA3	1406	4	2	1	5	0.5	2	1	3	0.3	2	0.999998	2	0.2
392	bna-miR169a	CAGCCAAGGATGACTTGCCGA	XM_013821177.2	NFYA3	1394	4	2	0.999994	5	0.5	2	0.999967	3	0.3	2	0.999291	2	0.2
393	bna-miR169c	TAGCCAAGGATGACTTGCCTA	XM_013821177.2	NFYA3	1394	2.5	2	0.999881	5	0.5	2	0.99958	3	0.3	2	0.995778	2	0.2
394	bna-miR169g	TAGCCAAGGATGACTTGCCTGC	XM_013821177.2	NFYA3	1394	3.5	2	0.999275	5	0.5	2	0.998012	3	0.3	2	0.987399	2	0.2
395	bna-miR169n	CAGCCAAGGATGACTTGCCGG	XM_013821177.2	NFYA3	1394	4	2	1	5	0.5	2	1	3	0.3	2	0.999998	2	0.2
396	bna-miR169a	CAGCCAAGGATGACTTGCCGA	XM_013821178.2	NFYA3	1298	4	2	0.999994	5	0.5	2	0.999967	3	0.3	2	0.999291	2	0.2
397	bna-miR169c	TAGCCAAGGATGACTTGCCTA	XM_013821178.2	NFYA3	1298	2.5	2	0.999881	5	0.5	2	0.99958	3	0.3	2	0.995778	2	0.2
398	bna-miR169g	TAGCCAAGGATGACTTGCCTGC	XM_013821178.2	NFYA3	1298	3.5	2	0.999275	5	0.5	2	0.998012	3	0.3	2	0.987399	2	0.2
399	bna-miR169n	CAGCCAAGGATGACTTGCCGG	XM_013821178.2	NFYA3	1298	4	2	1	5	0.5	2	1	3	0.3	2	0.999998	2	0.2
400	bna-miR169a	CAGCCAAGGATGACTTGCCGA	XM_013821179.2	NFYA3	1280	4	2	0.999994	5	0.5	2	0.999967	3	0.3	2	0.999291	2	0.2
401	bna-miR169c	TAGCCAAGGATGACTTGCCTA	XM_013821179.2	NFYA3	1280	2.5	2	0.999881	5	0.5	2	0.99958	3	0.3	2	0.995778	2	0.2
402	bna-miR169g	TAGCCAAGGATGACTTGCCTGC	XM_013821179.2	NFYA3	1280	3.5	2	0.999275	5	0.5	2	0.998012	3	0.3	2	0.987399	2	0.2
403	bna-miR169n	CAGCCAAGGATGACTTGCCGG	XM_013821179.2	NFYA3	1280	4	2	1	5	0.5	2	1	3	0.3	2	0.999998	2	0.2
404	novel_207	UUUUGCUCUCUUCUACUCACG	XM_013821571.2	protein kinase	1432	4	4	1	1	0.333333	4	1	1	0.333333
405	bna-miR393	TCCAAAGGGATCGCATTGATC	XM_013821738.2	BHLH77	446	3	0	0.0173072	59	59	0	0.0165316	39	39	0	0.0153621	23	23	0	0.0165306	29	29
406	bna-miR390a	AAGCTCAGGAGGGATAGCGCC	XM_013822334.2	AL7	354	4	0	0.0241459	36	18	0	0.0230674	25	12.5	2	0.83682	6	3	0	0.0230661	28	14
407	novel_111	AAGCUCAGGAGGGAUAGCGCC	XM_013822334.2	AL7	354	4	0	0.0241463	36	18	0	0.0230666	25	12.5	2	0.836812	6	3	0	0.0230672	28	14
408	bna-miR393	TCCAAAGGGATCGCATTGATC	XM_013822391.2	AFB3	1689	2	0	0.0739418	977	139.571	0	0.0707215	125	17.8571	0	0.0658497	380	54.2857	0	0.0707176	270	38.5714
409	bna-miR393	TCCAAAGGGATCGCATTGATC	XM_013822392.2	AFB3	1924	2	0	0.0739418	977	139.571	0	0.0707215	125	17.8571	0	0.0658497	380	54.2857	0	0.0707176	270	38.5714
410	bna-miR161	TCAATGCACTGAAAGTGACTA	XM_013822395.2	PPR	1029	4	1	0.0695333	3	3									2	0.999853	2	2
411	bna-miR164a	TGGAGAAGCAGGGCACGTGCA	XM_013822801.2	NAC100	845	1.5	0	0.0275473	11	5.5	0	0.026319	11	5.5	0	0.0244659	15	7.5	0	0.0263175	4	2
412	bna-miR164b	TGGAGAAGCAGGGCACGTGCG	XM_013822801.2	NAC100	845	2	0	0.0579976	11	5.5	0	0.0554508	11	5.5	0	0.0516016	15	7.5	0	0.0554477	4	2
413	novel_51	UUCCACAGCUUUCUUGAACUG	XM_013822884.2	-	823	4	2	1	7	3.5	4	0.999999	1	0.5	2	0.999884	3	1.5	4	0.999999	1	0.5
414	bna-miR156a	TGACAGAAGAGAGTGAGCACA	XM_013822887.2	SPL15	823										4	0.999913	1	0.5
415	bna-miR156b	TTGACAGAAGATAGAGAGCAC	XM_013822887.2	SPL15	823	2	0	0.212577	4	2
416	bna-miR156d	TGACAGAAGAGAGTGAGCAC	XM_013822887.2	SPL15	822	1	4	1	1	0.5
417	novel_259	UUAAGGUGAGAUUCUUAGC	XM_013822949.2	BIG	13418	4									4	0.999998	1	1
418	novel_267	UCCUCCUUCCUCUGUAACAUU	XM_013823058.2	Dnajc2	1146	4	3	0.992437	2	0.333333					4	1	1	0.166667	4	1	1	0.166667
419	novel_267	UCCUCCUUCCUCUGUAACAUU	XM_013823060.1	Dnajc2	1183	4	3	0.992437	2	0.333333					4	1	1	0.166667	4	1	1	0.166667
420	bna-miR156a	TGACAGAAGAGAGTGAGCACA	XM_013823188.2	SPL13A	1455	1	0	0.0867861	18	18	0	0.0830319	8	8	0	0.0773478	5	5	4	0.99997	1	1
421	bna-miR156b	TTGACAGAAGATAGAGAGCAC	XM_013823188.2	SPL13A	1456	3	2	0.819522	3	3	4	0.80947	1	1	2	0.645109	3	3	1	0.0105808	2	2
422	bna-miR156d	TGACAGAAGAGAGTGAGCAC	XM_013823188.2	SPL13A	1455	1	0	0.272214	18	18	0	0.261688	8	8	0	0.245546	5	5	4	1	1	1
423	bna-miR394a	TTGGCATTCTGTCCACCTCC	XM_013823192.2	PRFB1	1035	4					2	0.99756	2	0.666667					4	0.998564	1	0.333333
424	novel_142	UUGGCAUUCUGUCCACCUCC	XM_013823192.2	PRFB1	1035	4					2	0.99756	2	0.666667					4	0.998564	1	0.333333
425	novel_267	UCCUCCUUCCUCUGUAACAUU	XM_013823298.2	Dnajc2	596	4	3	0.992437	2	0.333333					4	1	1	0.166667	4	1	1	0.166667
426	novel_217	GGGCAAGAUCUCUAUUGGCAGG	XM_013823809.2	PER7	434	4									4	0.980095	1	0.333333
427	bna-miR6032	TGGAGCATCAACAGATCTCGG	XM_013824168.1	MSH6	3327	4	4	0.993061	1	0.5
428	bna-miR166a	TCGGACCAGGCTTCATTCCCC	XM_013825067.2	REV	1190	3	0	0.0641902	95	16	0	0.0613804	70	12	0	0.0571321	42	7	0	0.061377	45	7.5
429	bna-miR166f	TCGGACCAGGCTTCATCCCCC	XM_013825067.2	REV	1190	2.5	0	0.0710631	95	16	0	0.0679635	70	12	0	0.0632751	42	7	0	0.0679597	45	7.5
430	bna-miR159	TTTGGATTGAAGGGAGCTCTA	XM_013825690.2	SPEAR2	633	3	0	0.0173072	7	2.33333	0	0.0165316	3	1	0	0.0153621	2	0.666667
431	novel_30	UUUGGAUUGAAGGGAGCUCC	XM_013825690.2	SPEAR2	633	4	0	0.0782446	7	2.33333	0	0.0748406	3	1	0	0.0697019	2	0.666667
432	bna-miR159	TTTGGATTGAAGGGAGCTCTA	XM_013825691.2	SPEAR2	633	3	0	0.0173072	7	2.33333	0	0.0165316	3	1	0	0.0153621	2	0.666667
433	novel_30	UUUGGAUUGAAGGGAGCUCC	XM_013825691.2	SPEAR2	633	4	0	0.0782446	7	2.33333	0	0.0748406	3	1	0	0.0697019	2	0.666667
434	bna-miR172a	AGAATCTTGATGATGCTGCAT	XM_013825702.2	TOE2	1445	1	0	0.0443777	11	11	0	0.0424155	31	31	4	0.990686	1	1	0	0.0424131	9	9
435	bna-miR172b	GGAATCTTGATGATGCTGCAT	XM_013825702.2	TOE2	1445	1.5	0	0.0410351	11	11	0	0.0392176	31	31	4	0.986654	1	1	0	0.0392154	9	9
436	bna-miR172d	AGAATCTTGATGATGCTGCAG	XM_013825702.2	TOE2	1445	2	0	0.0896161	11	11	0	0.0857453	31	31	4	0.999937	1	1	0	0.0857406	9	9
437	bna-miR2111b-5p	TAATCTGCATCCTGAGGTTTA	XM_013825745.2	At3g27150	425	1	0	0.0100365	218	108.667	0	0.00958516	116	57.6667	0	0.00890489	361	180.5	0	0.00958462	97	48.5
438	bna-miR2111c	TAATCTGCATCCTGGGGTTTA	XM_013825745.2	At3g27150	425	1.5	0	0.00926808	218	108.667	0	0.00885112	116	57.6667	0	0.00822272	361	180.5	0	0.00885061	97	48.5
439	novel_259	UUAAGGUGAGAUUCUUAGC	XM_013825785.2	XTH8	217	4					2	0.999999	2	0.666667
440	novel_259	UUAAGGUGAGAUUCUUAGC	XM_013825786.2	XTH8	217	4					2	0.999999	2	0.666667
441	bna-miR393	TCCAAAGGGATCGCATTGATC	XM_013826070.2	GRH1	1469	3	0	0.0173072	61	30.5	0	0.0165316	64	32	0	0.0153621	8	4	0	0.0165306	64	32
442	novel_280	AGAAUGUGAUGAAUCUCG	XM_013826831.2	-	847	3.5													2	1	2	1
443	novel_54	ACUGUGAAACUGCGAAUG	XM_013826959.2	STY46	1407	4									4	1	1	0.25
444	novel_54	ACUGUGAAACUGCGAAUG	XM_013826960.2	STY46	1411	4									4	1	1	0.25
445	novel_246	UUGGGCAGCUGAUGAGACUG	XM_013827269.2	HSP90-2	680	4	2	0.98159	7	4.33333	2	0.96786	17	8.33333	2	0.910823	3	1.83333	4	0.976259	1	0.333333
446	novel_246	UUGGGCAGCUGAUGAGACUG	XM_013827307.1	HSP90-2	682	4	2	0.98159	4	1.33333	3	0.455075	2	0.666667
447	bna-miR156a	TGACAGAAGAGAGTGAGCACA	XM_013827376.2	SPL13A	1041	2	0	0.235753	4	0.444444	4	1	1	0.111111	4	1	1	0.111111	4	1	1	0.111111
448	bna-miR156b	TTGACAGAAGATAGAGAGCAC	XM_013827376.2	SPL13A	1042	4	4	0.999778	1	0.111111
449	bna-miR156d	TGACAGAAGAGAGTGAGCAC	XM_013827376.2	SPL13A	1041	2	0	0.0739418	4	0.444444	4	0.99989	1	0.111111	4	0.999634	1	0.111111	4	0.999852	1	0.111111
450	bna-miR156a	TGACAGAAGAGAGTGAGCACA	XM_013827379.2	SPL13A	1025	2	0	0.235753	4	0.444444	4	1	1	0.111111	4	1	1	0.111111	4	1	1	0.111111
451	bna-miR156b	TTGACAGAAGATAGAGAGCAC	XM_013827379.2	SPL13A	1026	4	4	0.999778	1	0.111111
452	bna-miR156d	TGACAGAAGAGAGTGAGCAC	XM_013827379.2	SPL13A	1025	2	0	0.0739418	4	0.444444	4	0.99989	1	0.111111	4	0.999634	1	0.111111	4	0.999852	1	0.111111
453	bna-miR156a	TGACAGAAGAGAGTGAGCACA	XM_013827380.2	SPL13A	1041	2	0	0.235753	4	0.444444	4	1	1	0.111111	4	1	1	0.111111	4	1	1	0.111111
454	bna-miR156b	TTGACAGAAGATAGAGAGCAC	XM_013827380.2	SPL13A	1042	4	4	0.999778	1	0.111111
455	bna-miR156d	TGACAGAAGAGAGTGAGCAC	XM_013827380.2	SPL13A	1041	2	0	0.0739418	4	0.444444	4	0.99989	1	0.111111	4	0.999634	1	0.111111	4	0.999852	1	0.111111
456	bna-miR156a	TGACAGAAGAGAGTGAGCACA	XM_013827381.2	SPL13A	1025	2	0	0.235753	4	0.444444	4	1	1	0.111111	4	1	1	0.111111	4	1	1	0.111111
457	bna-miR156b	TTGACAGAAGATAGAGAGCAC	XM_013827381.2	SPL13A	1026	4	4	0.999778	1	0.111111
458	bna-miR156d	TGACAGAAGAGAGTGAGCAC	XM_013827381.2	SPL13A	1025	2	0	0.0739418	4	0.444444	4	0.99989	1	0.111111	4	0.999634	1	0.111111	4	0.999852	1	0.111111
459	novel_295	UGAGUUAUCAUUGGUCUUGUG	XM_013827509.2	-	1876	4													4	0.955716	1	0.5
460	novel_259	UUAAGGUGAGAUUCUUAGC	XM_013827528.2	PPA2	480	3.5					4	0.991684	1	0.333333
461	bna-miR156a	TGACAGAAGAGAGTGAGCACA	XM_013827835.2	SPL13A	1041	2	0	0.235753	4	0.444444	4	1	1	0.111111	4	1	1	0.111111	4	1	1	0.111111
462	bna-miR156b	TTGACAGAAGATAGAGAGCAC	XM_013827835.2	SPL13A	1042	4	4	0.999778	1	0.111111
463	bna-miR156d	TGACAGAAGAGAGTGAGCAC	XM_013827835.2	SPL13A	1041	2	0	0.0739418	4	0.444444	4	0.99989	1	0.111111	4	0.999634	1	0.111111	4	0.999852	1	0.111111
464	bna-miR156a	TGACAGAAGAGAGTGAGCACA	XM_013827836.2	SPL13A	1025	2	0	0.235753	4	0.444444	4	1	1	0.111111	4	1	1	0.111111	4	1	1	0.111111
465	bna-miR156b	TTGACAGAAGATAGAGAGCAC	XM_013827836.2	SPL13A	1026	4	4	0.999778	1	0.111111
466	bna-miR156d	TGACAGAAGAGAGTGAGCAC	XM_013827836.2	SPL13A	1025	2	0	0.0739418	4	0.444444	4	0.99989	1	0.111111	4	0.999634	1	0.111111	4	0.999852	1	0.111111
467	bna-miR160a	TGCCTGGCTCCCTGTATGCCA	XM_013827894.2	BAG1	512	3.5	0	0.0184503	333	82.5	0	0.0176239	268	71.6667	0	0.0163778	54	13.8333	0	0.0176229	112	29.6667
468	novel_51	UUCCACAGCUUUCUUGAACUG	XM_013828114.2	GRF3	801	3	0	0.105721	7	1.02381					2	0.999748	4	0.595238	2	0.999969	2	0.285714
469	novel_51	UUCCACAGCUUUCUUGAACUG	XM_013828115.2	GRF3	801	3	0	0.105721	7	1.02381					2	0.999748	4	0.595238	2	0.999969	2	0.285714
470	novel_51	UUCCACAGCUUUCUUGAACUG	XM_013828118.2	GRF3	801	3	0	0.105721	7	1.02381					2	0.999748	4	0.595238	2	0.999969	2	0.285714
471	novel_51	UUCCACAGCUUUCUUGAACUG	XM_013828119.2	GRF3	801	3	0	0.105721	6	0.857143					2	0.999748	3	0.428571	2	0.999969	2	0.285714
472	bna-miR6029	TGGGGTTGTGATTTCAGGCTT	XM_013828173.2	At2g40480	582	4	2	0.902745	11	5.5	2	0.86538	3	1.5	2	0.755865	2	1	4	0.887187	1	0.5
473	novel_1	UGGCGGGCUGCUUGAGCU	XM_013828274.2	TIC	3250	4													4	1	1	0.111111
474	novel_1	UGGCGGGCUGCUUGAGCU	XM_013828275.2	TIC	3271	4													4	1	1	0.111111
475	novel_1	UGGCGGGCUGCUUGAGCU	XM_013828277.2	TIC	3268	4													4	1	1	0.111111
476	novel_221	UCCUUCCUCUGUAACAUUAC	XM_013828343.2	EPSIN2	954	3.5					4	0.982625	1	0.333333
477	novel_221	UCCUUCCUCUGUAACAUUAC	XM_013828344.2	EPSIN2	691	3.5					4	0.982625	1	0.333333
478	bna-miR169m	TGAGCCAAAGATGACTTGCCG	XM_013828416.2	RABH1B	709	3									4	0.512966	1	1
479	novel_163	UGAGCCAAAGAUGACUUGCCG	XM_013828416.2	RABH1B	709	3									4	0.512961	1	1
480	bna-miR159	TTTGGATTGAAGGGAGCTCTA	XM_013828451.2	MYB104	1354	3.5	0	0.0860772	12	3.91667	4	0.999977	1	0.333333	0	0.0767128	3	1	0	0.0823478	4	1.33333
481	novel_30	UUUGGAUUGAAGGGAGCUCC	XM_013828451.2	MYB104	1354	3	0	0.0931429	12	3.91667	4	0.999991	1	0.333333	0	0.0830481	3	1	0	0.0891251	4	1.33333
482	bna-miR159	TTTGGATTGAAGGGAGCTCTA	XM_013828453.2	MYB104	1354	3.5	0	0.0860772	12	3.91667	4	0.999977	1	0.333333	0	0.0767128	3	1	0	0.0823478	4	1.33333
483	novel_30	UUUGGAUUGAAGGGAGCUCC	XM_013828453.2	MYB104	1354	3	0	0.0931429	12	3.91667	4	0.999991	1	0.333333	0	0.0830481	3	1	0	0.0891251	4	1.33333
484	bna-miR172a	AGAATCTTGATGATGCTGCAT	XM_013828865.2	ASK8	1290	3.5	4	0.998576	1	0.333333	2	0.992634	3	1	2	0.968354	5	1.66667
485	bna-miR172b	GGAATCTTGATGATGCTGCAT	XM_013828865.2	ASK8	1290	4	4	0.999674	1	0.333333	2	0.99756	3	1	2	0.985449	5	1.66667
486	bna-miR172d	AGAATCTTGATGATGCTGCAG	XM_013828865.2	ASK8	1290	4	4	1	1	0.333333	2	1	3	1	2	0.999999	5	1.66667
487	novel_149	CAUAUCUUAAGAACUCCAAUG	XM_013829016.2	LACS6	1378	4													2	0.867028	2	0.5
488	novel_149	CAUAUCUUAAGAACUCCAAUG	XM_013829020.2	LACS6	152	4													2	0.867028	2	0.5
489	bna-miR169m	TGAGCCAAAGATGACTTGCCG	XM_013829031.2	NFYA2	1175	1.5	0	0.00926808	142	71	0	0.00885112	16	8	0	0.00822272	106	53	0	0.00885061	44	22
490	bna-miR169n	CAGCCAAGGATGACTTGCCGG	XM_013829031.2	NFYA2	1174	3.5	2	0.999965	19	9.5					2	0.998002	14	7	4	0.999934	1	0.5
491	novel_163	UGAGCCAAAGAUGACUUGCCG	XM_013829031.2	NFYA2	1175	1.5	0	0.00926825	142	71	0	0.0088508	16	8	0	0.00822317	106	53	0	0.00885105	44	22
492	novel_222	UGAGCCAAGGAUGACUUGCCU	XM_013829031.2	NFYA2	1175	3	0	0.105721	142	71	0	0.101189	16	8	0	0.0943352	106	53	0	0.101192	44	22
493	novel_51	UUCCACAGCUUUCUUGAACUG	XM_013829237.2	BGLU44	1401	3.5	0	0.0973552	13	6.5	0	0.0931627	27	13.5	4	0.999974	1	0.5	0	0.0931652	17	8.5
494	bna-miR164a	TGGAGAAGCAGGGCACGTGCA	XM_013829386.2	NAC054	799	3	3	0.547942	2	0.666667	2	0.982604	2	0.666667	2	0.942089	2	0.666667	1	0.0288287	2	0.666667
495	bna-miR164b	TGGAGAAGCAGGGCACGTGCG	XM_013829386.2	NAC054	799	3	3	0.477741	2	0.666667	2	0.963662	2	0.666667	2	0.902789	2	0.666667	1	0.0236496	2	0.666667
496	novel_320	UUGGACUGAAGGGAACUCCCU	XM_013829396.2	TCP4	1308	3	2	0.998372	4	0.571429									4	0.99755	1	0.142857
497	novel_320	UUGGACUGAAGGGAACUCCCU	XM_013829397.2	TCP4	1312	3	2	0.998372	4	0.571429									4	0.99755	1	0.142857
498	novel_295	UGAGUUAUCAUUGGUCUUGUG	XM_013829415.2	-	594	4													4	0.955716	1	0.5
499	bna-miR156d	TGACAGAAGAGAGTGAGCAC	XM_013829446.2	RTNLB3	422	4	2	1	4	4	2	1	4	4
500	novel_267	UCCUCCUUCCUCUGUAACAUU	XM_013829640.2	RLM1A	1369	4													4	1	1	0.5
501	novel_51	UUCCACAGCUUUCUUGAACUG	XM_013829762.2	GRF1	850	3.5	0	0.0973552	149	149	0	0.0931627	59	59	0	0.086826	76	76	0	0.0931652	79	79
502	novel_283	UCUAUAGCUAAAAACUCU	XM_013829823.2	HMG aldolase 3	374	4									4	1	1	0.111111
503	novel_283	UCUAUAGCUAAAAACUCU	XM_013829830.2	HMG aldolase 3	369	4									4	1	1	0.111111
504	bna-miR172a	AGAATCTTGATGATGCTGCAT	XM_013829971.2	TOE2	1495	1	0	0.0443777	62	10.3333	0	0.0424155	73	12.1667	0	0.0394521	40	6.66667	0	0.0424131	63	10.5
505	bna-miR172b	GGAATCTTGATGATGCTGCAT	XM_013829971.2	TOE2	1495	1.5	0	0.0410351	62	10.3333	0	0.0392176	73	12.1667	0	0.0364734	40	6.66667	0	0.0392154	63	10.5
506	bna-miR172d	AGAATCTTGATGATGCTGCAG	XM_013829971.2	TOE2	1495	2	0	0.0896161	62	10.3333	0	0.0857453	73	12.1667	0	0.0798837	40	6.66667	0	0.0857406	63	10.5
507	bna-miR172a	AGAATCTTGATGATGCTGCAT	XM_013829972.2	TOE2	1438	1	0	0.0443777	62	10.3333	0	0.0424155	73	12.1667	0	0.0394521	40	6.66667	0	0.0424131	63	10.5
508	bna-miR172b	GGAATCTTGATGATGCTGCAT	XM_013829972.2	TOE2	1438	1.5	0	0.0410351	62	10.3333	0	0.0392176	73	12.1667	0	0.0364734	40	6.66667	0	0.0392154	63	10.5
509	bna-miR172d	AGAATCTTGATGATGCTGCAG	XM_013829972.2	TOE2	1438	2	0	0.0896161	62	10.3333	0	0.0857453	73	12.1667	0	0.0798837	40	6.66667	0	0.0857406	63	10.5
510	bna-miR171a	TTGAGCCGTGCCAATATCACG	XM_013830007.2	SCL15	491	2.5	0	0.0115716	86	43	0	0.0110516	23	11.5	0	0.0102678	27	13.5	0	0.011051	25	12.5
511	bna-miR171f	TGATTGAGCCGCGCCAATATC	XM_013830007.2	SCL15	494	3	2	0.575173	22	11									2	0.477176	2	1
512	bna-miR171g	TGATTGAGCCGCGCCAATATCT	XM_013830007.2	SCL15	494	4	2	0.486156	22	11									2	0.396131	2	1
513	novel_146	UUGAGCCGUGCCAAUAUCUCU	XM_013830007.2	SCL15	491	4	0	0.026793	86	43	0	0.0255965	23	11.5	0	0.0237957	27	13.5	0	0.0255972	25	12.5
514	novel_54	ACUGUGAAACUGCGAAUG	XM_013830130.2	AFPH2	962	3.5	4	1	1	0.25					2	0.999937	2	0.5
515	novel_54	ACUGUGAAACUGCGAAUG	XM_013830131.2	AFPH2	950	3.5	4	1	1	0.25					2	0.999937	2	0.5
516	bna-miR156a	TGACAGAAGAGAGTGAGCACA	XM_013830149.2	PUB5	1121	4	4	1	1	0.25
517	bna-miR156d	TGACAGAAGAGAGTGAGCAC	XM_013830149.2	PUB5	1121	4	4	1	1	0.25
518	bna-miR156a	TGACAGAAGAGAGTGAGCACA	XM_013830150.2	PUB5	1184	4	4	1	1	0.25
519	bna-miR156d	TGACAGAAGAGAGTGAGCAC	XM_013830150.2	PUB5	1184	4	4	1	1	0.25
520	bna-miR172d	AGAATCTTGATGATGCTGCAG	XM_013830262.2	MYB4	833	4	4	1	1	0.333333	4	1	1	0.333333
521	bna-miR161	TCAATGCACTGAAAGTGACTA	XM_013830688.2	At1g64100	1002	3	2	0.999947	2	0.666667
522	bna-miR172a	AGAATCTTGATGATGCTGCAT	XM_013830781.2	TOE3	1459	3	2	0.97877	8	2.66667	2	0.963662	15	5	2	0.902789	6	2	0	0.0295582	21	7
523	bna-miR172b	GGAATCTTGATGATGCTGCAT	XM_013830781.2	TOE3	1459	3.5	2	0.996678	8	2.66667	2	0.992634	15	5	2	0.968354	6	2	0	0.0434766	21	7
524	bna-miR172d	AGAATCTTGATGATGCTGCAG	XM_013830781.2	TOE3	1459	2	2	0.99999	8	2.66667	2	0.99995	15	5	2	0.999055	6	2	0	0.0857406	21	7
525	bna-miR160a	TGCCTGGCTCCCTGTATGCCA	XM_013830782.2	ARF16	1519	2.5	0	0.0230094	2223	370.867	0	0.0219811	990	165.233	0	0.0204302	1522	253.933	0	0.0219799	2294	382.6
526	bna-miR1140	ACAGCCTAAACCAATCGGAGC	XM_013830794.2	-	1550	4	4	0.852177	1	0.5
527	novel_54	ACUGUGAAACUGCGAAUG	XM_013830818.2	DAR6	319	4					3	0.972458	2	0.4					2	1	4	0.8
528	novel_54	ACUGUGAAACUGCGAAUG	XM_013830820.2	DAR6	365	4					3	0.972458	2	0.4					2	1	4	0.8
529	novel_54	ACUGUGAAACUGCGAAUG	XM_013830821.2	DAR6	335	4					3	0.972458	2	0.4					2	1	4	0.8
530	bna-miR393	TCCAAAGGGATCGCATTGATC	XM_013830857.2	TIR1	1633	2	0	0.0739418	408	40.9222	0	0.0707215	182	18.2222	0	0.0658497	174	17.4111	0	0.0707176	161	16.1222
531	bna-miR160a	TGCCTGGCTCCCTGTATGCCA	XM_013830883.2	ARF16	280	2.5	0	0.0230094	2223	370.867	0	0.0219811	990	165.233	0	0.0204302	1522	253.933	0	0.0219799	2294	382.6
532	novel_54	ACUGUGAAACUGCGAAUG	XM_013831507.2	DEGP9	1575	4	2	1	4	1	2	1	3	0.75
533	novel_320	UUGGACUGAAGGGAACUCCCU	XM_013831575.2	BGLU15	1328	4					3	0.455075	3	0.3	4	0.965169	1	0.1	3	0.394715	3	0.3
534	novel_320	UUGGACUGAAGGGAACUCCCU	XM_013831655.2	BGLU15	1189	4					4	0.97911	1	0.166667	4	0.965169	1	0.1
535	novel_283	UCUAUAGCUAAAAACUCU	XM_013831854.2	GATA8	1316	4	4	1	1	0.333333
536	novel_283	UCUAUAGCUAAAAACUCU	XM_013831855.2	GATA8	1182	4	4	1	1	0.333333
537	bna-miR6030	TCCACCCATACCATACAGACCC	XM_013831897.2	-	761	4	2	0.974321	2	0.5	2	0.957199	5	1.41667	2	0.890931	3	0.916667	2	0.9376	2	0.5
538	novel_31	UGCUCACGGCUCUUUCUGUCAG	XM_013832049.2	VHA-d1	756	4	3	0.361832	3	0.3	2	0.898912	4	1.4	3	0.201844	3	0.3	2	0.867028	7	1.6
539	novel_51	UUCCACAGCUUUCUUGAACUG	XM_013832135.2	GRF3	801	3	0	0.105721	43	21.1667	0	0.101189	18	9	2	0.999748	14	6.66667	2	0.999969	23	11.5
540	novel_207	UUUUGCUCUCUUCUACUCACG	XM_013832429.2	-	230	3.5					4	0.92415	1	0.1
541	bna-miR156a	TGACAGAAGAGAGTGAGCACA	XM_013832439.2	SPL9	1041	1	4	0.999997	1	1
542	bna-miR156b	TTGACAGAAGATAGAGAGCAC	XM_013832439.2	SPL13A	1041															1	1	1
543	bna-miR156d	TGACAGAAGAGAGTGAGCAC	XM_013832439.2	SPL9	1041	1	4	1	1	1
544	novel_221	UCCUUCCUCUGUAACAUUAC	XM_013832583.2	EPSIN2	715	3.5	4	0.991825	1	0.5									2	0.958019	2	1
545	bna-miR156a	TGACAGAAGAGAGTGAGCACA	XM_013832586.2	SPL15	818	1	2	0.999985	2	2					4	0.999913	1	1
546	bna-miR156b	TTGACAGAAGATAGAGAGCAC	XM_013832586.2	SPL15	819	2					0	0.204027	2	2	0	0.190972	4	4	4	1	1	1
547	bna-miR156d	TGACAGAAGAGAGTGAGCAC	XM_013832586.2	SPL15	818	1	2	1	2	2					4	1	1	1
548	bna-miR171a	TTGAGCCGTGCCAATATCACG	XM_013832628.2	SCL22	974	3	0	0.0207325	7	3.5	1	0.0169216	2	1	0	0.0184061	9	4.5	0	0.0198038	9	4.5
549	bna-miR171f	TGATTGAGCCGCGCCAATATC	XM_013832628.2	SCL22	977	0	2	0.99322	4	2	1	0.03264	2	1	2	0.951272	3	1.5	2	0.977245	6	3
550	bna-miR171g	TGATTGAGCCGCGCCAATATCT	XM_013832628.2	SCL22	977	0.5	2	0.981593	4	2	1	0.0261984	2	1	2	0.910829	3	1.5	2	0.951509	6	3
551	novel_146	UUGAGCCGUGCCAAUAUCUCU	XM_013832628.2	SCL22	974	1.5	0	0.0230098	7	3.5	1	0.0187864	2	1	0	0.0204313	9	4.5	0	0.0219809	9	4.5
552	novel_267	UCCUCCUUCCUCUGUAACAUU	XM_013832749.2	PUB4	1230	4	3	0.992437	2	1	2	1	5	2.5					3	0.973745	2	1
553	novel_320	UUGGACUGAAGGGAACUCCCU	XM_013833171.2	BGLU15	1182	4					4	0.97911	1	0.166667	4	0.965169	1	0.1
554	bna-miR156a	TGACAGAAGAGAGTGAGCACA	XM_013834184.2	SPL6	753	1	4	0.999997	1	0.166667	4	0.999979	1	0.166667					1	0.0668058	3	0.5
555	bna-miR156b	TTGACAGAAGATAGAGAGCAC	XM_013834184.2	SPL6	754	2.5	4	0.999907	1	0.166667	4	0.999602	1	0.166667	2	0.992493	2	0.333333
556	bna-miR156d	TGACAGAAGAGAGTGAGCAC	XM_013834184.2	SPL6	753	1	4	1	1	0.166667	4	1	1	0.166667					1	0.214941	3	0.5
557	bna-miR824	TAGACCATTTGTGAGAAGGGA	XM_013834609.2	AGL16	759	0.5	0	0.0373074	318	106	0	0.0356519	76	25.3333	0	0.0331529	174	58	0	0.0356499	127	42.3333
558	novel_54	ACUGUGAAACUGCGAAUG	XM_013835475.2	CAD5	1088	3.5	4	1	1	0.25	4	1	1	0.25	2	0.999937	5	1.25
559	novel_51	UUCCACAGCUUUCUUGAACUG	XM_013835611.2	SCL33	853	3.5	0	0.0973552	17	8.5	4	0.999995	1	0.5	2	0.999498	7	3.5	2	0.999926	2	1
560	bna-miR164a	TGGAGAAGCAGGGCACGTGCA	XM_013835719.2	NAC021	761	2	0	0.0335652	21	10.5	1	0.0274287	4	2	0	0.0298209	17	8.5	0	0.0320712	12	6
561	bna-miR164b	TGGAGAAGCAGGGCACGTGCG	XM_013835719.2	NAC021	761	2	0	0.0579976	21	10.5	1	0.0475053	4	2	0	0.0516016	17	8.5	0	0.0554477	12	6
562	novel_51	UUCCACAGCUUUCUUGAACUG	XM_013836607.2	GRF3	777	3	0	0.105721	19	9.5	0	0.101189	12	6	0	0.0943352	12	6	0	0.101192	16	8
563	bna-miR2111b-3p	ATCCTCGGGATACAGATTACC	XM_013836763.2	CSN4	510	4					4	0.855471	1	0.166667
564	bna-miR160a	TGCCTGGCTCCCTGTATGCCA	XM_013836968.2	ARF10	1565	2	0	0.0127214	49	24.5	0	0.0121501	25	12.5	0	0.0112888	22	11	0	0.0121494	20	10
565	novel_283	UCUAUAGCUAAAAACUCU	XM_013837018.2	At3g57590	1064	4	1	0.236369	2	1
566	novel_51	UUCCACAGCUUUCUUGAACUG	XM_013837184.2	-	903	4	2	1	29	4.83333	2	0.999997	7	1.16667	3	0.718653	2	0.333333	2	0.999988	9	1.5
567	novel_1	UGGCGGGCUGCUUGAGCU	XM_013837190.2	UBC32	785	4					2	1	2	2
568	bna-miR166a	TCGGACCAGGCTTCATTCCCC	XM_013837246.2	ATHB-14	1100	3.5	0	0.0184503	34	23.3333	2	0.859756	3	1.66667	0	0.0163778	7	5.66667	0	0.0176229	19	13
569	bna-miR166f	TCGGACCAGGCTTCATCCCCC	XM_013837246.2	ATHB-14	1100	3.5	0	0.0335652	34	23.3333	2	0.972713	3	1.66667	0	0.0298209	7	5.66667	0	0.0320712	19	13
570	novel_320	UUGGACUGAAGGGAACUCCCU	XM_013837351.2	BGLU15	1193	4					3	0.455075	3	0.3	4	0.965169	1	0.1	3	0.394715	3	0.3
571	bna-miR172b	GGAATCTTGATGATGCTGCAT	XM_013838172.2	At5g61540	800	4	2	0.99908	3	0.375
572	bna-miR172b	GGAATCTTGATGATGCTGCAT	XM_013838174.2	At5g61540	800	4	2	0.99908	3	0.375
573	bna-miR156b	TTGACAGAAGATAGAGAGCAC	XM_013838275.1	OPR1	389	4					3	0.671465	2	0.666667					3	0.601742	2	0.666667
574	bna-miR156b	TTGACAGAAGATAGAGAGCAC	XM_013838279.1	OPR1	389	4					3	0.671465	2	0.666667					3	0.601742	2	0.666667
575	bna-miR172d	AGAATCTTGATGATGCTGCAG	XM_013838859.2	CRK10	1427	3.5	2	0.977736	2	0.5
576	bna-miR172d	AGAATCTTGATGATGCTGCAG	XM_013838867.2	CRK10	1455	3.5	4	0.987345	1	0.142857
577	bna-miR164b	TGGAGAAGCAGGGCACGTGCG	XM_013839678.2	NAC59	874	3.5	2	0.984782	8	2					2	0.920525	11	2.75	2	0.958017	2	0.5
578	bna-miR164b	TGGAGAAGCAGGGCACGTGCG	XM_013839855.2	NAC59	930	3.5	2	0.984782	8	2					2	0.920525	11	2.75	2	0.958017	2	0.5
579	bna-miR169a	CAGCCAAGGATGACTTGCCGA	XM_013840111.2	NFYA3	1281	4	2	0.999994	5	0.5	2	0.999967	3	0.3	2	0.999291	2	0.2
580	bna-miR169c	TAGCCAAGGATGACTTGCCTA	XM_013840111.2	NFYA3	1281	2.5	2	0.999881	5	0.5	2	0.99958	3	0.3	2	0.995778	2	0.2
581	bna-miR169g	TAGCCAAGGATGACTTGCCTGC	XM_013840111.2	NFYA3	1281	3.5	2	0.999275	5	0.5	2	0.998012	3	0.3	2	0.987399	2	0.2
582	bna-miR169n	CAGCCAAGGATGACTTGCCGG	XM_013840111.2	NFYA3	1281	4	2	1	5	0.5	2	1	3	0.3	2	0.999998	2	0.2
583	bna-miR164a	TGGAGAAGCAGGGCACGTGCA	XM_013840299.2	NAC021	811	2	0	0.0335652	21	10.5	2	0.972713	4	2	0	0.0298209	17	8.5	0	0.0320712	12	6
584	bna-miR164b	TGGAGAAGCAGGGCACGTGCG	XM_013840299.2	NAC021	811	2	0	0.0579976	21	10.5	2	0.998168	4	2	0	0.0516016	17	8.5	0	0.0554477	12	6
585	bna-miR160a	TGCCTGGCTCCCTGTATGCCA	XM_013840650.2	ARF17	311	1.5	0	0.00926808	1347	449	0	0.00885112	720	240	0	0.00822272	868	289.333	0	0.00885061	954	318
586	bna-miR160a	TGCCTGGCTCCCTGTATGCCA	XM_013840662.2	ARF17	1419	1.5	0	0.00926808	1347	449	0	0.00885112	720	240	0	0.00822272	868	289.333	0	0.00885061	954	318
587	novel_320	UUGGACUGAAGGGAACUCCCU	XM_013841391.2	TCP4	1444	3	2	0.998372	4	2					4	0.995463	1	0.5	2	0.99228	2	1
588	bna-miR171a	TTGAGCCGTGCCAATATCACG	XM_013841612.2	SCL6	918	3	0	0.0207325	31	31	0	0.0198049	72	72	0	0.0184061	18	18	0	0.0198038	19	19
589	bna-miR171f	TGATTGAGCCGCGCCAATATC	XM_013841612.2	SCL6	921	0	2	0.99322	5	5	2	0.986392	10	10	2	0.951272	3	3
590	bna-miR171g	TGATTGAGCCGCGCCAATATCT	XM_013841612.2	SCL6	921	0.5	2	0.981593	5	5	2	0.96786	10	10	2	0.910829	3	3
591	novel_146	UUGAGCCGUGCCAAUAUCUCU	XM_013841612.2	SCL6	918	2	0	0.00849919	31	31	0	0.00811623	72	72	0	0.00754049	18	18	0	0.00811646	19	19
592	bna-miR161	TCAATGCACTGAAAGTGACTA	XM_013841640.2	PPR	1233	3	4	0.999988	1	1									4	0.999901	1	1
593	bna-miR2111a-3p	GTCCTCGGGATGCGGATTACC	XM_013841690.2	-	416	4									4	0.428534	1	1
594	bna-miR156a	TGACAGAAGAGAGTGAGCACA	XM_013841753.2	SPL10	1725	2.5	2	0.9914	4	0.4	2	0.983302	5	0.5	2	0.943732	2	0.2	2	0.972754	6	0.6
595	bna-miR156b	TTGACAGAAGATAGAGAGCAC	XM_013841753.2	SPL10	1726	2.5	2	0.999692	2	0.4	4	0.999602	1	0.2	0	0.0568077	7	1.2	0	0.0610292	4	0.7
596	bna-miR156d	TGACAGAAGAGAGTGAGCAC	XM_013841753.2	SPL10	1725	1.5	2	0.996678	4	0.4	2	0.992634	5	0.5	2	0.968354	2	0.2	2	0.986745	6	0.6
597	bna-miR156a	TGACAGAAGAGAGTGAGCACA	XM_013841754.2	SPL10	1722	2.5	2	0.9914	5	0.5	2	0.983302	5	0.5	2	0.943732	2	0.2	2	0.972754	6	0.6
598	bna-miR156b	TTGACAGAAGATAGAGAGCAC	XM_013841754.2	SPL10	1723	2.5	2	0.999692	2	0.4	4	0.999602	1	0.2	0	0.0568077	7	1.2	0	0.0610292	4	0.7
599	bna-miR156d	TGACAGAAGAGAGTGAGCAC	XM_013841754.2	SPL10	1722	1.5	2	0.996678	5	0.5	2	0.992634	5	0.5	2	0.968354	2	0.2	2	0.986745	6	0.6
600	bna-miR156a	TGACAGAAGAGAGTGAGCACA	XM_013841757.2	SPL11	1195	2.5					2	0.983302	4	0.571429	0	0.0338179	3	0.428571
601	bna-miR156d	TGACAGAAGAGAGTGAGCAC	XM_013841757.2	SPL11	1195	1.5					2	0.992634	4	0.571429	0	0.040443	3	0.428571
602	bna-miR156a	TGACAGAAGAGAGTGAGCACA	XM_013841758.2	SPL11	1181	2.5					0	0.0363661	4	0.571429	0	0.0338179	3	0.428571
603	bna-miR156d	TGACAGAAGAGAGTGAGCAC	XM_013841758.2	SPL11	1181	1.5					0	0.0434791	4	0.571429	0	0.040443	3	0.428571
604	bna-miR169n	CAGCCAAGGATGACTTGCCGG	XM_013841911.2	NFYA9	1083	3.5	2	0.999965	2	0.333333					4	0.999822	1	0.166667	2	0.999583	2	0.333333
605	bna-miR169n	CAGCCAAGGATGACTTGCCGG	XM_013841912.2	NFYA9	1081	3.5	2	0.999965	2	0.333333					4	0.999822	1	0.166667	2	0.999583	2	0.333333
606	bna-miR169n	CAGCCAAGGATGACTTGCCGG	XM_013841913.2	NFYA9	1069	3.5	2	0.999965	2	0.333333					4	0.999822	1	0.166667	2	0.999583	2	0.333333
607	bna-miR393	TCCAAAGGGATCGCATTGATC	XM_013841917.2	AFB3	1945	1	0	0.0199723	978	139.821	0	0.0190785	125	17.8571	0	0.0177305	380	54.2857	0	0.0190774	270	38.5714
608	bna-miR172d	AGAATCTTGATGATGCTGCAG	XM_013841957.2	CRK24	1344	4	2	1	2	0.25					4	1	1	0.125
609	bna-miR172d	AGAATCTTGATGATGCTGCAG	XM_013841958.2	CRK24	1348	4	2	1	2	0.25					4	1	1	0.125
610	novel_283	UCUAUAGCUAAAAACUCU	XM_013842023.2	APY5	1212	3	2	0.999875	2	0.333333									4	0.999779	1	0.166667
611	bna-miR403	TTAGATTCACGCACAAACTCG	XM_013842146.2	AGO2	3347	1	2	0.986805	4	2	2	0.975866	3	1.5					4	0.982618	1	0.5
612	novel_259	UUAAGGUGAGAUUCUUAGC	XM_013842191.2	XTH8	257	4					2	0.999999	2	0.666667
613	bna-miR169m	TGAGCCAAAGATGACTTGCCG	XM_013842382.2	ATG3	626	3.5	4	0.98041	1	0.333333
614	novel_163	UGAGCCAAAGAUGACUUGCCG	XM_013842382.2	ATG3	626	3.5	4	0.980409	1	0.333333
615	bna-miR394a	TTGGCATTCTGTCCACCTCC	XM_013842388.2	FBX6	1342	1	0	0.015017	82	27.5	0	0.0143432	40	13.3333	0	0.0133276	44	14.6667	0	0.0143424	19	6.33333
616	novel_142	UUGGCAUUCUGUCCACCUCC	XM_013842388.2	FBX6	1342	1	0	0.0150172	82	27.5	0	0.0143427	40	13.3333	0	0.0133283	44	14.6667	0	0.0143431	19	6.33333
617	bna-miR6030	TCCACCCATACCATACAGACCC	XM_013842526.2	OsI_027940	603	3	2	0.967428	44	22	2	0.94748	11	5.5	2	0.874052	10	5	2	0.925283	13	6.5
618	novel_207	UUUUGCUCUCUUCUACUCACG	XM_013842860.2	At1g01350	675	4	2	1	4	1.33333	2	1	4	1.33333	2	0.999985	2	0.666667	2	0.999999	3	1
619	novel_207	UUUUGCUCUCUUCUACUCACG	XM_013842861.2	At1g01350	684	4	2	1	4	1.33333	2	1	4	1.33333	2	0.999985	2	0.666667	2	0.999999	3	1
620	bna-miR393	TCCAAAGGGATCGCATTGATC	XM_013842917.2	AFB2	2148	2	0	0.0739418	19	6.33333	2	0.999697	7	2.33333	2	0.996646	3	1	4	0.999852	1	0.333333
621	novel_135	UUUUGCCUACUCCUCCCAUACC	XM_013843043.2	TIR-NB-LRR	749	3													2	0.998897	3	0.75
622	novel_135	UUUUGCCUACUCCUCCCAUACC	XM_013843044.2	TIR-NB-LRR	749	3													2	0.998897	3	0.75
623	novel_135	UUUUGCCUACUCCUCCCAUACC	XM_013843045.2	TIR-NB-LRR	749	3													2	0.998897	3	0.75
624	novel_54	ACUGUGAAACUGCGAAUG	XM_013843427.2	KMT2C	1023	4													4	1	1	0.5
625	bna-miR2111c	TAATCTGCATCCTGGGGTTTA	XM_013843532.2	MED18	663	3.5													2	0.578814	2	0.666667
626	bna-miR169a	CAGCCAAGGATGACTTGCCGA	XM_013843695.2	NFYA3	1328	4	0	0.0931413	19	9.5	2	0.999967	2	1	0	0.0830437	13	6.5	0	0.0891209	4	2
627	bna-miR169c	TAGCCAAGGATGACTTGCCTA	XM_013843695.2	NFYA3	1328	2.5	0	0.0710631	19	9.5	2	0.99958	2	1	0	0.0632751	13	6.5	0	0.0679597	4	2
628	bna-miR169g	TAGCCAAGGATGACTTGCCTGC	XM_013843695.2	NFYA3	1328	3.5	0	0.0572664	19	9.5	2	0.998012	2	1	0	0.0509488	13	6.5	0	0.0547477	4	2
629	bna-miR169n	CAGCCAAGGATGACTTGCCGG	XM_013843695.2	NFYA3	1328	4	0	0.161824	19	9.5	2	1	2	1	0	0.144897	13	6.5	0	0.155102	4	2
630	bna-miR169a	CAGCCAAGGATGACTTGCCGA	XM_013843696.2	NFYA3	1295	4	0	0.0931413	19	9.5	2	0.999967	2	1	0	0.0830437	13	6.5	0	0.0891209	4	2
631	bna-miR169c	TAGCCAAGGATGACTTGCCTA	XM_013843696.2	NFYA3	1295	2.5	0	0.0710631	19	9.5	2	0.99958	2	1	0	0.0632751	13	6.5	0	0.0679597	4	2
632	bna-miR169g	TAGCCAAGGATGACTTGCCTGC	XM_013843696.2	NFYA3	1295	3.5	0	0.0572664	19	9.5	2	0.998012	2	1	0	0.0509488	13	6.5	0	0.0547477	4	2
633	bna-miR169n	CAGCCAAGGATGACTTGCCGG	XM_013843696.2	NFYA3	1295	4	0	0.161824	19	9.5	2	1	2	1	0	0.144897	13	6.5	0	0.155102	4	2
634	bna-miR164b	TGGAGAAGCAGGGCACGTGCG	XM_013843743.2	NAC92	902	3.5	4	0.991825	1	1					0	0.0298209	6	5.25	0	0.0320712	8	8
635	bna-miR169a	CAGCCAAGGATGACTTGCCGA	XM_013843872.2	NFYA3	1411	4	0	0.0931413	6	3					0	0.0830437	8	4	0	0.0891209	2	1
636	bna-miR169c	TAGCCAAGGATGACTTGCCTA	XM_013843872.2	NFYA3	1411	2.5	0	0.0710631	6	3					0	0.0632751	8	4	0	0.0679597	2	1
637	bna-miR169g	TAGCCAAGGATGACTTGCCTGC	XM_013843872.2	NFYA3	1411	3.5	0	0.0572664	6	3					0	0.0509488	8	4	0	0.0547477	2	1
638	bna-miR169n	CAGCCAAGGATGACTTGCCGG	XM_013843872.2	NFYA3	1411	4	0	0.161824	6	3					0	0.144897	8	4	0	0.155102	2	1
639	bna-miR169a	CAGCCAAGGATGACTTGCCGA	XM_013843873.2	NFYA3	1406	4	0	0.0931413	6	3					0	0.0830437	8	4	0	0.0891209	2	1
640	bna-miR169c	TAGCCAAGGATGACTTGCCTA	XM_013843873.2	NFYA3	1406	2.5	0	0.0710631	6	3					0	0.0632751	8	4	0	0.0679597	2	1
641	bna-miR169g	TAGCCAAGGATGACTTGCCTGC	XM_013843873.2	NFYA3	1406	3.5	0	0.0572664	6	3					0	0.0509488	8	4	0	0.0547477	2	1
642	bna-miR169n	CAGCCAAGGATGACTTGCCGG	XM_013843873.2	NFYA3	1406	4	0	0.161824	6	3					0	0.144897	8	4	0	0.155102	2	1
643	novel_135	UUUUGCCUACUCCUCCCAUACC	XM_013844531.2	SNC1	202	3													2	0.998897	3	0.75
644	novel_246	UUGGGCAGCUGAUGAGACUG	XM_013846115.2	HSP90-2	726	4					2	0.96786	13	5	2	0.910823	2	0.833333	4	0.976259	1	0.333333
645	bna-miR393	TCCAAAGGGATCGCATTGATC	XM_013846490.2	AFB3	1925	1	0	0.0199723	978	139.821	0	0.0190785	125	17.8571	0	0.0177305	380	54.2857	0	0.0190774	270	38.5714
646	novel_1	UGGCGGGCUGCUUGAGCU	XM_013846791.1	GSTF9	251	4	3	0.991539	8	1.36667	2	1	7	1.16667	3	0.908866	2	0.333333	4	1	1	0.166667
647	bna-miR6032	TGGAGCATCAACAGATCTCGG	XM_013846795.2	SWAP70	213	3.5	2	0.984782	3	1
648	bna-miR6032	TGGAGCATCAACAGATCTCGG	XM_013846796.2	SWAP70	213	3.5	2	0.984782	3	1
649	bna-miR169a	CAGCCAAGGATGACTTGCCGA	XM_013846894.2	NFYA3	1211	4	0	0.0931413	18	6	2	0.999967	2	0.666667	0	0.0830437	12	4	0	0.0891209	12	4
650	bna-miR169c	TAGCCAAGGATGACTTGCCTA	XM_013846894.2	NFYA3	1211	2.5	0	0.0710631	18	6	2	0.99958	2	0.666667	0	0.0632751	12	4	0	0.0679597	12	4
651	bna-miR169g	TAGCCAAGGATGACTTGCCTGC	XM_013846894.2	NFYA3	1211	3.5	0	0.0572664	18	6	2	0.998012	2	0.666667	0	0.0509488	12	4	0	0.0547477	12	4
652	bna-miR169n	CAGCCAAGGATGACTTGCCGG	XM_013846894.2	NFYA3	1211	4	0	0.161824	18	6	2	1	2	0.666667	0	0.144897	12	4	0	0.155102	12	4
653	bna-miR169a	CAGCCAAGGATGACTTGCCGA	XM_013846895.2	NFYA3	1244	4	0	0.0931413	18	6	2	0.999967	2	0.666667	0	0.0830437	12	4	0	0.0891209	12	4
654	bna-miR169c	TAGCCAAGGATGACTTGCCTA	XM_013846895.2	NFYA3	1244	2.5	0	0.0710631	18	6	2	0.99958	2	0.666667	0	0.0632751	12	4	0	0.0679597	12	4
655	bna-miR169g	TAGCCAAGGATGACTTGCCTGC	XM_013846895.2	NFYA3	1244	3.5	0	0.0572664	18	6	2	0.998012	2	0.666667	0	0.0509488	12	4	0	0.0547477	12	4
656	bna-miR169n	CAGCCAAGGATGACTTGCCGG	XM_013846895.2	NFYA3	1244	4	0	0.161824	18	6	2	1	2	0.666667	0	0.144897	12	4	0	0.155102	12	4
657	novel_98	AUAAUGGAGGGGUUGGGGGU	XM_013846900.2	glucosidase	619	3.5					2	0.962143	2	1
658	novel_54	ACUGUGAAACUGCGAAUG	XM_013847329.2	ATJ15	907	4	4	1	1	0.25					2	0.999999	2	0.5
659	bna-miR164b	TGGAGAAGCAGGGCACGTGCG	XM_013848315.2	RPS21C	88	4					4	0.971165	1	1					2	0.9376	3	3
660	bna-miR164b	TGGAGAAGCAGGGCACGTGCG	XM_013848316.2	RPS21C	44	4													4	0.967577	1	0.5
661	novel_51	UUCCACAGCUUUCUUGAACUG	XM_013848339.2	FRL5	1488	2.5					2	0.558902	2	0.333333	4	0.550376	1	0.166667
662	novel_51	UUCCACAGCUUUCUUGAACUG	XM_013848340.2	FRL5	1489	2.5					2	0.558902	2	0.333333	4	0.550376	1	0.166667
663	novel_51	UUCCACAGCUUUCUUGAACUG	XM_013849886.2	BHLH74	1465	4	0	0.11504	68	6.8	0	0.110134	204	20.4	0	0.102709	10	1	0	0.110136	34	3.4
664	novel_51	UUCCACAGCUUUCUUGAACUG	XM_013849887.2	BHLH74	1557	4	0	0.11504	68	6.8	0	0.110134	204	20.4	0	0.102709	10	1	0	0.110136	34	3.4
665	novel_283	UCUAUAGCUAAAAACUCU	XM_013850581.2	PHL7	145	4	4	1	1	0.5
666	bna-miR166a	TCGGACCAGGCTTCATTCCCC	XM_013850840.2	NIPP1	953	4	4	1	1	0.333333	2	0.999989	4	1.33333	2	0.999683	3	1	2	0.999958	7	2.33333
667	bna-miR167d	TGAAGCTGCCAGCATGATCT	XM_013851271.2	ARF6	2938	4	0	0.0931413	66	7.33333	0	0.0891258	33	3.66667	0	0.0830437	46	5.11111	0	0.0891209	51	5.66667
668	novel_53	UAAGCUGCCAGCAUGAUCUUG	XM_013851271.2	ARF6	2937	3.5	2	0.967423	48	5.33333	2	0.94748	13	1.44444	2	0.874045	32	3.55556	2	0.925285	31	3.44444
669	bna-miR167d	TGAAGCTGCCAGCATGATCT	XM_013851272.2	ARF6	2932	4	0	0.0931413	66	7.33333	0	0.0891258	33	3.66667	0	0.0830437	46	5.11111	0	0.0891209	51	5.66667
670	novel_53	UAAGCUGCCAGCAUGAUCUUG	XM_013851272.2	ARF6	2931	3.5	2	0.967423	48	5.33333	2	0.94748	13	1.44444	2	0.874045	32	3.55556	2	0.925285	31	3.44444
671	novel_320	UUGGACUGAAGGGAACUCCCU	XM_013851482.2	TCP2	1335	2.5	2	0.999996	4	4	2	0.999976	2	2	2	0.999437	2	2	4	0.999991	1	1
672	bna-miR394a	TTGGCATTCTGTCCACCTCC	XM_013851680.2	fggy	1147	4									4	0.997192	1	0.5
673	novel_142	UUGGCAUUCUGUCCACCUCC	XM_013851680.2	fggy	1147	4									4	0.997192	1	0.5
674	novel_283	UCUAUAGCUAAAAACUCU	XM_013851782.2	APY6	1363	3													2	0.998897	2	1
675	bna-miR166a	TCGGACCAGGCTTCATTCCCC	XM_013851839.2	ATHB-9	848	3	0	0.0641902	132	65.75	0	0.0613804	78	38.75	0	0.0571321	38	19	0	0.061377	47	23
676	bna-miR166f	TCGGACCAGGCTTCATCCCCC	XM_013851839.2	ATHB-9	848	2.5	0	0.0710631	132	65.75	0	0.0679635	78	38.75	0	0.0632751	38	19	0	0.0679597	47	23
677	bna-miR160a	TGCCTGGCTCCCTGTATGCCA	XM_013852053.2	ARF16	1518	2.5	0	0.0230094	2223	370.867	0	0.0219811	990	165.233	0	0.0204302	1523	254.433	0	0.0219799	2294	382.6
678	bna-miR172a	AGAATCTTGATGATGCTGCAT	XM_013852206.2	AP2	1374	2	0	0.0699812	13	6.5	0	0.0669271	2	1	0	0.0623078	21	10.5	0	0.0669234	10	5
679	bna-miR172b	GGAATCTTGATGATGCTGCAT	XM_013852206.2	AP2	1374	2.5	0	0.0710631	13	6.5	0	0.0679635	2	1	0	0.0632751	21	10.5	0	0.0679597	10	5
680	bna-miR172d	AGAATCTTGATGATGCTGCAG	XM_013852206.2	AP2	1374	1	0	0.0775277	13	6.5	0	0.0741575	2	1	0	0.0690579	21	10.5	0	0.0741535	10	5
681	bna-miR171a	TTGAGCCGTGCCAATATCACG	XM_013852286.2	SCL22	881	3	0	0.0207325	7	7	0	0.0198049	4	4	1	0.0178496	3	3	0	0.0198038	3	3
682	bna-miR171f	TGATTGAGCCGCGCCAATATC	XM_013852286.2	SCL22	884	0	2	0.99322	2	2					4	0.984954	1	1	4	0.990682	1	1
683	bna-miR171g	TGATTGAGCCGCGCCAATATCT	XM_013852286.2	SCL22	884	0.5	2	0.981593	2	2					4	0.965171	1	1	4	0.97626	1	1
684	novel_146	UUGAGCCGUGCCAAUAUCUCU	XM_013852286.2	SCL22	881	1.5	0	0.0230098	7	7	0	0.0219803	4	4	1	0.0198105	3	3	0	0.0219809	3	3
685	novel_267	UCCUCCUUCCUCUGUAACAUU	XM_013852302.2	GORK	2872	3.5	4	0.999982	1	0.25	4	0.9999	1	0.25					2	0.999258	4	1
686	bna-miR172a	AGAATCTTGATGATGCTGCAT	XM_013852443.2	TOE2	1438	1	0	0.0443777	62	10.3333	0	0.0424155	73	12.1667	0	0.0394521	40	6.66667	0	0.0424131	63	10.5
687	bna-miR172b	GGAATCTTGATGATGCTGCAT	XM_013852443.2	TOE2	1438	1.5	0	0.0410351	62	10.3333	0	0.0392176	73	12.1667	0	0.0364734	40	6.66667	0	0.0392154	63	10.5
688	bna-miR172d	AGAATCTTGATGATGCTGCAG	XM_013852443.2	TOE2	1438	2	0	0.0896161	62	10.3333	0	0.0857453	73	12.1667	0	0.0798837	40	6.66667	0	0.0857406	63	10.5
689	novel_259	UUAAGGUGAGAUUCUUAGC	XM_013852484.2	RPL23A	129	4	2	1	8	4	4	1	1	0.5
690	novel_221	UCCUUCCUCUGUAACAUUAC	XM_013852708.2	YeeZ	699	4					4	1	1	0.5
691	novel_98	AUAAUGGAGGGGUUGGGGGU	XM_013852771.2	HPGT3	245	3.5													2	0.943995	2	1
692	bna-miR6030	TCCACCCATACCATACAGACCC	XM_013853054.2	RFL1	952	1.5													4	0.413964	1	1
693	bna-miR172a	AGAATCTTGATGATGCTGCAT	XM_013853169.2	SMZ	1144	3	1	0.0235453	2	1	4	0.976016	1	0.5	4	0.960734	1	0.5
694	bna-miR172b	GGAATCTTGATGATGCTGCAT	XM_013853169.2	SMZ	1144	2	1	0.00966029	2	1	4	0.781241	1	0.5	4	0.732581	1	0.5
695	bna-miR172d	AGAATCTTGATGATGCTGCAG	XM_013853169.2	SMZ	1144	2.5	1	0.00586591	2	1	4	0.601912	1	0.5	4	0.550382	1	0.5
696	novel_207	UUUUGCUCUCUUCUACUCACG	XM_013853394.2	LECRK72	1535	4									2	0.999985	2	0.666667
697	bna-miR393	TCCAAAGGGATCGCATTGATC	XM_013853452.2	AFB3	2020	1	0	0.0199723	978	139.821	0	0.0190785	125	17.8571	0	0.0177305	380	54.2857	0	0.0190774	270	38.5714
698	bna-miR403	TTAGATTCACGCACAAACTCG	XM_013854735.2	-	840	3.5	0	0.00309895	3	3
699	novel_280	AGAAUGUGAUGAAUCUCG	XM_013854831.2	NPF2.10	1535	3.5					2	1	3	0.5
700	novel_54	ACUGUGAAACUGCGAAUG	XM_013855580.2	LECRK82	654	4					2	1	2	2
701	bna-miR393	TCCAAAGGGATCGCATTGATC	XM_013855654.2	TIR1	1787	2	0	0.0739418	283	28.4	0	0.0707215	96	9.6	0	0.0658497	101	10.5667	0	0.0707176	87	8.93333
702	novel_280	AGAAUGUGAUGAAUCUCG	XM_013855909.2	rps21	70	4	4	1	1	0.5
703	novel_280	AGAAUGUGAUGAAUCUCG	XM_013856120.2	WAKL14	116	4					4	1	1	1
704	bna-miR390a	AAGCTCAGGAGGGATAGCGCC	XM_013856692.2	protein kinase	341	3	4	0.625881	1	0.333333
705	novel_111	AAGCUCAGGAGGGAUAGCGCC	XM_013856692.2	protein kinase	341	3	4	0.625878	1	0.333333
706	novel_147	UUCGUUCUCUAUUUCUCCAUG	XM_013857207.2	PNSL2	312	3.5					4	0.841523	1	0.333333
707	bna-miR160a	TGCCTGGCTCCCTGTATGCCA	XM_013857328.2	BAG1	429	3.5	2	0.898008	248	47.8333	0	0.0176239	218	45.75	0	0.0163778	52	11.0833	2	0.822603	117	25.4167
708	bna-miR160a	TGCCTGGCTCCCTGTATGCCA	XM_013857329.2	BAG1	304	3.5	2	0.898008	248	47.8333	0	0.0176239	218	45.75	0	0.0163778	52	11.0833	2	0.822603	117	25.4167
709	bna-miR6030	TCCACCCATACCATACAGACCC	XM_013857560.2	-	753	4	2	0.974321	2	0.5	2	0.957199	5	1.41667	2	0.890931	3	0.916667	2	0.9376	2	0.5
710	bna-miR167d	TGAAGCTGCCAGCATGATCT	XM_013859138.2	ARF6	3103	4	0	0.0931413	67	7.66667	0	0.0891258	33	3.66667	0	0.0830437	46	5.11111	0	0.0891209	51	5.66667
711	novel_53	UAAGCUGCCAGCAUGAUCUUG	XM_013859138.2	ARF6	3102	3.5	2	0.967423	48	5.33333	2	0.94748	13	1.44444	2	0.874045	32	3.55556	2	0.925285	31	3.44444
712	bna-miR167d	TGAAGCTGCCAGCATGATCT	XM_013859139.2	ARF6	3103	4	0	0.0931413	67	7.66667	0	0.0891258	33	3.66667	0	0.0830437	46	5.11111	0	0.0891209	51	5.66667
713	novel_53	UAAGCUGCCAGCAUGAUCUUG	XM_013859139.2	ARF6	3102	3.5	2	0.967423	48	5.33333	2	0.94748	13	1.44444	2	0.874045	32	3.55556	2	0.925285	31	3.44444
714	novel_240	CACAUAUAGUUUGCAGGGUGG	XM_013859239.2	znf511	205	3.5									2	0.683685	3	0.75
715	bna-miR172d	AGAATCTTGATGATGCTGCAG	XM_013859402.2	-	314	3.5									4	0.959133	1	0.333333
716	bna-miR172a	AGAATCTTGATGATGCTGCAT	XM_013859427.2	TOE2	1602	1	0	0.0443777	62	10.3333	0	0.0424155	73	12.1667	0	0.0394521	40	6.66667	0	0.0424131	63	10.5
717	bna-miR172b	GGAATCTTGATGATGCTGCAT	XM_013859427.2	TOE2	1602	1.5	0	0.0410351	62	10.3333	0	0.0392176	73	12.1667	0	0.0364734	40	6.66667	0	0.0392154	63	10.5
718	bna-miR172d	AGAATCTTGATGATGCTGCAG	XM_013859427.2	TOE2	1602	2	0	0.0896161	62	10.3333	0	0.0857453	73	12.1667	0	0.0798837	40	6.66667	0	0.0857406	63	10.5
719	bna-miR172a	AGAATCTTGATGATGCTGCAT	XM_013859430.2	TOE2	1384	1	0	0.0443777	62	10.3333	0	0.0424155	73	12.1667	0	0.0394521	40	6.66667	0	0.0424131	63	10.5
720	bna-miR172b	GGAATCTTGATGATGCTGCAT	XM_013859430.2	TOE2	1384	1.5	0	0.0410351	62	10.3333	0	0.0392176	73	12.1667	0	0.0364734	40	6.66667	0	0.0392154	63	10.5
721	bna-miR172d	AGAATCTTGATGATGCTGCAG	XM_013859430.2	TOE2	1384	2	0	0.0896161	62	10.3333	0	0.0857453	73	12.1667	0	0.0798837	40	6.66667	0	0.0857406	63	10.5
722	novel_51	UUCCACAGCUUUCUUGAACUG	XM_013859507.2	-	51	3	4	1	1	0.333333
723	novel_1	UGGCGGGCUGCUUGAGCU	XM_013859756.2	SCT	1102	4	2	1	2	1									4	1	1	0.5
724	bna-miR161	TCAATGCACTGAAAGTGACTA	XM_013860153.2	CYCU4-2	200	4	2	0.999991	2	0.666667									2	0.999853	6	2
725	novel_1	UGGCGGGCUGCUUGAGCU	XM_013860202.2	DIVARICATA	1116	4	4	1	1	0.5
726	novel_207	UUUUGCUCUCUUCUACUCACG	XM_013860210.2	MED26B	698	4	2	1	2	2	2	1	7	7	4	1	1	1	2	0.999999	5	5
727	bna-miR164a	TGGAGAAGCAGGGCACGTGCA	XM_013860292.2	NAC079	830	1.5					4	0.963698	1	1
728	bna-miR164b	TGGAGAAGCAGGGCACGTGCG	XM_013860292.2	NAC079	830	2					4	0.999169	1	1
729	bna-miR172d	AGAATCTTGATGATGCTGCAG	XM_013860444.2	EXO70H1	540	4	4	1	1	0.5									4	1	1	0.5
730	novel_283	UCUAUAGCUAAAAACUCU	XM_013860626.2	DRP2A	1608	4	4	1	1	0.2					4	1	1	0.2
731	novel_51	UUCCACAGCUUUCUUGAACUG	XM_013860666.2	BHLH74	817	3	0	0.105721	69	34.5	0	0.101189	60	30	0	0.0943352	10	5	0	0.101192	19	9.5
732	bna-miR161	TCAATGCACTGAAAGTGACTA	XM_013861099.2	PPR	819	3					4	0.999928	1	0.1	2	0.997412	2	0.2
733	bna-miR161	TCAATGCACTGAAAGTGACTA	XM_013861100.2	PPR	818	3					4	0.999928	1	0.1	2	0.997412	2	0.2
734	bna-miR161	TCAATGCACTGAAAGTGACTA	XM_013861101.2	PPR	818	3					4	0.999928	1	0.1	2	0.997412	2	0.2
735	bna-miR161	TCAATGCACTGAAAGTGACTA	XM_013861102.2	PPR	819	3					4	0.999928	1	0.1	2	0.997412	2	0.2
736	bna-miR166a	TCGGACCAGGCTTCATTCCCC	XM_013861109.2	PLC4	237	4					2	0.999989	2	2					4	0.999996	1	1
737	bna-miR166f	TCGGACCAGGCTTCATCCCCC	XM_013861109.2	PLC4	237	3.5					2	0.972713	2	2					4	0.980134	1	1
738	bna-miR169c	TAGCCAAGGATGACTTGCCTA	XM_013861424.2	NFYA9	1136	4													4	0.999998	1	0.1
739	bna-miR169g	TAGCCAAGGATGACTTGCCTGC	XM_013861424.2	NFYA9	1136	3													4	0.999999	1	0.1
740	bna-miR169n	CAGCCAAGGATGACTTGCCGG	XM_013861424.2	NFYA9	1136	4													4	1	1	0.1
741	bna-miR169c	TAGCCAAGGATGACTTGCCTA	XM_013861427.2	NFYA9	1053	4													4	0.999998	1	0.1
742	bna-miR169g	TAGCCAAGGATGACTTGCCTGC	XM_013861427.2	NFYA9	1053	3													4	0.999999	1	0.1
743	bna-miR169n	CAGCCAAGGATGACTTGCCGG	XM_013861427.2	NFYA9	1053	4													4	1	1	0.1
744	bna-miR169c	TAGCCAAGGATGACTTGCCTA	XM_013861431.2	NFYA9	1067	4													4	0.999998	1	0.1
745	bna-miR169g	TAGCCAAGGATGACTTGCCTGC	XM_013861431.2	NFYA9	1067	3													4	0.999999	1	0.1
746	bna-miR169n	CAGCCAAGGATGACTTGCCGG	XM_013861431.2	NFYA9	1067	4													4	1	1	0.1
747	bna-miR169c	TAGCCAAGGATGACTTGCCTA	XM_013861432.2	NFYA9	1056	4													4	0.999998	1	0.1
748	bna-miR169g	TAGCCAAGGATGACTTGCCTGC	XM_013861432.2	NFYA9	1056	3													4	0.999999	1	0.1
749	bna-miR169n	CAGCCAAGGATGACTTGCCGG	XM_013861432.2	NFYA9	1056	4													4	1	1	0.1
750	novel_31	UGCUCACGGCUCUUUCUGUCAG	XM_013862456.2	VHA-d2	794	4	3	0.361832	3	0.3	3	0.332848	2	0.2	3	0.201844	3	0.3	2	0.867028	6	0.6
751	novel_31	UGCUCACGGCUCUUUCUGUCAG	XM_013862457.2	VHA-d2	779	4	3	0.361832	3	0.3	3	0.332848	2	0.2	3	0.201844	3	0.3	2	0.867028	6	0.6
752	novel_207	UUUUGCUCUCUUCUACUCACG	XM_013862613.2	NRPA2	3089	3	2	0.978766	3	0.5									4	0.972866	1	0.166667
753	novel_217	GGGCAAGAUCUCUAUUGGCAGG	XM_013863475.2	PER7	743	4									4	0.980095	1	0.333333
754	bna-miR159	TTTGGATTGAAGGGAGCTCTA	XM_013863607.2	MYB65	1084	3.5	0	0.0860772	86	9.59722	0	0.0823523	52	5.77778	0	0.0767128	47	5.25278	0	0.0823478	63	7.07222
755	novel_30	UUUGGAUUGAAGGGAGCUCC	XM_013863607.2	MYB65	1084	3	0	0.0931429	86	9.59722	0	0.0891227	52	5.77778	0	0.0830481	47	5.25278	0	0.0891251	63	7.07222
756	bna-miR159	TTTGGATTGAAGGGAGCTCTA	XM_013863609.2	MYB65	1673	3.5	0	0.0860772	86	9.59722	0	0.0823523	52	5.77778	0	0.0767128	47	5.25278	0	0.0823478	63	7.07222
757	novel_30	UUUGGAUUGAAGGGAGCUCC	XM_013863609.2	MYB65	1673	3	0	0.0931429	86	9.59722	0	0.0891227	52	5.77778	0	0.0830481	47	5.25278	0	0.0891251	63	7.07222
758	bna-miR399a	TGCCAAAGGAGATTTGCCCGG	XM_013863849.2	UBC24	571	1.5	0	0.00464483	73	70	2	0.388043	45	43.5	2	0.292003	23	22	2	0.351012	23	22.5
759	bna-miR399c	TGCCAAAGGAGATTTGTCCGG	XM_013863849.2	UBC24	808	1.5	2	0.680639	58	29	2	0.625509	54	27	2	0.49874	15	7.5	2	0.578814	16	8
760	novel_126	UGCCAAAGGAGAGUUGCCCUG	XM_013863849.2	UBC24	571	2.5	0	0.00387226	73	70	2	0.335848	45	43.5	2	0.250054	23	22	2	0.302525	23	22.5
761	bna-miR6030	TCCACCCATACCATACAGACCC	XM_013863891.2	OsI_027940	593	3	2	0.967428	44	22	2	0.94748	11	5.5	2	0.874052	10	5	2	0.925283	13	6.5
762	bna-miR172a	AGAATCTTGATGATGCTGCAT	XM_013864084.2	AP2	958	2	0	0.0699812	24	2.4	0	0.0669271	12	1.2	0	0.0623078	35	3.5	0	0.0669234	9	0.9
763	bna-miR172b	GGAATCTTGATGATGCTGCAT	XM_013864084.2	AP2	958	2.5	0	0.0710631	24	2.4	0	0.0679635	12	1.2	0	0.0632751	35	3.5	0	0.0679597	9	0.9
764	bna-miR172d	AGAATCTTGATGATGCTGCAG	XM_013864084.2	AP2	958	1	0	0.0775277	24	2.4	0	0.0741575	12	1.2	0	0.0690579	35	3.5	0	0.0741535	9	0.9
765	bna-miR6030	TCCACCCATACCATACAGACCC	XM_013864139.2	NB-LRR	1458	4					0	0.0281208	5	1.66667	4	0.953927	1	0.333333
766	novel_135	UUUUGCCUACUCCUCCCAUACC	XM_013864139.2	NB-LRR	1468	4	4	0.99677	1	0.333333
767	novel_280	AGAAUGUGAUGAAUCUCG	XM_013864324.2	RPS18A	158	4	3	0.999517	2	0.666667	2	1	4	1.33333					3	0.99662	3	1
768	bna-miR168a	TCGCTTGGTGCAGGTCGGGAA	XM_013864527.2	AGO1	513	4	0	0.0346894	361	36.1	2	0.975866	60	6	0	0.0308217	98	9.8	2	0.962318	79	7.9
769	bna-miR169c	TAGCCAAGGATGACTTGCCTA	XM_013865105.2	NFYA9	1136	4													4	0.999998	1	0.1
770	bna-miR169g	TAGCCAAGGATGACTTGCCTGC	XM_013865105.2	NFYA9	1136	3													4	0.999999	1	0.1
771	bna-miR169n	CAGCCAAGGATGACTTGCCGG	XM_013865105.2	NFYA9	1136	4													4	1	1	0.1
772	bna-miR169c	TAGCCAAGGATGACTTGCCTA	XM_013865112.2	NFYA9	1067	4													4	0.999998	1	0.1
773	bna-miR169g	TAGCCAAGGATGACTTGCCTGC	XM_013865112.2	NFYA9	1067	3													4	0.999999	1	0.1
774	bna-miR169n	CAGCCAAGGATGACTTGCCGG	XM_013865112.2	NFYA9	1067	4													4	1	1	0.1
775	bna-miR169c	TAGCCAAGGATGACTTGCCTA	XM_013865113.2	NFYA9	1056	4													4	0.999998	1	0.1
776	bna-miR169g	TAGCCAAGGATGACTTGCCTGC	XM_013865113.2	NFYA9	1056	3													4	0.999999	1	0.1
777	bna-miR169n	CAGCCAAGGATGACTTGCCGG	XM_013865113.2	NFYA9	1056	4													4	1	1	0.1
778	novel_320	UUGGACUGAAGGGAACUCCCU	XM_013865174.2	TCP2	1117	2.5	4	0.999999	1	0.125					4	0.999969	1	0.125	4	0.999991	1	0.125
779	novel_320	UUGGACUGAAGGGAACUCCCU	XM_013865244.2	TCP2	1110	2.5	4	0.999999	1	0.125					4	0.999969	1	0.125	4	0.999991	1	0.125
780	bna-miR2111b-5p	TAATCTGCATCCTGAGGTTTA	XM_013865485.2	At3g27150	551	1	0	0.0100365	218	108.667	0	0.00958516	117	58	0	0.00890489	361	180.5	0	0.00958462	97	48.5
781	bna-miR2111c	TAATCTGCATCCTGGGGTTTA	XM_013865485.2	At3g27150	551	1.5	0	0.00926808	218	108.667	0	0.00885112	117	58	0	0.00822272	361	180.5	0	0.00885061	97	48.5
782	novel_280	AGAAUGUGAUGAAUCUCG	XM_013865578.2	At5g62930	335	4	2	1	2	1
783	novel_280	AGAAUGUGAUGAAUCUCG	XM_013865626.2	NPF2.11	1340	3.5	2	1	2	1	2	1	3	1.5	2	0.999999	5	2.5	4	1	1	0.5
784	novel_221	UCCUUCCUCUGUAACAUUAC	XM_013865655.2	U2B''	387	4									4	1	1	0.333333
785	novel_240	CACAUAUAGUUUGCAGGGUGG	XM_013866069.2	CPA	1046	3.5					4	0.841523	1	0.142857					4	0.831566	1	0.142857
786	bna-miR156a	TGACAGAAGAGAGTGAGCACA	XM_013866161.2	SPL10	1571	2	4	1	1	0.1					4	1	1	0.1	4	1	1	0.1
787	bna-miR156b	TTGACAGAAGATAGAGAGCAC	XM_013866161.2	SPL10	1572	2	4	1	1	0.1					4	1	1	0.1	4	1	1	0.1
788	bna-miR156d	TGACAGAAGAGAGTGAGCAC	XM_013866161.2	SPL10	1571	1	4	1	1	0.1					4	1	1	0.1	4	1	1	0.1
789	bna-miR156a	TGACAGAAGAGAGTGAGCACA	XM_013866162.2	SPL10	1286	2	4	1	1	0.1	4	1	1	0.1	0	0.212122	2	0.2	4	1	1	0.1
790	bna-miR156b	TTGACAGAAGATAGAGAGCAC	XM_013866162.2	SPL10	1286										4	1	1	0.1	4	1	1	0.1
791	bna-miR156d	TGACAGAAGAGAGTGAGCAC	XM_013866162.2	SPL10	1286	1	4	1	1	0.1	4	1	1	0.1	0	0.245546	2	0.2	4	1	1	0.1
792	bna-miR156a	TGACAGAAGAGAGTGAGCACA	XM_013866165.2	SPL10	1482	2	4	1	1	0.1					4	1	1	0.1	2	1	2	0.2
793	bna-miR156d	TGACAGAAGAGAGTGAGCAC	XM_013866165.2	SPL10	1482	1	4	1	1	0.1					4	1	1	0.1	2	1	2	0.2
794	bna-miR156a	TGACAGAAGAGAGTGAGCACA	XM_013866167.2	SPL10	1257	2	4	1	1	0.1	4	1	1	0.1	0	0.212122	2	0.2	4	1	1	0.1
795	bna-miR156d	TGACAGAAGAGAGTGAGCAC	XM_013866167.2	SPL10	1257	1	4	1	1	0.1	4	1	1	0.1	0	0.245546	2	0.2	4	1	1	0.1
796	bna-miR156a	TGACAGAAGAGAGTGAGCACA	XM_013866169.2	SPL11	1350	2	0	0.235753	33	5.5	0	0.22641	18	3	0	0.212122	22	3.66667	2	1	23	3.83333
797	bna-miR156b	TTGACAGAAGATAGAGAGCAC	XM_013866169.2	SPL11	1351	2	2	1	24	4	2	1	3	0.5	2	1	18	3	0	0.204017	36	6
798	bna-miR156d	TGACAGAAGAGAGTGAGCAC	XM_013866169.2	SPL11	1350	1	0	0.272214	33	5.5	0	0.261688	18	3	0	0.245546	22	3.66667	2	1	23	3.83333
799	bna-miR156a	TGACAGAAGAGAGTGAGCACA	XM_013866170.2	SPL11	1297	2	0	0.235753	33	5.5	0	0.22641	18	3	0	0.212122	22	3.66667	2	1	23	3.83333
800	bna-miR156b	TTGACAGAAGATAGAGAGCAC	XM_013866170.2	SPL11	1298	2	2	1	24	4	2	1	3	0.5	2	1	18	3	0	0.204017	36	6
801	bna-miR156d	TGACAGAAGAGAGTGAGCAC	XM_013866170.2	SPL11	1297	1	0	0.272214	33	5.5	0	0.261688	18	3	0	0.245546	22	3.66667	2	1	23	3.83333
802	bna-miR156a	TGACAGAAGAGAGTGAGCACA	XM_013866172.2	SPL11	1249	2	0	0.235753	33	5.5	0	0.22641	18	3	0	0.212122	22	3.66667	2	1	23	3.83333
803	bna-miR156b	TTGACAGAAGATAGAGAGCAC	XM_013866172.2	SPL11	1250	2	2	1	24	4	2	1	3	0.5	2	1	18	3	0	0.204017	36	6
804	bna-miR156d	TGACAGAAGAGAGTGAGCAC	XM_013866172.2	SPL11	1249	1	0	0.272214	33	5.5	0	0.261688	18	3	0	0.245546	22	3.66667	2	1	23	3.83333
805	bna-miR394a	TTGGCATTCTGTCCACCTCC	XM_013866187.2	FBX6	1322	1	0	0.015017	81	27	0	0.0143432	41	14.3333	0	0.0133276	44	14.6667	0	0.0143424	19	6.33333
806	novel_142	UUGGCAUUCUGUCCACCUCC	XM_013866187.2	FBX6	1322	1	0	0.0150172	81	27	0	0.0143427	41	14.3333	0	0.0133283	44	14.6667	0	0.0143431	19	6.33333
807	bna-miR167d	TGAAGCTGCCAGCATGATCT	XM_013866579.2	PER69	852	3.5	3	0.473536	2	0.5					3	0.275357	2	0.5	2	0.943993	7	1.75
808	novel_53	UAAGCUGCCAGCAUGAUCUUG	XM_013866579.2	PER69	851	4	2	0.986803	12	3					3	0.306746	2	0.5	2	0.96232	19	4.75
809	novel_51	UUCCACAGCUUUCUUGAACUG	XM_013866601.2	RABG3B	158	4									2	0.999884	2	0.666667
810	bna-miR167a	TGAAGCTGCCAGCATGATCTAA	XM_013867000.2	ARF8	2582	4	0	0.0161627	23	11.5	0	0.015438	15	7.5	0	0.0143454	26	13	0	0.0154371	15	7.5
811	bna-miR167c	TGAAGCTGCCAGCATGATCTA	XM_013867000.2	ARF8	2582	4	0	0.0373074	23	11.5	0	0.0356519	15	7.5	0	0.0331529	26	13	0	0.0356499	15	7.5
812	bna-miR167d	TGAAGCTGCCAGCATGATCT	XM_013867000.2	ARF8	2582	4	0	0.0931413	23	11.5	0	0.0891258	15	7.5	0	0.0830437	26	13	0	0.0891209	15	7.5
813	novel_53	UAAGCUGCCAGCAUGAUCUUG	XM_013867000.2	ARF8	2581	4	2	0.986803	10	5	2	0.975866	5	2.5	2	0.927092	14	7	2	0.96232	11	5.5
814	bna-miR6032	TGGAGCATCAACAGATCTCGG	XM_013867221.2	MSH6	3697	4	4	0.993061	1	0.5
815	bna-miR172a	AGAATCTTGATGATGCTGCAT	XM_013867508.2	AP2	1388	2	0	0.0699812	21	2.1	0	0.0669271	12	1.2	0	0.0623078	35	3.5	2	0.998814	10	1
816	bna-miR172b	GGAATCTTGATGATGCTGCAT	XM_013867508.2	AP2	1388	2.5	0	0.0710631	21	2.1	0	0.0679635	12	1.2	0	0.0632751	35	3.5	2	0.998936	10	1
817	bna-miR172d	AGAATCTTGATGATGCTGCAG	XM_013867508.2	AP2	1388	1	0	0.0775277	21	2.1	0	0.0741575	12	1.2	0	0.0690579	35	3.5	2	0.999444	10	1
818	bna-miR172a	AGAATCTTGATGATGCTGCAT	XM_013867509.2	AP2	1385	2	0	0.0699812	19	1.9	0	0.0669271	15	1.5	0	0.0623078	35	3.5	2	0.998814	9	0.9
819	bna-miR172b	GGAATCTTGATGATGCTGCAT	XM_013867509.2	AP2	1385	2.5	0	0.0710631	19	1.9	0	0.0679635	15	1.5	0	0.0632751	35	3.5	2	0.998936	9	0.9
820	bna-miR172d	AGAATCTTGATGATGCTGCAG	XM_013867509.2	AP2	1385	1	0	0.0775277	19	1.9	0	0.0741575	15	1.5	0	0.0690579	35	3.5	2	0.999444	9	0.9
821	novel_51	UUCCACAGCUUUCUUGAACUG	XM_013867522.2	GRF2	1016	3	2	0.999999	5	1.66667	0	0.101189	14	4.66667					2	0.999969	5	1.66667
822	novel_207	UUUUGCUCUCUUCUACUCACG	XM_013868123.2	PCMP-E81	1747	4	2	1	3	1.5
823	bna-miR159	TTTGGATTGAAGGGAGCTCTA	XM_013868384.2	MYB101	990	2.5													4	0.359375	1	1
824	novel_30	UUUGGAUUGAAGGGAGCUCC	XM_013868384.2	MYB101	990	3.5													4	0.942152	1	1
825	novel_267	UCCUCCUUCCUCUGUAACAUU	XM_013868452.2	Dnajc2	1136	4	3	0.992437	2	0.333333					4	1	1	0.166667	4	1	1	0.166667
826	novel_267	UCCUCCUUCCUCUGUAACAUU	XM_013868462.2	Dnajc2	1138	4	3	0.992437	2	0.333333					4	1	1	0.166667	4	1	1	0.166667
827	novel_267	UCCUCCUUCCUCUGUAACAUU	XM_013868471.2	Dnajc2	1091	4	3	0.992437	2	0.333333					4	1	1	0.166667	4	1	1	0.166667
828	bna-miR164a	TGGAGAAGCAGGGCACGTGCA	XM_013868801.2	NAC100	859	1.5	2	0.967428	36	18	2	0.94748	6	3	2	0.874052	12	6	2	0.925283	11	5.5
829	bna-miR164b	TGGAGAAGCAGGGCACGTGCG	XM_013868801.2	NAC100	859	2	2	0.999341	36	18	2	0.998168	6	3	2	0.988104	12	6	2	0.996106	11	5.5
830	bna-miR166a	TCGGACCAGGCTTCATTCCCC	XM_013869322.1	ATHB-15	559	2.5	0	0.015399	34	8.5	0	0.0147083	14	3.5	0	0.0136669	23	5.75	0	0.0147075	22	5.5
831	bna-miR166f	TCGGACCAGGCTTCATCCCCC	XM_013869322.1	ATHB-15	559	3.5	0	0.0335652	34	8.5	0	0.032073	14	3.5	0	0.0298209	23	5.75	0	0.0320712	22	5.5
832	bna-miR166a	TCGGACCAGGCTTCATTCCCC	XM_013869323.1	ATHB-15	221	2.5	0	0.015399	34	8.5	0	0.0147083	14	3.5	0	0.0136669	23	5.75	2	0.763341	22	5.5
833	bna-miR166f	TCGGACCAGGCTTCATCCCCC	XM_013869323.1	ATHB-15	221	3.5	0	0.0335652	34	8.5	0	0.032073	14	3.5	0	0.0298209	23	5.75	2	0.958017	22	5.5
834	novel_51	UUCCACAGCUUUCUUGAACUG	XM_013869360.2	At1g52310	1792	4	4	1	1	0.5	2	0.999997	3	1.5	1	0.0997195	4	2
835	novel_51	UUCCACAGCUUUCUUGAACUG	XM_013870065.2	CHR12	3082	3.5	0	0.0973552	22	11	2	0.99998	11	5.5	2	0.999498	4	2	2	0.999926	12	6
836	bna-miR860	TCAATACATTGGACTACATAT	XM_013870373.2	UBC6	386	4	2	0.930285	4	0.571429	2	0.898913	2	0.285714	2	0.800406	5	0.714286	4	0.9174	1	0.142857
837	bna-miR399a	TGCCAAAGGAGATTTGCCCGG	XM_013870564.2	At1g22800	771	4	4	0.953055	1	0.333333
838	bna-miR399a	TGCCAAAGGAGATTTGCCCGG	XM_013870565.2	At1g22800	771	4	4	0.953055	1	0.333333
839	bna-miR172d	AGAATCTTGATGATGCTGCAG	XM_013870778.2	TAF1	401	3.5									4	0.959133	1	0.333333
840	novel_221	UCCUUCCUCUGUAACAUUAC	XM_013870816.2	Mettl13	1121	4	4	1	1	0.5	2	1	2	1
841	novel_280	AGAAUGUGAUGAAUCUCG	XM_013871171.2	U2AF65B	185	4					4	1	1	0.25					4	1	1	0.25
842	novel_280	AGAAUGUGAUGAAUCUCG	XM_013871172.2	U2AF65B	185	4					4	1	1	0.25					4	1	1	0.25
843	bna-miR2111b-3p	ATCCTCGGGATACAGATTACC	XM_013871194.2	CSN4	508	4					4	0.855471	1	0.166667
844	bna-miR2111b-3p	ATCCTCGGGATACAGATTACC	XM_013871204.2	CSN4	210	4					4	0.855471	1	0.166667
845	novel_283	UCUAUAGCUAAAAACUCU	XM_013871778.2	APY5	1212	3	2	0.999875	2	0.333333									4	0.999779	1	0.166667
846	novel_240	CACAUAUAGUUUGCAGGGUGG	XM_013872231.2	znf511	184	3.5									2	0.683685	3	0.75
847	bna-miR393	TCCAAAGGGATCGCATTGATC	XM_013872293.2	GRH1	1576	4	0	0.0294319	16	4	0	0.0281208	18	4.5	1	0.0253551	4	1	0	0.0281192	9	2.25
848	bna-miR172d	AGAATCTTGATGATGCTGCAG	XM_013872394.2	CSN4	314	3.5									4	0.959133	1	0.333333
849	novel_280	AGAAUGUGAUGAAUCUCG	XM_013872470.2	RSH3	1609	4					3	0.998972	2	0.666667
850	bna-miR2111b-3p	ATCCTCGGGATACAGATTACC	XM_013872533.2	CSN4	488	4					4	0.855471	1	0.166667
851	novel_51	UUCCACAGCUUUCUUGAACUG	XM_013872791.2	GAUT14	1348	4													2	0.999988	2	1
852	bna-miR169g	TAGCCAAGGATGACTTGCCTGC	XM_013872792.2	NFYA1	1050	4	0	0.0732229	7	1	0	0.0700328	5	0.714286	0	0.0652067	10	1.42857	0	0.0700289	13	1.85714
853	bna-miR169n	CAGCCAAGGATGACTTGCCGG	XM_013872792.2	NFYA1	1050	3.5	0	0.0803864	7	1	0	0.0768972	5	0.714286	0	0.0716165	10	1.42857	0	0.076893	13	1.85714
854	bna-miR169g	TAGCCAAGGATGACTTGCCTGC	XM_013872794.2	NFYA1	1047	4	0	0.0732229	7	1	0	0.0700328	5	0.714286	0	0.0652067	10	1.42857	0	0.0700289	13	1.85714
855	bna-miR169n	CAGCCAAGGATGACTTGCCGG	XM_013872794.2	NFYA1	1047	3.5	0	0.0803864	7	1	0	0.0768972	5	0.714286	0	0.0716165	10	1.42857	0	0.076893	13	1.85714
856	bna-miR169g	TAGCCAAGGATGACTTGCCTGC	XM_013872795.2	NFYA1	1047	4	0	0.0732229	7	1	0	0.0700328	5	0.714286	0	0.0652067	10	1.42857	0	0.0700289	13	1.85714
857	bna-miR169n	CAGCCAAGGATGACTTGCCGG	XM_013872795.2	NFYA1	1047	3.5	0	0.0803864	7	1	0	0.0768972	5	0.714286	0	0.0716165	10	1.42857	0	0.076893	13	1.85714
858	bna-miR403	TTAGATTCACGCACAAACTCG	XM_013872841.2	AGO2	1477	1	2	0.986805	7	1.75	2	0.975866	6	1.5	0	0.0308217	14	3.5	0	0.0331462	9	2.25
859	bna-miR171a	TTGAGCCGTGCCAATATCACG	XM_013872928.2	SCL27	1064	3	0	0.0207325	14	14	0	0.0198049	3	3	4	0.884475	1	1
860	bna-miR171f	TGATTGAGCCGCGCCAATATC	XM_013872928.2	SCL27	1067	0	4	0.99677	1	1
861	bna-miR171g	TGATTGAGCCGCGCCAATATCT	XM_013872928.2	SCL27	1067	0.5	4	0.989829	1	1
862	novel_146	UUGAGCCGUGCCAAUAUCUCU	XM_013872928.2	SCL27	1064	1.5	0	0.0230098	14	14	0	0.0219803	3	3	4	0.909104	1	1
863	bna-miR156b	TTGACAGAAGATAGAGAGCAC	XM_013872956.2	SPL15	771	2	2	1	2	1	0	0.204027	5	2.5
864	bna-miR164b	TGGAGAAGCAGGGCACGTGCG	XM_013873151.2	NAC92	799	3.5	0	0.0335652	45	15	0	0.032073	12	4	0	0.0298209	106	35.25	0	0.0320712	105	35
865	novel_51	UUCCACAGCUUUCUUGAACUG	XM_013873485.2	GAUT14	1357	3.5													2	0.999926	2	1
866	bna-miR166a	TCGGACCAGGCTTCATTCCCC	XM_013873597.2	ATHB-14	917	3	0	0.0641902	70	23.25	0	0.0613804	26	8.58333	0	0.0571321	17	5.66667	0	0.061377	39	12.8333
867	bna-miR166f	TCGGACCAGGCTTCATCCCCC	XM_013873597.2	ATHB-14	917	2.5	0	0.0710631	70	23.25	0	0.0679635	26	8.58333	0	0.0632751	17	5.66667	0	0.0679597	39	12.8333
868	novel_280	AGAAUGUGAUGAAUCUCG	XM_013874107.2	GAUT3	1903	3													2	0.999991	3	0.5
869	novel_280	AGAAUGUGAUGAAUCUCG	XM_013874108.2	GAUT3	1900	3													2	0.999991	3	0.5
870	novel_280	AGAAUGUGAUGAAUCUCG	XM_013874110.2	GAUT3	1568	3													2	0.999991	3	0.5
871	novel_51	UUCCACAGCUUUCUUGAACUG	XM_013874233.2	NUDT16	488	3	4	1	1	0.5	2	0.999992	2	1	1	0.0915766	5	2.5
872	bna-miR166a	TCGGACCAGGCTTCATTCCCC	XM_013874871.1	ATHB-8	112	3	0	0.0641902	96	12	1	0.0526091	16	2	2	0.992706	14	1.75	0	0.061377	20	2.5
873	bna-miR166f	TCGGACCAGGCTTCATCCCCC	XM_013874871.1	ATHB-8	112	2.5	0	0.0710631	96	12	1	0.058281	16	2	2	0.995778	14	1.75	0	0.0679597	20	2.5
874	bna-miR166a	TCGGACCAGGCTTCATTCCCC	XM_013874872.2	ATHB-8	1011	3	0	0.0641902	96	12	0	0.0613804	16	2	2	0.992706	14	1.75	0	0.061377	20	2.5
875	bna-miR166f	TCGGACCAGGCTTCATCCCCC	XM_013874872.2	ATHB-8	1011	2.5	0	0.0710631	96	12	0	0.0679635	16	2	2	0.995778	14	1.75	0	0.0679597	20	2.5
876	bna-miR161	TCAATGCACTGAAAGTGACTA	XM_013875007.2	ALG12	1235	4									2	0.999133	3	3
877	novel_51	UUCCACAGCUUUCUUGAACUG	XM_013875028.2	RABG3B	165	4									2	0.999884	2	0.666667
878	novel_51	UUCCACAGCUUUCUUGAACUG	XM_013875075.2	RABG3B	165	4									2	0.999884	2	0.666667
879	bna-miR169a	CAGCCAAGGATGACTTGCCGA	XM_013875507.2	NFYA5	927	4									4	0.999958	1	0.166667
880	bna-miR169c	TAGCCAAGGATGACTTGCCTA	XM_013875507.2	NFYA5	927	2									4	0.928487	1	0.166667
881	bna-miR169g	TAGCCAAGGATGACTTGCCTGC	XM_013875507.2	NFYA5	927	2									4	0.928487	1	0.166667
882	bna-miR169n	CAGCCAAGGATGACTTGCCGG	XM_013875507.2	NFYA5	927	4									4	1	1	0.166667
883	bna-miR169a	CAGCCAAGGATGACTTGCCGA	XM_013875508.2	NFYA5	988	4									4	0.999958	1	0.166667
884	bna-miR169c	TAGCCAAGGATGACTTGCCTA	XM_013875508.2	NFYA5	988	2									4	0.928487	1	0.166667
885	bna-miR169g	TAGCCAAGGATGACTTGCCTGC	XM_013875508.2	NFYA5	988	2									4	0.928487	1	0.166667
886	bna-miR169n	CAGCCAAGGATGACTTGCCGG	XM_013875508.2	NFYA5	988	4									4	1	1	0.166667
887	bna-miR169a	CAGCCAAGGATGACTTGCCGA	XM_013875509.2	NFYA5	894	4									4	0.999958	1	0.166667
888	bna-miR169c	TAGCCAAGGATGACTTGCCTA	XM_013875509.2	NFYA5	894	2									4	0.928487	1	0.166667
889	bna-miR169g	TAGCCAAGGATGACTTGCCTGC	XM_013875509.2	NFYA5	894	2									4	0.928487	1	0.166667
890	bna-miR169n	CAGCCAAGGATGACTTGCCGG	XM_013875509.2	NFYA5	894	4									4	1	1	0.166667
891	novel_1	UGGCGGGCUGCUUGAGCU	XM_013875963.2	SF3B4	754	4	4	1	1	0.5	2	1	4	2
892	novel_1	UGGCGGGCUGCUUGAGCU	XM_013876125.2	At2g33490	798	3	4	0.997258	1	0.333333	2	0.987964	5	1					4	0.991846	1	0.333333
893	bna-miR161	TCAATGCACTGAAAGTGACTA	XM_013876141.2	PPR	866	3	0	0.0771697	14	4.66667	1	0.063327	4	1.33333	1	0.0667119	4	1.33333	2	0.999423	2	0.666667
894	bna-miR161	TCAATGCACTGAAAGTGACTA	XM_013876142.2	PPR	866	3	0	0.0771697	14	4.66667	1	0.063327	4	1.33333	1	0.0667119	4	1.33333	2	0.999423	2	0.666667
895	novel_259	UUAAGGUGAGAUUCUUAGC	XM_013876381.2	MYOB7	334	4	0	0.119834	3	1.5
896	novel_280	AGAAUGUGAUGAAUCUCG	XM_013876436.2	GAUT3	1904	3													2	0.999991	3	0.5
897	novel_280	AGAAUGUGAUGAAUCUCG	XM_013876437.2	GAUT3	1901	3													2	0.999991	3	0.5
898	bna-miR167a	TGAAGCTGCCAGCATGATCTAA	XM_013876467.2	ARF8	2950	4	0	0.0161627	10	2.5	0	0.015438	15	3.75	2	0.701386	4	1	0	0.0154371	11	2.75
899	bna-miR167c	TGAAGCTGCCAGCATGATCTA	XM_013876467.2	ARF8	2950	4	0	0.0373074	10	2.5	0	0.0356519	15	3.75	2	0.940398	4	1	0	0.0356499	11	2.75
900	bna-miR167d	TGAAGCTGCCAGCATGATCT	XM_013876467.2	ARF8	2950	4	0	0.0931413	10	2.5	0	0.0891258	15	3.75	2	0.999291	4	1	0	0.0891209	11	2.75
901	novel_221	UCCUUCCUCUGUAACAUUAC	XM_013876467.2	ARF8	1817	3.5	2	0.984779	2	0.5
902	novel_53	UAAGCUGCCAGCAUGAUCUUG	XM_013876467.2	ARF8	2949	4	2	0.986803	3	0.75	2	0.975866	3	0.75	0	0.0308234	6	1.5	2	0.96232	7	1.75
903	bna-miR167a	TGAAGCTGCCAGCATGATCTAA	XM_013876468.2	ARF8	2876	4	0	0.0161627	10	2.5	0	0.015438	15	3.75	2	0.701386	4	1	0	0.0154371	11	2.75
904	bna-miR167c	TGAAGCTGCCAGCATGATCTA	XM_013876468.2	ARF8	2876	4	0	0.0373074	10	2.5	0	0.0356519	15	3.75	2	0.940398	4	1	0	0.0356499	11	2.75
905	bna-miR167d	TGAAGCTGCCAGCATGATCT	XM_013876468.2	ARF8	2876	4	0	0.0931413	10	2.5	0	0.0891258	15	3.75	2	0.999291	4	1	0	0.0891209	11	2.75
906	novel_53	UAAGCUGCCAGCAUGAUCUUG	XM_013876468.2	ARF8	2875	4	2	0.986803	3	0.75	2	0.975866	3	0.75	0	0.0308234	6	1.5	2	0.96232	7	1.75
907	bna-miR159	TTTGGATTGAAGGGAGCTCTA	XM_013876645.2	MYB65	1130	3.5	0	0.0860772	49	9.575	0	0.0823523	47	9.4	0	0.0767128	53	10.275	0	0.0823478	74	14.55
908	novel_30	UUUGGAUUGAAGGGAGCUCC	XM_013876645.2	MYB65	1130	3	0	0.0931429	49	9.575	0	0.0891227	47	9.4	0	0.0830481	53	10.275	0	0.0891251	74	14.55
909	bna-miR159	TTTGGATTGAAGGGAGCTCTA	XM_013876646.2	MYB65	1122	3.5	0	0.0860772	49	9.575	0	0.0823523	47	9.4	0	0.0767128	53	10.275	0	0.0823478	74	14.55
910	novel_30	UUUGGAUUGAAGGGAGCUCC	XM_013876646.2	MYB65	1122	3	0	0.0931429	49	9.575	0	0.0891227	47	9.4	0	0.0830481	53	10.275	0	0.0891251	74	14.55
911	bna-miR159	TTTGGATTGAAGGGAGCTCTA	XM_013876649.2	MYB65	1130	3.5	0	0.0860772	49	9.575	0	0.0823523	47	9.4	0	0.0767128	53	10.275	0	0.0823478	74	14.55
912	novel_30	UUUGGAUUGAAGGGAGCUCC	XM_013876649.2	MYB65	1130	3	0	0.0931429	49	9.575	0	0.0891227	47	9.4	0	0.0830481	53	10.275	0	0.0891251	74	14.55
913	bna-miR159	TTTGGATTGAAGGGAGCTCTA	XM_013876650.2	MYB65	1130	3.5	0	0.0860772	49	9.575	0	0.0823523	47	9.4	0	0.0767128	53	10.275	0	0.0823478	74	14.55
914	novel_30	UUUGGAUUGAAGGGAGCUCC	XM_013876650.2	MYB65	1130	3	0	0.0931429	49	9.575	0	0.0891227	47	9.4	0	0.0830481	53	10.275	0	0.0891251	74	14.55
915	bna-miR159	TTTGGATTGAAGGGAGCTCTA	XM_013876651.2	MYB65	1130	3.5	0	0.0860772	49	9.575	0	0.0823523	47	9.4	0	0.0767128	53	10.275	0	0.0823478	74	14.55
916	novel_30	UUUGGAUUGAAGGGAGCUCC	XM_013876651.2	MYB65	1130	3	0	0.0931429	49	9.575	0	0.0891227	47	9.4	0	0.0830481	53	10.275	0	0.0891251	74	14.55
917	novel_320	UUGGACUGAAGGGAACUCCCU	XM_013876776.2	TCP10	1351	3	4	0.999373	1	0.2	2	0.996013	3	0.6	2	0.979446	3	0.6	2	0.99228	6	1.2
918	novel_320	UUGGACUGAAGGGAACUCCCU	XM_013876777.2	TCP10	1354	3	4	0.999373	1	0.2	2	0.996013	3	0.6	2	0.979446	3	0.6	2	0.99228	6	1.2
919	bna-miR2111b-5p	TAATCTGCATCCTGAGGTTTA	XM_013877027.2	ACO1	580														2	0.250409	2	1
920	bna-miR2111c	TAATCTGCATCCTGGGGTTTA	XM_013877027.2	ACO1	580														2	0.22291	2	1
921	bna-miR6035	TGGAGTAGAAAATGCAGTCGT	XM_013877027.2	ACO1	580	4	2	0.990542	4	2					2	0.940398	2	1	4	0.987273	1	0.5
922	bna-miR172d	AGAATCTTGATGATGCTGCAG	XM_013877204.2	EXO70B1	535	4	4	1	1	0.5									4	1	1	0.5
923	novel_30	UUUGGAUUGAAGGGAGCUCC	XM_013877672.2	ERG3	96	4	4	0.99999	1	1	4	0.999937	1	1
924	novel_259	UUAAGGUGAGAUUCUUAGC	XM_013877693.2	TTC	392	4									3	0.734072	4	0.8
925	novel_280	AGAAUGUGAUGAAUCUCG	XM_013877695.2	-	595	4					4	1	1	0.5
926	novel_259	UUAAGGUGAGAUUCUUAGC	XM_013877696.2	TTC	144	4									3	0.734072	4	0.8
927	novel_172	GCAAGUUGACUUUGGCUCCGU	XM_013877755.2	ARR11	1189	4									4	0.93905	1	0.333333
928	novel_202	GCAAGUUGACUUUGGCUCUGU	XM_013877755.2	ARR11	1189	4									4	0.995086	1	0.333333
929	novel_172	GCAAGUUGACUUUGGCUCCGU	XM_013877756.2	ARR11	1105	4									4	0.93905	1	0.333333
930	novel_202	GCAAGUUGACUUUGGCUCUGU	XM_013877756.2	ARR11	1105	4									4	0.995086	1	0.333333
931	bna-miR172a	AGAATCTTGATGATGCTGCAT	XM_013878360.2	RAP2-7	1390	3	0	0.030937	276	49.3	0	0.0295598	415	95.1667	0	0.0274817	332	75.3667	0	0.0295582	565	124.833
932	bna-miR172b	GGAATCTTGATGATGCTGCAT	XM_013878360.2	RAP2-7	1390	3.5	0	0.0454893	276	49.3	0	0.0434791	415	95.1667	0	0.040443	332	75.3667	0	0.0434766	565	124.833
933	bna-miR172d	AGAATCTTGATGATGCTGCAG	XM_013878360.2	RAP2-7	1390	2	0	0.0896161	276	49.3	0	0.0857453	415	95.1667	0	0.0798837	332	75.3667	0	0.0857406	565	124.833
934	novel_51	UUCCACAGCUUUCUUGAACUG	XM_013878912.2	GRF3	802	3	0	0.105721	6	0.857143					0	0.0943352	3	0.428571	2	0.999969	2	0.285714
935	bna-miR6029	TGGGGTTGTGATTTCAGGCTT	XM_013879059.2	At2g40480	514	3	2	0.819522	11	5.5	2	0.770828	3	1.5	2	0.645109	2	1	4	0.798733	1	0.5
936	bna-miR171a	TTGAGCCGTGCCAATATCACG	XM_013879337.2	SCL27	1017	3	0	0.0207325	7	7					0	0.0184061	4	4	2	0.857089	4	4
937	bna-miR171f	TGATTGAGCCGCGCCAATATC	XM_013879337.2	SCL27	1020	0	2	0.99322	3	3	4	0.992059	1	1	2	0.951272	2	2
938	bna-miR171g	TGATTGAGCCGCGCCAATATCT	XM_013879337.2	SCL27	1020	0.5	2	0.981593	3	3	4	0.979111	1	1	2	0.910829	2	2
939	novel_146	UUGAGCCGUGCCAAUAUCUCU	XM_013879337.2	SCL27	1017	1.5	0	0.0230098	7	7					0	0.0204313	4	4	2	0.884875	4	4
940	novel_1	UGGCGGGCUGCUUGAGCU	XM_013879376.2	BRM	6567	4									4	1	1	0.25
941	bna-miR860	TCAATACATTGGACTACATAT	XM_013879380.2	UBC6	347	4	2	0.930285	4	0.571429	2	0.898913	2	0.285714	2	0.800406	5	0.714286	4	0.9174	1	0.142857
942	bna-miR164b	TGGAGAAGCAGGGCACGTGCG	XM_013879452.2	UXS4	712	3.5	2	0.984782	2	2	4	0.982626	1	1
943	bna-miR172a	AGAATCTTGATGATGCTGCAT	XM_013879461.2	RAP2-7	1423	3	0	0.030937	267	47.5	0	0.0295598	405	93.1667	0	0.0274817	321	73.1667	0	0.0295582	555	122.833
944	bna-miR172b	GGAATCTTGATGATGCTGCAT	XM_013879461.2	RAP2-7	1423	3.5	0	0.0454893	267	47.5	0	0.0434791	405	93.1667	0	0.040443	321	73.1667	0	0.0434766	555	122.833
945	bna-miR172d	AGAATCTTGATGATGCTGCAG	XM_013879461.2	RAP2-7	1423	2	0	0.0896161	267	47.5	0	0.0857453	405	93.1667	0	0.0798837	321	73.1667	0	0.0857406	555	122.833
946	bna-miR159	TTTGGATTGAAGGGAGCTCTA	XM_013879555.2	MYB104	1307	3.5	2	0.999984	7	6.25	2	0.999925	2	2	0	0.0767128	5	5	4	0.999967	1	1
947	novel_30	UUUGGAUUGAAGGGAGCUCC	XM_013879555.2	MYB104	1307	3	2	0.999994	7	6.25	2	0.999967	2	2	0	0.0830481	5	5	4	0.999987	1	1
948	bna-miR159	TTTGGATTGAAGGGAGCTCTA	XM_013879650.1	MYB104	1355	3.5	0	0.0860772	12	3.91667	4	0.999977	1	0.333333	0	0.0767128	3	1	0	0.0823478	4	1.33333
949	novel_30	UUUGGAUUGAAGGGAGCUCC	XM_013879650.1	MYB104	1355	3	0	0.0931429	12	3.91667	4	0.999991	1	0.333333	0	0.0830481	3	1	0	0.0891251	4	1.33333
950	novel_280	AGAAUGUGAUGAAUCUCG	XM_013879682.2	RPS18A	165	4	3	0.999517	2	0.666667	2	1	4	1.33333					3	0.99662	3	1
951	bna-miR172a	AGAATCTTGATGATGCTGCAT	XM_013879835.2	ASK8	1292	3.5	4	0.998576	1	0.333333	2	0.992634	2	0.666667	2	0.968354	5	1.66667
952	bna-miR172b	GGAATCTTGATGATGCTGCAT	XM_013879835.2	ASK8	1292	4	4	0.999674	1	0.333333	2	0.99756	2	0.666667	2	0.985449	5	1.66667
953	bna-miR172d	AGAATCTTGATGATGCTGCAG	XM_013879835.2	ASK8	1292	4	4	1	1	0.333333	2	1	2	0.666667	2	0.999999	5	1.66667
954	novel_30	UUUGGAUUGAAGGGAGCUCC	XM_013879934.2	UNE12	953	4	2	0.999954	2	1	4	0.999937	1	0.5
955	bna-miR393	TCCAAAGGGATCGCATTGATC	XM_013879981.2	GRH1	1610	4	0	0.0294319	16	4	0	0.0281208	18	4.5	1	0.0253551	4	1	0	0.0281192	9	2.25
956	bna-miR167c	TGAAGCTGCCAGCATGATCTA	XM_013880405.2	TCP4	1585	4					4	0.989038	1	0.333333
957	bna-miR167d	TGAAGCTGCCAGCATGATCT	XM_013880405.2	TCP4	1585	4					4	0.999991	1	0.333333
958	novel_149	CAUAUCUUAAGAACUCCAAUG	XM_013880466.2	LACS6	1387	4													2	0.867028	2	0.5
959	bna-miR169m	TGAGCCAAAGATGACTTGCCG	XM_013880479.2	NFYA2	1193	1.5	0	0.00926808	142	71	0	0.00885112	16	8	0	0.00822272	106	53	0	0.00885061	44	22
960	bna-miR169n	CAGCCAAGGATGACTTGCCGG	XM_013880479.2	NFYA2	1192	3.5	2	0.999965	19	9.5					2	0.998002	14	7	4	0.999934	1	0.5
961	novel_163	UGAGCCAAAGAUGACUUGCCG	XM_013880479.2	NFYA2	1193	1.5	0	0.00926825	142	71	0	0.0088508	16	8	0	0.00822317	106	53	0	0.00885105	44	22
962	novel_222	UGAGCCAAGGAUGACUUGCCU	XM_013880479.2	NFYA2	1193	3	0	0.105721	142	71	0	0.101189	16	8	0	0.0943352	106	53	0	0.101192	44	22
963	bna-miR167d	TGAAGCTGCCAGCATGATCT	XM_013880612.2	ERF060	728	4													4	0.999987	1	0.2
964	novel_320	UUGGACUGAAGGGAACUCCCU	XM_013880833.2	TCP4	1403	3	2	0.998372	4	0.571429									4	0.99755	1	0.142857
965	novel_320	UUGGACUGAAGGGAACUCCCU	XM_013880834.2	TCP4	1295	3	2	0.998372	4	0.571429									4	0.99755	1	0.142857
966	bna-miR164a	TGGAGAAGCAGGGCACGTGCA	XM_013880845.2	NAC054	738	3	0	0.0376808	2	0.666667	1	0.0308039	2	0.666667	2	0.942089	2	0.666667	2	0.971754	2	0.666667
967	bna-miR164b	TGGAGAAGCAGGGCACGTGCG	XM_013880845.2	NAC054	738	3	0	0.030937	2	0.666667	1	0.0252747	2	0.666667	2	0.902789	2	0.666667	2	0.945975	2	0.666667
968	bna-miR167c	TGAAGCTGCCAGCATGATCTA	XM_013880925.2	TDRD3	1162	4	2	0.990542	6	3	0	0.0356519	24	12	0	0.0331529	9	4.5	0	0.0356499	9	4.5
969	bna-miR167d	TGAAGCTGCCAGCATGATCT	XM_013880925.2	TDRD3	1162	3	2	0.923328	6	3	0	0.0198049	24	12	0	0.0184061	9	4.5	0	0.0198038	9	4.5
970	novel_207	UUUUGCUCUCUUCUACUCACG	XM_013881036.2	-	27	4													3	0.89985	2	1
971	bna-miR395a	CTGAAGTGTTTGGGGGAACTC	XM_013881104.2	APS1	439	3.5	2	0.952347	12	1.94286	0	0.0234292	23	3.28571	2	0.841449	2	0.4	0	0.0234279	37	5.28571
972	bna-miR395d	CTGAAGTGTTTGGGGGGACTC	XM_013881104.2	APS1	439	4	2	0.99908	12	1.94286	0	0.0529983	23	3.28571	2	0.985449	2	0.4	0	0.0529954	37	5.28571
973	novel_267	UCCUCCUUCCUCUGUAACAUU	XM_013881267.2	RLM1A	1369	4													4	1	1	0.5
974	bna-miR172a	AGAATCTTGATGATGCTGCAT	XM_013881405.2	SMZ	1149	3	1	0.0235453	2	1	4	0.976016	1	0.5	4	0.960734	1	0.5
975	bna-miR172b	GGAATCTTGATGATGCTGCAT	XM_013881405.2	SMZ	1149	2	1	0.00966029	2	1	4	0.781241	1	0.5	4	0.732581	1	0.5
976	bna-miR172d	AGAATCTTGATGATGCTGCAG	XM_013881405.2	SMZ	1149	2.5	1	0.00586591	2	1	4	0.601912	1	0.5	4	0.550382	1	0.5
977	bna-miR169m	TGAGCCAAAGATGACTTGCCG	XM_013881459.2	ATG3	641	3.5	4	0.98041	1	0.333333
978	novel_163	UGAGCCAAAGAUGACUUGCCG	XM_013881459.2	ATG3	641	3.5	4	0.980409	1	0.333333
979	bna-miR169m	TGAGCCAAAGATGACTTGCCG	XM_013881462.2	ATG3	641	3.5	4	0.98041	1	0.333333
980	novel_163	UGAGCCAAAGAUGACUUGCCG	XM_013881462.2	ATG3	641	3.5	4	0.980409	1	0.333333
981	bna-miR164a	TGGAGAAGCAGGGCACGTGCA	XM_013881471.2	NAC100	826	1.5	0	0.0275473	36	18	0	0.026319	6	3	0	0.0244659	12	6	0	0.0263175	11	5.5
982	bna-miR164b	TGGAGAAGCAGGGCACGTGCG	XM_013881471.2	NAC100	826	2	0	0.0579976	36	18	0	0.0554508	6	3	0	0.0516016	12	6	0	0.0554477	11	5.5
983	novel_343	UGUGUUCUCAGGUCACCCCUU	XM_013881978.2	DREB2D	344	3.5									4	0.472431	1	0.5	1	0.00471564	11	5.5
984	bna-miR172d	AGAATCTTGATGATGCTGCAG	XM_013882199.2	CRK10	1478	3.5	2	0.977736	2	0.5
985	novel_207	UUUUGCUCUCUUCUACUCACG	XM_013882387.2	MED26B	711	4													2	0.999999	2	2
986	novel_51	UUCCACAGCUUUCUUGAACUG	XM_013882574.2	GRF8	974	3.5	0	0.0973552	15	7.5	0	0.0931627	5	2.5	2	0.999498	4	2	2	0.999926	5	2.5
987	novel_51	UUCCACAGCUUUCUUGAACUG	XM_013882576.2	GRF8	978	3.5	0	0.0973552	15	7.5	0	0.0931627	5	2.5	2	0.999498	4	2	2	0.999926	5	2.5
988	bna-miR824	TAGACCATTTGTGAGAAGGGA	XM_013882940.2	AGL16	771	0.5	0	0.0373074	318	106	0	0.0356519	76	25.3333	0	0.0331529	174	58	0	0.0356499	127	42.3333
989	bna-miR6030	TCCACCCATACCATACAGACCC	XM_013882974.2	NB-LRR	1457	4					0	0.0281208	5	1.66667	4	0.953927	1	0.333333
990	novel_135	UUUUGCCUACUCCUCCCAUACC	XM_013882974.2	NB-LRR	1467	4	4	0.99677	1	0.333333
991	bna-miR172d	AGAATCTTGATGATGCTGCAG	XM_013882980.2	CRK24	1288	4	2	1	2	0.25					4	1	1	0.125
992	bna-miR172d	AGAATCTTGATGATGCTGCAG	XM_013882982.2	CRK24	1264	4	2	1	2	0.25					4	1	1	0.125
993	bna-miR172d	AGAATCTTGATGATGCTGCAG	XM_013882991.2	CRK24	1318	4	2	1	2	0.25					4	1	1	0.125
994	bna-miR172d	AGAATCTTGATGATGCTGCAG	XM_013882995.2	CRK24	1229	4	2	1	2	0.25					4	1	1	0.125
995	bna-miR160a	TGCCTGGCTCCCTGTATGCCA	XM_013884453.2	ARF16	1532	2.5	0	0.0230094	2223	370.867	0	0.0219811	990	165.233	0	0.0204302	1523	254.433	0	0.0219799	2294	382.6
996	bna-miR169a	CAGCCAAGGATGACTTGCCGA	XM_013884910.2	NFYA5	927	4									4	0.999958	1	0.166667
997	bna-miR169c	TAGCCAAGGATGACTTGCCTA	XM_013884910.2	NFYA5	927	2									4	0.928487	1	0.166667
998	bna-miR169g	TAGCCAAGGATGACTTGCCTGC	XM_013884910.2	NFYA5	927	2									4	0.928487	1	0.166667
999	bna-miR169n	CAGCCAAGGATGACTTGCCGG	XM_013884910.2	NFYA5	927	4									4	1	1	0.166667
1000	bna-miR169a	CAGCCAAGGATGACTTGCCGA	XM_013884914.2	NFYA5	988	4									4	0.999958	1	0.166667
1001	bna-miR169c	TAGCCAAGGATGACTTGCCTA	XM_013884914.2	NFYA5	988	2									4	0.928487	1	0.166667
1002	bna-miR169g	TAGCCAAGGATGACTTGCCTGC	XM_013884914.2	NFYA5	988	2									4	0.928487	1	0.166667
1003	bna-miR169n	CAGCCAAGGATGACTTGCCGG	XM_013884914.2	NFYA5	988	4									4	1	1	0.166667
1004	bna-miR169a	CAGCCAAGGATGACTTGCCGA	XM_013884921.2	NFYA5	894	4									4	0.999958	1	0.166667
1005	bna-miR169c	TAGCCAAGGATGACTTGCCTA	XM_013884921.2	NFYA5	894	2									4	0.928487	1	0.166667
1006	bna-miR169g	TAGCCAAGGATGACTTGCCTGC	XM_013884921.2	NFYA5	894	2									4	0.928487	1	0.166667
1007	bna-miR169n	CAGCCAAGGATGACTTGCCGG	XM_013884921.2	NFYA5	894	4									4	1	1	0.166667
1008	bna-miR159	TTTGGATTGAAGGGAGCTCTA	XM_013885042.2	SPEAR2	669	3	0	0.0173072	7	2.33333	0	0.0165316	3	1	0	0.0153621	2	0.666667
1009	novel_30	UUUGGAUUGAAGGGAGCUCC	XM_013885042.2	SPEAR2	669	4	0	0.0782446	7	2.33333	0	0.0748406	3	1	0	0.0697019	2	0.666667
1010	bna-miR161	TCAATGCACTGAAAGTGACTA	XM_013885247.2	CYCU4-2	203	4	2	0.999991	2	0.666667									0	0.086756	6	2
1011	bna-miR164a	TGGAGAAGCAGGGCACGTGCA	XM_013885563.2	NAC054	739	3	0	0.0376808	2	0.666667	1	0.0308039	2	0.666667	2	0.942089	2	0.666667	2	0.971754	2	0.666667
1012	bna-miR164b	TGGAGAAGCAGGGCACGTGCG	XM_013885563.2	NAC054	739	3	0	0.030937	2	0.666667	1	0.0252747	2	0.666667	2	0.902789	2	0.666667	2	0.945975	2	0.666667
1013	bna-miR164a	TGGAGAAGCAGGGCACGTGCA	XM_013885712.2	NAC100	845	1.5	0	0.0275473	11	5.5	0	0.026319	11	5.5	0	0.0244659	15	7.5	0	0.0263175	4	2
1014	bna-miR164b	TGGAGAAGCAGGGCACGTGCG	XM_013885712.2	NAC100	845	2	0	0.0579976	11	5.5	0	0.0554508	11	5.5	0	0.0516016	15	7.5	0	0.0554477	4	2
1015	bna-miR393	TCCAAAGGGATCGCATTGATC	XM_013886304.2	TIR1	1711	2	0	0.0739418	560	70.6794	0	0.0707215	401	49.8508	0	0.0658497	209	25.6254	0	0.0707176	307	39.2508
1016	bna-miR393	TCCAAAGGGATCGCATTGATC	XM_013886305.2	TIR1	1711	2	0	0.0739418	560	70.6794	0	0.0707215	401	49.8508	0	0.0658497	209	25.6254	0	0.0707176	307	39.2508
1017	novel_1	UGGCGGGCUGCUUGAGCU	XM_013886337.2	RPL13B	171	4	2	1	6	1.77778
1018	bna-miR393	TCCAAAGGGATCGCATTGATC	XM_013886407.2	TIR1	1737	2	0	0.0739418	758	90.5794	0	0.0707215	425	52.2508	0	0.0658497	285	33.2254	0	0.0707176	360	44.5508
1019	novel_221	UCCUUCCUCUGUAACAUUAC	XM_013886427.2	-	1623	4	2	1	2	0.4									2	1	3	0.6
1020	novel_221	UCCUUCCUCUGUAACAUUAC	XM_013886428.2	-	1623	4	2	1	2	0.4									2	1	3	0.6
1021	bna-miR167a	TGAAGCTGCCAGCATGATCTAA	XM_013886508.2	ARF8	2977	4	0	0.0161627	10	2.5	0	0.015438	15	3.75	2	0.701386	4	1	0	0.0154371	11	2.75
1022	bna-miR167c	TGAAGCTGCCAGCATGATCTA	XM_013886508.2	ARF8	2977	4	0	0.0373074	10	2.5	0	0.0356519	15	3.75	2	0.940398	4	1	0	0.0356499	11	2.75
1023	bna-miR167d	TGAAGCTGCCAGCATGATCT	XM_013886508.2	ARF8	2977	4	0	0.0931413	10	2.5	0	0.0891258	15	3.75	2	0.999291	4	1	0	0.0891209	11	2.75
1024	novel_53	UAAGCUGCCAGCAUGAUCUUG	XM_013886508.2	ARF8	2976	4	2	0.986803	3	0.75	2	0.975866	3	0.75	0	0.0308234	6	1.5	2	0.96232	7	1.75
1025	bna-miR167a	TGAAGCTGCCAGCATGATCTAA	XM_013886509.2	ARF8	2896	4	0	0.0161627	10	2.5	0	0.015438	15	3.75	2	0.701386	4	1	0	0.0154371	11	2.75
1026	bna-miR167c	TGAAGCTGCCAGCATGATCTA	XM_013886509.2	ARF8	2896	4	0	0.0373074	10	2.5	0	0.0356519	15	3.75	2	0.940398	4	1	0	0.0356499	11	2.75
1027	bna-miR167d	TGAAGCTGCCAGCATGATCT	XM_013886509.2	ARF8	2896	4	0	0.0931413	10	2.5	0	0.0891258	15	3.75	2	0.999291	4	1	0	0.0891209	11	2.75
1028	novel_53	UAAGCUGCCAGCAUGAUCUUG	XM_013886509.2	ARF8	2895	4	2	0.986803	3	0.75	2	0.975866	3	0.75	0	0.0308234	6	1.5	2	0.96232	7	1.75
1029	novel_51	UUCCACAGCUUUCUUGAACUG	XM_013886638.2	OASC	738	4	2	1	2	0.666667
1030	bna-miR6030	TCCACCCATACCATACAGACCC	XM_013886973.2	At1g63350	527	2	0	0.00849903	26	23.75	0	0.00811653	6	6	0	0.00754008	8	8	0	0.00811606	8	8
1031	bna-miR172a	AGAATCTTGATGATGCTGCAT	XM_013887071.2	AP2	1355	2	0	0.0699812	13	6.5	2	0.999525	2	1	0	0.0623078	21	10.5	0	0.0669234	10	5
1032	bna-miR172b	GGAATCTTGATGATGCTGCAT	XM_013887071.2	AP2	1355	2.5	0	0.0710631	13	6.5	2	0.99958	2	1	0	0.0632751	21	10.5	0	0.0679597	10	5
1033	bna-miR172d	AGAATCTTGATGATGCTGCAG	XM_013887071.2	AP2	1355	1	0	0.0775277	13	6.5	2	0.999799	2	1	0	0.0690579	21	10.5	0	0.0741535	10	5
1034	bna-miR403	TTAGATTCACGCACAAACTCG	XM_013887343.2	AGO2	3277	1	2	0.986805	7	1.75	2	0.975866	6	1.5	0	0.0308217	14	3.5	2	0.962318	9	2.25
1035	bna-miR403	TTAGATTCACGCACAAACTCG	XM_013887346.2	AGO2	3278	1	2	0.986805	7	1.75	2	0.975866	6	1.5	0	0.0308217	14	3.5	2	0.962318	9	2.25
1036	bna-miR403	TTAGATTCACGCACAAACTCG	XM_013887347.2	AGO2	3274	1	2	0.986805	7	1.75	2	0.975866	6	1.5	0	0.0308217	14	3.5	2	0.962318	9	2.25
1037	novel_54	ACUGUGAAACUGCGAAUG	XM_013887816.2	DEGP9	1623	4	2	1	4	1	2	1	3	0.75
1038	bna-miR403	TTAGATTCACGCACAAACTCG	XM_013887832.2	AGO2	3356	1	2	0.986805	4	2	2	0.975866	3	1.5					4	0.982618	1	0.5
1039	bna-miR161	TCAATGCACTGAAAGTGACTA	XM_013887909.2	PPR	1023	3	0	0.0771697	14	4.66667	1	0.063327	4	1.33333	1	0.0667119	4	1.33333	2	0.999423	2	0.666667
1040	novel_1	UGGCGGGCUGCUUGAGCU	XM_013887915.2	At2g33490	820	3	4	0.997258	1	0.333333	2	0.987964	5	1					4	0.991846	1	0.333333
1041	bna-miR6035	TGGAGTAGAAAATGCAGTCGT	XM_013888011.2	RLM1A	1232	4	2	0.990542	3	3	4	0.989038	1	1
1042	novel_267	UCCUCCUUCCUCUGUAACAUU	XM_013888028.2	PUB4	1236	4	3	0.992437	2	1	2	1	5	2.5					3	0.973745	2	1
1043	bna-miR2111c	TAATCTGCATCCTGGGGTTTA	XM_013888121.2	MED18	654	3.5													2	0.578814	2	0.666667
1044	bna-miR2111c	TAATCTGCATCCTGGGGTTTA	XM_013888122.2	MED18	641	3.5													2	0.578814	2	0.666667
1045	novel_221	UCCUUCCUCUGUAACAUUAC	XM_013888124.2	NAR1	1062	4	2	1	3	1
1046	novel_207	UUUUGCUCUCUUCUACUCACG	XM_013888310.2	IF3-2	748	4													4	1	1	0.5
1047	bna-miR395a	CTGAAGTGTTTGGGGGAACTC	XM_013888737.2	-	1120	1.5	2	0.680639	17	8.5	2	0.625509	8	4	2	0.49874	6	3	2	0.578814	9	4.5
1048	bna-miR395d	CTGAAGTGTTTGGGGGGACTC	XM_013888737.2	-	1120	1.5	2	0.434879	17	8.5	2	0.388043	8	4	2	0.292003	6	3	2	0.351012	9	4.5
1049	novel_320	UUGGACUGAAGGGAACUCCCU	XM_013888776.2	BGLU15	1233	4									4	0.965169	1	0.1
1050	novel_320	UUGGACUGAAGGGAACUCCCU	XM_013888780.1	BGLU15	1298	4									4	0.965169	1	0.1
1051	bna-miR156a	TGACAGAAGAGAGTGAGCACA	XM_013888906.2	SPL2	1110	2	1	0.184417	3	0.6									0	0.226399	4	0.8
1052	bna-miR156b	TTGACAGAAGATAGAGAGCAC	XM_013888906.2	SPL2	1111	2					2	1	3	0.6	4	1	1	0.2	2	1	2	0.4
1053	bna-miR156d	TGACAGAAGAGAGTGAGCAC	XM_013888906.2	SPL2	1110	1	1	0.214093	3	0.6									0	0.261675	4	0.8
1054	novel_30	UUUGGAUUGAAGGGAGCUCC	XM_013888918.2	MPK6	1306	4									4	0.999774	1	1
1055	bna-miR399a	TGCCAAAGGAGATTTGCCCGG	XM_013889066.2	UBC24	501	1	0	0.00503092	73	70	2	0.412582	45	43.5	2	0.312086	20	19	2	0.373978	16	15.5
1056	bna-miR399c	TGCCAAAGGAGATTTGTCCGG	XM_013889066.2	UBC24	501	1.5	0	0.00926808	73	70	2	0.625509	45	43.5	2	0.49874	20	19	2	0.578814	16	15.5
1057	novel_126	UGCCAAAGGAGAGUUGCCCUG	XM_013889066.2	UBC24	796	3	2	0.723088	9	4.5	2	0.668775	6	3	2	0.540187	2	1	2	0.621969	15	7.5
1058	bna-miR166a	TCGGACCAGGCTTCATTCCCC	XM_013889094.2	ATHB-14	902	3	0	0.0641902	53	17.6667	0	0.0613804	23	7.66667	0	0.0571321	15	5	0	0.061377	28	9.33333
1059	bna-miR166f	TCGGACCAGGCTTCATCCCCC	XM_013889094.2	ATHB-14	902	2.5	0	0.0710631	53	17.6667	0	0.0679635	23	7.66667	0	0.0632751	15	5	0	0.0679597	28	9.33333
1060	bna-miR172a	AGAATCTTGATGATGCTGCAT	XM_013889191.2	VSR5	225	4	2	0.999911	2	0.666667
1061	novel_51	UUCCACAGCUUUCUUGAACUG	XM_013889226.2	GRF3	809	3	0	0.105721	43	21.1667	0	0.101189	18	9	2	0.999748	14	6.66667	2	0.999969	23	11.5
1062	bna-miR156a	TGACAGAAGAGAGTGAGCACA	XM_013889525.2	SPL9	1065	1	0	0.0867861	4	2
1063	bna-miR156d	TGACAGAAGAGAGTGAGCAC	XM_013889525.2	SPL9	1065	1	0	0.272214	4	2
1064	bna-miR172a	AGAATCTTGATGATGCTGCAT	XM_013889996.2	CKA2	268	4	2	0.999911	3	0.75
1065	bna-miR164a	TGGAGAAGCAGGGCACGTGCA	XM_013891314.2	NAC079	862	1.5					4	0.963698	1	1	4	0.943735	1	1	0	0.0263175	3	3
1066	bna-miR164b	TGGAGAAGCAGGGCACGTGCG	XM_013891314.2	NAC079	862	2					4	0.999169	1	1	4	0.997877	1	1	0	0.0554477	3	3
1067	bna-miR161	TCAATGCACTGAAAGTGACTA	XM_013891324.2	CYCU4-2	203	4	2	0.999991	2	0.666667									0	0.086756	6	2
1068	novel_147	UUCGUUCUCUAUUUCUCCAUG	XM_013891667.2	UXT1	203	4									0	0.0962028	3	1
1069	novel_51	UUCCACAGCUUUCUUGAACUG	XM_013891677.2	SCL33	846	3.5	0	0.0973552	17	8.5	4	0.999995	1	0.5	2	0.999498	7	3.5	2	0.999926	2	1
1070	novel_320	UUGGACUGAAGGGAACUCCCU	XM_013892116.2	ASY3	1297	4													4	0.976259	1	0.5
1071	novel_54	ACUGUGAAACUGCGAAUG	XM_013892234.2	DEGP9	1620	4	2	1	4	1	2	1	3	0.75
1072	novel_51	UUCCACAGCUUUCUUGAACUG	XM_013892507.2	BOP1	1455	4	2	1	4	1.33333									4	0.999999	1	0.333333
1073	bna-miR160a	TGCCTGGCTCCCTGTATGCCA	XM_013892562.2	ARF16	1541	2.5	0	0.0230094	2212	368.667	0	0.0219811	983	163.833	0	0.0204302	1514	252.333	0	0.0219799	2286	381
1074	bna-miR161	TCAATGCACTGAAAGTGACTA	XM_013892698.2	PPR	888	3									2	0.997412	2	0.2
1075	bna-miR161	TCAATGCACTGAAAGTGACTA	XM_013892707.2	PPR	888	3					4	0.999928	1	0.1
1076	bna-miR397a	TCATTGAGTGCAGCGTTGATGT	XM_013892921.2	IRX12	769	4	4	0.967972	1	0.25					4	0.919377	1	0.25	1	0.018443	3	0.75
1077	bna-miR397a	TCATTGAGTGCAGCGTTGATGT	XM_013892922.2	IRX12	770	4	4	0.967972	1	0.25					4	0.919377	1	0.25	1	0.018443	3	0.75
1078	bna-miR397a	TCATTGAGTGCAGCGTTGATGT	XM_013892923.2	IRX12	767	4	4	0.967972	1	0.25					4	0.919377	1	0.25	1	0.018443	3	0.75
1079	novel_51	UUCCACAGCUUUCUUGAACUG	XM_013892978.2	GRF3	775	3	0	0.105721	19	9.5	0	0.101189	12	6	0	0.0943352	12	6	2	0.999969	16	8
1080	novel_280	AGAAUGUGAUGAAUCUCG	XM_013893022.2	RNP1	298	4	2	1	2	0.666667	4	1	1	0.333333
1081	novel_221	UCCUUCCUCUGUAACAUUAC	XM_013893263.2	Mettl13	1074	4	4	1	1	0.5	2	1	2	1
1082	novel_283	UCUAUAGCUAAAAACUCU	XM_013893276.2	DRP2B	1557	4	2	1	2	0.5									2	1	2	0.5
1083	novel_320	UUGGACUGAAGGGAACUCCCU	XM_013893294.2	TCP10	1342	3	4	0.999373	1	0.2	2	0.996013	3	0.6	2	0.979446	3	0.6	2	0.99228	6	1.2
1084	novel_320	UUGGACUGAAGGGAACUCCCU	XM_013893295.2	TCP10	1343	3	4	0.999373	1	0.2	2	0.996013	3	0.6	2	0.979446	3	0.6	2	0.99228	6	1.2
1085	bna-miR394a	TTGGCATTCTGTCCACCTCC	XM_013893481.2	PRFB1	1057	4					2	0.99756	2	0.666667					4	0.998564	1	0.333333
1086	novel_142	UUGGCAUUCUGUCCACCUCC	XM_013893481.2	PRFB1	1057	4					2	0.99756	2	0.666667					4	0.998564	1	0.333333
1087	novel_51	UUCCACAGCUUUCUUGAACUG	XM_013893619.2	KIN7K	849	4	2	1	29	4.83333	2	0.999997	7	1.16667	3	0.718653	2	0.333333	2	0.999988	9	1.5
1088	bna-miR395a	CTGAAGTGTTTGGGGGAACTC	XM_013893754.2	APS1	421	3.5	2	0.952347	12	1.94286	2	0.927136	23	3.28571	2	0.841449	2	0.4	2	0.900323	37	5.28571
1089	bna-miR395d	CTGAAGTGTTTGGGGGGACTC	XM_013893754.2	APS1	421	4	2	0.99908	12	1.94286	2	0.99756	23	3.28571	2	0.985449	2	0.4	2	0.994989	37	5.28571
1090	bna-miR169n	CAGCCAAGGATGACTTGCCGG	XM_013893853.1	NFYA9	1078	3.5	2	0.999965	2	0.333333					4	0.999822	1	0.166667	2	0.999583	2	0.333333
1091	bna-miR169n	CAGCCAAGGATGACTTGCCGG	XM_013893854.2	NFYA9	1076	3.5	2	0.999965	2	0.333333					4	0.999822	1	0.166667	2	0.999583	2	0.333333
1092	bna-miR169n	CAGCCAAGGATGACTTGCCGG	XM_013893855.2	NFYA9	1064	3.5	2	0.999965	2	0.333333					4	0.999822	1	0.166667	2	0.999583	2	0.333333
1093	novel_280	AGAAUGUGAUGAAUCUCG	XM_013894318.2	RSH2	1443	3.5					4	1	1	0.5					4	1	1	0.5
1094	bna-miR164a	TGGAGAAGCAGGGCACGTGCA	XM_013894441.2	NAC021	744	2	0	0.0335652	157	52.3333	0	0.032073	57	19	2	0.920525	153	51	2	0.958017	75	25
1095	bna-miR164b	TGGAGAAGCAGGGCACGTGCG	XM_013894441.2	NAC021	744	2	0	0.0579976	157	52.3333	0	0.0554508	57	19	2	0.988104	153	51	2	0.996106	75	25
1096	novel_283	UCUAUAGCUAAAAACUCU	XM_013894474.2	PP2C38	692	4									4	1	1	0.166667
1097	novel_283	UCUAUAGCUAAAAACUCU	XM_013894475.2	PP2C38	688	4									4	1	1	0.166667
1098	bna-miR159	TTTGGATTGAAGGGAGCTCTA	XM_013894676.2	MYB65	1593	3.5	0	0.0860772	83	9.22222	0	0.0823523	52	5.77778	0	0.0767128	43	4.77778	0	0.0823478	60	6.72222
1099	novel_30	UUUGGAUUGAAGGGAGCUCC	XM_013894676.2	MYB65	1593	3	0	0.0931429	83	9.22222	0	0.0891227	52	5.77778	0	0.0830481	43	4.77778	0	0.0891251	60	6.72222
1100	bna-miR159	TTTGGATTGAAGGGAGCTCTA	XM_013894677.2	MYB65	1161	3.5	0	0.0860772	83	9.22222	0	0.0823523	52	5.77778	0	0.0767128	43	4.77778	0	0.0823478	60	6.72222
1101	novel_30	UUUGGAUUGAAGGGAGCUCC	XM_013894677.2	MYB65	1161	3	0	0.0931429	83	9.22222	0	0.0891227	52	5.77778	0	0.0830481	43	4.77778	0	0.0891251	60	6.72222
1102	novel_199	GGUUCGAAUCCUGGUCACU	XM_013894842.2	SEC8	124	3.5													4	0.97163	1	1
1103	novel_1	UGGCGGGCUGCUUGAGCU	XM_013895806.2	UCC1	684	4					4	1	1	0.5
1104	bna-miR169c	TAGCCAAGGATGACTTGCCTA	XM_013896569.2	At2g17340	670	3.5	4	0.825857	1	0.5	4	0.770931	1	0.5	4	0.721677	1	0.5
1105	novel_147	UUCGUUCUCUAUUUCUCCAUG	XM_013896569.2	At2g17340	670														4	0.999998	1	0.5
1106	bna-miR172a	AGAATCTTGATGATGCTGCAT	XM_022687627.1	ASK6	922	3.5	4	0.998576	1	0.333333
1107	bna-miR172b	GGAATCTTGATGATGCTGCAT	XM_022687627.1	ASK6	922	4	4	0.999674	1	0.333333
1108	bna-miR172d	AGAATCTTGATGATGCTGCAG	XM_022687627.1	ASK6	922	4	4	1	1	0.333333
1109	bna-miR2111b-3p	ATCCTCGGGATACAGATTACC	XM_022687769.1	CSN4	509	4					4	0.855471	1	0.166667
1110	novel_280	AGAAUGUGAUGAAUCUCG	XM_022688065.1	GAUT3	1608	3													2	0.999991	3	0.5
1111	novel_51	UUCCACAGCUUUCUUGAACUG	XM_022688600.1	KIN7K	950	4	2	1	29	4.83333	2	0.999997	7	1.16667	3	0.718653	2	0.333333	2	0.999988	9	1.5
1112	novel_1	UGGCGGGCUGCUUGAGCU	XM_022688665.1	RPL13B	108	4	2	1	8	1.27778	2	1	5	0.833333	4	1	1	0.166667	3	0.971454	2	0.266667
1113	bna-miR156a	TGACAGAAGAGAGTGAGCACA	XM_022688750.1	SPL10	1276	2	2	1	6	0.6	0	0.22641	6	0.6	2	1	7	0.7	0	0.226399	4	0.4
1114	bna-miR156b	TTGACAGAAGATAGAGAGCAC	XM_022688750.1	SPL10	1277	2	0	0.212577	7	0.7	2	1	2	0.2	0	0.190972	15	1.5	2	1	3	0.3
1115	bna-miR156d	TGACAGAAGAGAGTGAGCAC	XM_022688750.1	SPL10	1276	1	2	1	6	0.6	0	0.261688	6	0.6	2	1	7	0.7	0	0.261675	4	0.4
1116	bna-miR156a	TGACAGAAGAGAGTGAGCACA	XM_022688751.1	SPL10	1248	2	0	0.235753	7	0.7	0	0.22641	8	0.8	1	0.20637	4	0.4	0	0.226399	6	0.6
1117	bna-miR156b	TTGACAGAAGATAGAGAGCAC	XM_022688751.1	SPL10	1249	2	2	1	6	0.6	2	1	4	0.4	1	0.185724	4	0.4	2	1	3	0.3
1118	bna-miR156d	TGACAGAAGAGAGTGAGCAC	XM_022688751.1	SPL10	1248	1	0	0.272214	7	0.7	0	0.261688	8	0.8	1	0.239032	4	0.4	0	0.261675	6	0.6
1119	bna-miR172a	AGAATCTTGATGATGCTGCAT	XM_022688852.1	TOE3	1012	2.5	0	0.0305609	8	2.66667	0	0.0292003	15	5	0	0.0271471	6	2	0	0.0291986	21	7
1120	bna-miR172b	GGAATCTTGATGATGCTGCAT	XM_022688852.1	TOE3	1012	3	0	0.0275473	8	2.66667	0	0.026319	15	5	0	0.0244659	6	2	0	0.0263175	21	7
1121	bna-miR172d	AGAATCTTGATGATGCTGCAG	XM_022688852.1	TOE3	1012	3	0	0.0241459	8	2.66667	0	0.0230674	15	5	0	0.0214407	6	2	0	0.0230661	21	7
1122	novel_207	UUUUGCUCUCUUCUACUCACG	XM_022688863.1	LECRK72	1056	4									2	0.999985	2	0.666667
1123	bna-miR160a	TGCCTGGCTCCCTGTATGCCA	XM_022688975.1	ARF17	1370	0.5	0	0.021492	1149	287.25	0	0.0205309	448	112	0	0.0190813	776	194	0	0.0205297	951	237.75
1124	novel_51	UUCCACAGCUUUCUUGAACUG	XM_022689067.1	SEN1	2831	4	4	1	1	0.5
1125	bna-miR167a	TGAAGCTGCCAGCATGATCTAA	XM_022689068.1	ARF8	2579	4	0	0.0161627	23	11.5	0	0.015438	15	7.5	0	0.0143454	26	13	0	0.0154371	15	7.5
1126	bna-miR167c	TGAAGCTGCCAGCATGATCTA	XM_022689068.1	ARF8	2579	4	0	0.0373074	23	11.5	0	0.0356519	15	7.5	0	0.0331529	26	13	0	0.0356499	15	7.5
1127	bna-miR167d	TGAAGCTGCCAGCATGATCT	XM_022689068.1	ARF8	2579	4	0	0.0931413	23	11.5	0	0.0891258	15	7.5	0	0.0830437	26	13	0	0.0891209	15	7.5
1128	novel_53	UAAGCUGCCAGCAUGAUCUUG	XM_022689068.1	ARF8	2578	4	2	0.986803	10	5	2	0.975866	5	2.5	2	0.927092	14	7	2	0.96232	11	5.5
1129	bna-miR156a	TGACAGAAGAGAGTGAGCACA	XM_022689128.1	SPL6	835	1	4	0.999997	1	0.5					0	0.0773478	4	2
1130	bna-miR156d	TGACAGAAGAGAGTGAGCAC	XM_022689128.1	SPL6	835	1	4	1	1	0.5					0	0.245546	4	2
1131	novel_267	UCCUCCUUCCUCUGUAACAUU	XM_022689314.1	CWC22	621	4					4	1	1	0.5	4	1	1	0.5
1132	novel_51	UUCCACAGCUUUCUUGAACUG	XM_022689869.1	-	51	3	4	1	1	0.333333
1133	novel_51	UUCCACAGCUUUCUUGAACUG	XM_022689870.1	-	51	3	4	1	1	0.333333
1134	bna-miR172a	AGAATCTTGATGATGCTGCAT	XM_022689969.1	AP2	1082	2	0	0.0699812	21	2.1	0	0.0669271	14	1.4	0	0.0623078	38	3.8	0	0.0669234	10	1
1135	bna-miR172b	GGAATCTTGATGATGCTGCAT	XM_022689969.1	AP2	1082	2.5	0	0.0710631	21	2.1	0	0.0679635	14	1.4	0	0.0632751	38	3.8	0	0.0679597	10	1
1136	bna-miR172d	AGAATCTTGATGATGCTGCAG	XM_022689969.1	AP2	1082	1	0	0.0775277	21	2.1	0	0.0741575	14	1.4	0	0.0690579	38	3.8	0	0.0741535	10	1
1137	bna-miR156a	TGACAGAAGAGAGTGAGCACA	XM_022690181.1	SPL10	1240	2	2	1	4	0.4	0	0.22641	9	0.9	2	1	6	0.6	2	1	6	0.6
1138	bna-miR156b	TTGACAGAAGATAGAGAGCAC	XM_022690181.1	SPL10	1241	2	0	0.212577	10	1	2	1	5	0.6	0	0.190972	15	1.5	2	1	3	0.3
1139	bna-miR156d	TGACAGAAGAGAGTGAGCAC	XM_022690181.1	SPL10	1240	1	2	1	4	0.4	0	0.261688	9	0.9	2	1	6	0.6	2	1	6	0.6
1140	bna-miR156a	TGACAGAAGAGAGTGAGCACA	XM_022690182.1	SPL10	1287	2	2	1	4	0.4	0	0.22641	9	0.9	2	1	6	0.6	2	1	6	0.6
1141	bna-miR156b	TTGACAGAAGATAGAGAGCAC	XM_022690182.1	SPL10	1288	2	0	0.212577	10	1	2	1	5	0.6	0	0.190972	15	1.5	2	1	3	0.3
1142	bna-miR156d	TGACAGAAGAGAGTGAGCAC	XM_022690182.1	SPL10	1287	1	2	1	4	0.4	0	0.261688	9	0.9	2	1	6	0.6	2	1	6	0.6
1143	novel_259	UUAAGGUGAGAUUCUUAGC	XM_022690264.1	TTC	385	4									3	0.734072	4	0.8
1144	novel_259	UUAAGGUGAGAUUCUUAGC	XM_022690329.1	PPA2	493	3.5					4	0.991684	1	0.333333
1145	bna-miR6030	TCCACCCATACCATACAGACCC	XM_022690374.1	NB-LRR	687	3	0	0.0275473	12	2.55	1	0.0224982	5	1	0	0.0244659	4	0.8	0	0.0263175	6	1.2
1146	novel_135	UUUUGCCUACUCCUCCCAUACC	XM_022690374.1	NB-LRR	697	3	2	0.999875	2	0.666667
1147	novel_51	UUCCACAGCUUUCUUGAACUG	XM_022690420.1	BHLH74	660	4	0	0.11504	68	6.8	0	0.110134	204	20.4	0	0.102709	10	1	0	0.110136	34	3.4
1148	bna-miR6030	TCCACCCATACCATACAGACCC	XM_022690590.1	NB-LRR	552	2	0	0.00849903	6	1.2	4	0.636941	1	0.2	4	0.584924	1	0.2	2	0.547345	2	0.4
1149	bna-miR6030	TCCACCCATACCATACAGACCC	XM_022690795.1	RPS5	479	3.5	0	0.0061883	9	1.8	0	0.00590948	5	1	0	0.00548935	4	0.8	0	0.00590915	6	1.2
1150	novel_320	UUGGACUGAAGGGAACUCCCU	XM_022690972.1	TCP24	1339	2.5	2	0.999996	3	0.5	4	0.999994	1	0.166667	2	0.999437	2	0.333333
1151	novel_320	UUGGACUGAAGGGAACUCCCU	XM_022690973.1	TCP24	1310	2.5	2	0.999996	3	0.5	4	0.999994	1	0.166667	2	0.999437	2	0.333333
1152	bna-miR6030	TCCACCCATACCATACAGACCC	XM_022691037.1	RPS5	619	0.5	0	0.00541686	6	6	0	0.00517271	20	20	0	0.00480484	5	5	0	0.00517242	14	14
1153	bna-miR393	TCCAAAGGGATCGCATTGATC	XM_022691312.1	TIR1	1588	2	0	0.0739418	277	27.8	0	0.0707215	91	9.1	0	0.0658497	121	12.5667	0	0.0707176	90	9.23333
1154	bna-miR393	TCCAAAGGGATCGCATTGATC	XM_022691313.1	TIR1	1588	2	0	0.0739418	266	26.7	0	0.0707215	89	8.9	0	0.0658497	112	11.6667	0	0.0707176	91	9.33333
1155	bna-miR824	TAGACCATTTGTGAGAAGGGA	XM_022691888.1	AGL16	1314	0.5	0	0.0373074	446	111.5	0	0.0356519	247	61.75	0	0.0331529	264	66	0	0.0356499	311	77.75
1156	bna-miR393	TCCAAAGGGATCGCATTGATC	XM_022692165.1	GRH1	1677	3	0	0.0173072	61	30.5	0	0.0165316	64	32	0	0.0153621	8	4	0	0.0165306	64	32
1157	novel_1	UGGCGGGCUGCUUGAGCU	XM_022692373.1	TIC	2780	4													4	1	1	0.111111
1158	bna-miR161	TCAATGCACTGAAAGTGACTA	XM_022692481.1	PPR	888	3									2	0.997412	2	0.2
1159	bna-miR161	TCAATGCACTGAAAGTGACTA	XM_022692482.1	PPR	888	3					4	0.999928	1	0.1
1160	novel_320	UUGGACUGAAGGGAACUCCCU	XM_022692513.1	TCP2	1332	2.5	4	0.999999	1	0.125					4	0.999969	1	0.125	4	0.999991	1	0.125
1161	novel_320	UUGGACUGAAGGGAACUCCCU	XM_022692514.1	TCP2	1423	2.5	4	0.999999	1	0.125					4	0.999969	1	0.125	4	0.999991	1	0.125
1162	novel_320	UUGGACUGAAGGGAACUCCCU	XM_022692515.1	TCP2	1232	2.5	4	0.999999	1	0.125					4	0.999969	1	0.125	4	0.999991	1	0.125
1163	novel_320	UUGGACUGAAGGGAACUCCCU	XM_022692516.1	TCP2	1127	2.5	4	0.999999	1	0.125					4	0.999969	1	0.125	4	0.999991	1	0.125
1164	novel_320	UUGGACUGAAGGGAACUCCCU	XM_022692517.1	TCP2	1120	2.5	4	0.999999	1	0.125					4	0.999969	1	0.125	4	0.999991	1	0.125
1165	novel_320	UUGGACUGAAGGGAACUCCCU	XM_022692518.1	TCP2	1209	2.5	4	0.999999	1	0.125					4	0.999969	1	0.125	4	0.999991	1	0.125
1166	bna-miR156a	TGACAGAAGAGAGTGAGCACA	XM_022692698.1	SPL2	1097	2	1	0.184417	3	0.6									0	0.226399	4	0.8
1167	bna-miR156b	TTGACAGAAGATAGAGAGCAC	XM_022692698.1	SPL2	1098	2					2	1	3	0.6	4	1	1	0.2	2	1	2	0.4
1168	bna-miR156d	TGACAGAAGAGAGTGAGCAC	XM_022692698.1	SPL2	1097	1	1	0.214093	3	0.6									0	0.261675	4	0.8
1169	novel_1	UGGCGGGCUGCUUGAGCU	XM_022693109.1	TSJT1	54	4					3	0.986436	3	1.5					3	0.971454	3	1.5
1170	bna-miR162a	TCGATAAACCTGTGCATCCAG	XM_022693213.1	DCL1	3098	4	2	0.99908	31	6.2	2	0.99756	80	16	1	0.0478468	21	4.2	2	0.994989	69	13.8
1171	novel_56	UCGAUAAACCUCUGCAUCCAG	XM_022693213.1	DCL1	3098	2	2	0.926881	31	6.2	2	0.894689	80	16	1	0.0181747	21	4.2	2	0.86215	69	13.8
1172	bna-miR162a	TCGATAAACCTGTGCATCCAG	XM_022693214.1	DCL1	3265	4	2	0.99908	31	6.2	2	0.99756	80	16	1	0.0478468	21	4.2	2	0.994989	69	13.8
1173	novel_56	UCGAUAAACCUCUGCAUCCAG	XM_022693214.1	DCL1	3265	2	2	0.926881	31	6.2	2	0.894689	80	16	1	0.0181747	21	4.2	2	0.86215	69	13.8
1174	novel_51	UUCCACAGCUUUCUUGAACUG	XM_022693362.1	GRF3	801	3	0	0.105721	6	0.857143					0	0.0943352	3	0.428571	2	0.999969	2	0.285714
1175	bna-miR394a	TTGGCATTCTGTCCACCTCC	XM_022693393.1	-	737	4	3	0.692379	2	0.4
1176	novel_142	UUGGCAUUCUGUCCACCUCC	XM_022693393.1	-	737	4	3	0.692422	2	0.4
1177	bna-miR167c	TGAAGCTGCCAGCATGATCTA	XM_022693401.1	TDRD3	1171	4	2	0.990542	6	3	0	0.0356519	24	12	0	0.0331529	9	4.5	0	0.0356499	9	4.5
1178	bna-miR167d	TGAAGCTGCCAGCATGATCT	XM_022693401.1	TDRD3	1171	3	2	0.923328	6	3	0	0.0198049	24	12	0	0.0184061	9	4.5	0	0.0198038	9	4.5
1179	novel_343	UGUGUUCUCAGGUCACCCCUU	XM_022693530.1	-	1551	1					2	0.412581	2	2
1180	bna-miR824	TAGACCATTTGTGAGAAGGGA	XM_022693594.1	AGL16	1292	0.5	0	0.0373074	446	111.5	0	0.0356519	247	61.75	0	0.0331529	264	66	0	0.0356499	311	77.75
1181	novel_199	GGUUCGAAUCCUGGUCACU	XM_022693651.1	APE	1479	4									2	0.978228	2	1
1182	novel_280	AGAAUGUGAUGAAUCUCG	XM_022693726.1	helicase YprA	3326	4													1	0.245156	2	2
1183	novel_295	UGAGUUAUCAUUGGUCUUGUG	XM_022693810.1	IMPA9	865	4	2	0.964172	3	0.6	4	0.960195	1	0.2
1184	bna-miR6030	TCCACCCATACCATACAGACCC	XM_022694409.1	NB-LRR	560	4					2	0.957199	5	1.66667	4	0.953927	1	0.333333
1185	novel_135	UUUUGCCUACUCCUCCCAUACC	XM_022694409.1	NB-LRR	570	4	4	0.99677	1	0.333333
1186	bna-miR824	TAGACCATTTGTGAGAAGGGA	XM_022694477.1	AGL16	1134	0.5	0	0.0373074	446	111.5	0	0.0356519	247	61.75	0	0.0331529	264	66	0	0.0356499	311	77.75
1187	bna-miR164b	TGGAGAAGCAGGGCACGTGCG	XM_022694753.1	NAC92	838	3.5	0	0.0335652	45	15	0	0.032073	12	4	0	0.0298209	106	35.25	0	0.0320712	105	35
1188	novel_221	UCCUUCCUCUGUAACAUUAC	XM_022694864.1	NAR1	1088	4	2	1	3	1
1189	novel_221	UCCUUCCUCUGUAACAUUAC	XM_022694865.1	NAR1	1089	4	2	1	3	1
1190	novel_280	AGAAUGUGAUGAAUCUCG	XM_022695015.1	NPF2.10	1533	3.5					2	1	3	0.5
1191	novel_1	UGGCGGGCUGCUUGAGCU	XM_022695036.1	RPL13C	181	4	2	1	8	1.27778	2	1	5	0.833333	4	1	1	0.166667	3	0.971454	2	0.266667
1192	novel_1	UGGCGGGCUGCUUGAGCU	XM_022695037.1	RPL13C	108	4	2	1	8	1.27778	2	1	5	0.833333	4	1	1	0.166667	3	0.971454	2	0.266667
1193	novel_320	UUGGACUGAAGGGAACUCCCU	XM_022695221.1	TCP4	815	3	0	0.051029	11	11									1	0.0390975	2	2
1194	bna-miR169a	CAGCCAAGGATGACTTGCCGA	XM_022695239.1	NFYA6	1085	3					4	0.945054	1	0.142857	0	0.0214407	6	0.857143
1195	bna-miR169c	TAGCCAAGGATGACTTGCCTA	XM_022695239.1	NFYA6	1085	3					4	0.945054	1	0.142857	0	0.0214407	6	0.857143
1196	bna-miR169g	TAGCCAAGGATGACTTGCCTGC	XM_022695239.1	NFYA6	1085	2.5					4	0.960196	1	0.142857	0	0.0237944	6	0.857143
1197	bna-miR169n	CAGCCAAGGATGACTTGCCGG	XM_022695239.1	NFYA6	1085	3					4	0.993083	1	0.142857	0	0.0364734	6	0.857143
1198	bna-miR156a	TGACAGAAGAGAGTGAGCACA	XM_022695505.1	SPL6	330	1	4	0.999997	1	0.166667	4	0.999979	1	0.166667					0	0.0830274	3	0.5
1199	bna-miR156b	TTGACAGAAGATAGAGAGCAC	XM_022695505.1	SPL6	331	2.5	4	0.999907	1	0.166667	4	0.999602	1	0.166667	1	0.0551231	2	0.333333
1200	bna-miR156d	TGACAGAAGAGAGTGAGCAC	XM_022695505.1	SPL6	330	1	4	1	1	0.166667	4	1	1	0.166667					0	0.261675	3	0.5
1201	bna-miR172a	AGAATCTTGATGATGCTGCAT	XM_022695880.1	TOE2	1434	1	0	0.0443777	25	12.5	0	0.0424155	25	12.5	0	0.0394521	13	6.5	0	0.0424131	26	13
1202	bna-miR172b	GGAATCTTGATGATGCTGCAT	XM_022695880.1	TOE2	1434	1.5	0	0.0410351	25	12.5	0	0.0392176	25	12.5	0	0.0364734	13	6.5	0	0.0392154	26	13
1203	bna-miR172d	AGAATCTTGATGATGCTGCAG	XM_022695880.1	TOE2	1434	2	0	0.0896161	25	12.5	0	0.0857453	25	12.5	0	0.0798837	13	6.5	0	0.0857406	26	13
1204	bna-miR156a	TGACAGAAGAGAGTGAGCACA	XM_022696069.1	SPL6	931	1	4	0.999997	1	0.166667	4	0.999979	1	0.166667					0	0.0830274	3	0.5
1205	bna-miR156b	TTGACAGAAGATAGAGAGCAC	XM_022696069.1	SPL6	932	2.5	4	0.999907	1	0.166667	4	0.999602	1	0.166667	2	0.992493	2	0.333333
1206	bna-miR156d	TGACAGAAGAGAGTGAGCAC	XM_022696069.1	SPL6	931	1	4	1	1	0.166667	4	1	1	0.166667					0	0.261675	3	0.5
1207	bna-miR156a	TGACAGAAGAGAGTGAGCACA	XM_022696070.1	SPL6	855	1	4	0.999997	1	0.166667	4	0.999979	1	0.166667					0	0.0830274	3	0.5
1208	bna-miR156b	TTGACAGAAGATAGAGAGCAC	XM_022696070.1	SPL6	856	2.5	4	0.999907	1	0.166667	4	0.999602	1	0.166667	2	0.992493	2	0.333333
1209	bna-miR156d	TGACAGAAGAGAGTGAGCAC	XM_022696070.1	SPL6	855	1	4	1	1	0.166667	4	1	1	0.166667					0	0.261675	3	0.5
1210	bna-miR156a	TGACAGAAGAGAGTGAGCACA	XM_022696071.1	SPL6	829	1	4	0.999997	1	0.166667	4	0.999979	1	0.166667					0	0.0830274	3	0.5
1211	bna-miR156b	TTGACAGAAGATAGAGAGCAC	XM_022696071.1	SPL6	830	2.5	4	0.999907	1	0.166667	4	0.999602	1	0.166667	2	0.992493	2	0.333333
1212	bna-miR156d	TGACAGAAGAGAGTGAGCAC	XM_022696071.1	SPL6	829	1	4	1	1	0.166667	4	1	1	0.166667					0	0.261675	3	0.5
1213	bna-miR169a	CAGCCAAGGATGACTTGCCGA	XM_022696148.1	NFYA3	1499	4	2	0.999994	5	0.5	2	0.999967	3	0.3	2	0.999291	2	0.2
1214	bna-miR169c	TAGCCAAGGATGACTTGCCTA	XM_022696148.1	NFYA3	1499	2.5	2	0.999881	5	0.5	2	0.99958	3	0.3	2	0.995778	2	0.2
1215	bna-miR169g	TAGCCAAGGATGACTTGCCTGC	XM_022696148.1	NFYA3	1499	3.5	2	0.999275	5	0.5	2	0.998012	3	0.3	2	0.987399	2	0.2
1216	bna-miR169n	CAGCCAAGGATGACTTGCCGG	XM_022696148.1	NFYA3	1499	4	2	1	5	0.5	2	1	3	0.3	2	0.999998	2	0.2
1217	bna-miR169a	CAGCCAAGGATGACTTGCCGA	XM_022696149.1	NFYA3	1387	4	2	0.999994	5	0.5	2	0.999967	3	0.3	2	0.999291	2	0.2
1218	bna-miR169c	TAGCCAAGGATGACTTGCCTA	XM_022696149.1	NFYA3	1387	2.5	2	0.999881	5	0.5	2	0.99958	3	0.3	2	0.995778	2	0.2
1219	bna-miR169g	TAGCCAAGGATGACTTGCCTGC	XM_022696149.1	NFYA3	1387	3.5	2	0.999275	5	0.5	2	0.998012	3	0.3	2	0.987399	2	0.2
1220	bna-miR169n	CAGCCAAGGATGACTTGCCGG	XM_022696149.1	NFYA3	1387	4	2	1	5	0.5	2	1	3	0.3	2	0.999998	2	0.2
1221	bna-miR169a	CAGCCAAGGATGACTTGCCGA	XM_022696150.1	NFYA3	1375	4	2	0.999994	5	0.5	2	0.999967	3	0.3	2	0.999291	2	0.2
1222	bna-miR169c	TAGCCAAGGATGACTTGCCTA	XM_022696150.1	NFYA3	1375	2.5	2	0.999881	5	0.5	2	0.99958	3	0.3	2	0.995778	2	0.2
1223	bna-miR169g	TAGCCAAGGATGACTTGCCTGC	XM_022696150.1	NFYA3	1375	3.5	2	0.999275	5	0.5	2	0.998012	3	0.3	2	0.987399	2	0.2
1224	bna-miR169n	CAGCCAAGGATGACTTGCCGG	XM_022696150.1	NFYA3	1375	4	2	1	5	0.5	2	1	3	0.3	2	0.999998	2	0.2
1225	bna-miR164a	TGGAGAAGCAGGGCACGTGCA	XM_022696607.1	KIN12E	1502	3					2	0.982604	2	1
1226	bna-miR164b	TGGAGAAGCAGGGCACGTGCG	XM_022696607.1	KIN12E	1502	3.5					2	0.972713	2	1
1227	bna-miR169c	TAGCCAAGGATGACTTGCCTA	XM_022697109.1	NFYA10	1067	4					1	0.0907446	2	1					4	0.999998	1	0.5
1228	bna-miR169g	TAGCCAAGGATGACTTGCCTGC	XM_022697109.1	NFYA10	1067	4					1	0.060065	2	1					4	0.999838	1	0.5
1229	bna-miR169m	TGAGCCAAAGATGACTTGCCG	XM_022697109.1	NFYA10	1068	2					4	0.993692	1	0.5	4	0.987679	1	0.5
1230	bna-miR169n	CAGCCAAGGATGACTTGCCGG	XM_022697109.1	NFYA10	1067	4					1	0.133939	2	1					4	1	1	0.5
1231	novel_163	UGAGCCAAAGAUGACUUGCCG	XM_022697109.1	NFYA10	1068	2					4	0.993692	1	0.5	4	0.987678	1	0.5
1232	novel_222	UGAGCCAAGGAUGACUUGCCU	XM_022697109.1	NFYA10	1068	2					4	0.993692	1	0.5	4	0.987678	1	0.5
1233	novel_51	UUCCACAGCUUUCUUGAACUG	XM_022697530.1	GRF4	728	3	4	1	1	1	4	0.999998	1	1
1234	bna-miR156a	TGACAGAAGAGAGTGAGCACA	XM_022698968.1	SPL13A	1140	2	0	0.235753	4	0.444444	4	1	1	0.111111	4	1	1	0.111111	4	1	1	0.111111
1235	bna-miR156b	TTGACAGAAGATAGAGAGCAC	XM_022698968.1	SPL13A	1141	4	4	0.999778	1	0.111111
1236	bna-miR156d	TGACAGAAGAGAGTGAGCAC	XM_022698968.1	SPL13A	1140	2	0	0.0739418	4	0.444444	4	0.99989	1	0.111111	4	0.999634	1	0.111111	4	0.999852	1	0.111111
1237	bna-miR156a	TGACAGAAGAGAGTGAGCACA	XM_022698969.1	SPL13A	1140	2	0	0.235753	4	0.444444	4	1	1	0.111111	4	1	1	0.111111	4	1	1	0.111111
1238	bna-miR156b	TTGACAGAAGATAGAGAGCAC	XM_022698969.1	SPL13A	1141	4	4	0.999778	1	0.111111
1239	bna-miR156d	TGACAGAAGAGAGTGAGCAC	XM_022698969.1	SPL13A	1140	2	0	0.0739418	4	0.444444	4	0.99989	1	0.111111	4	0.999634	1	0.111111	4	0.999852	1	0.111111
1240	bna-miR159	TTTGGATTGAAGGGAGCTCTA	XM_022698990.1	MYB101	1124	1.5	4	0.480794	1	1	4	0.424577	1	1	0	0.00411985	6	6
1241	novel_30	UUUGGAUUGAAGGGAGCUCC	XM_022698990.1	MYB101	1124	2.5	4	0.420858	1	1	4	0.369055	1	1	0	0.00343457	6	6
1242	novel_51	UUCCACAGCUUUCUUGAACUG	XM_022699051.1	GRF3	801	3	0	0.105721	7	1.02381					2	0.999748	4	0.595238	2	0.999969	2	0.285714
1243	novel_221	UCCUUCCUCUGUAACAUUAC	XM_022699146.1	EPSIN2	777	3.5					4	0.982625	1	0.333333
1244	bna-miR860	TCAATACATTGGACTACATAT	XM_022699172.1	UBC6	387	4	2	0.930285	4	0.571429	2	0.898913	2	0.285714	2	0.800406	5	0.714286	4	0.9174	1	0.142857
1245	bna-miR393	TCCAAAGGGATCGCATTGATC	XM_022699344.1	GRH1	1580	4	0	0.0294319	16	4	0	0.0281208	18	4.5	1	0.0253551	4	1	0	0.0281192	9	2.25
1246	novel_320	UUGGACUGAAGGGAACUCCCU	XM_022699532.1	TCP4	1382	3	2	0.998372	4	0.571429									4	0.99755	1	0.142857
1247	bna-miR860	TCAATACATTGGACTACATAT	XM_022699739.1	UBC6	168	4	2	0.930285	4	0.571429	2	0.898913	2	0.285714	2	0.800406	5	0.714286	4	0.9174	1	0.142857
1248	bna-miR156a	TGACAGAAGAGAGTGAGCACA	XM_022699890.1	SPL10	1725	2	2	1	4	0.4	2	1	9	0.9	2	1	6	0.6	2	1	6	0.6
1249	bna-miR156b	TTGACAGAAGATAGAGAGCAC	XM_022699890.1	SPL10	1726	2	2	1	10	1	2	1	5	0.6	2	1	15	1.5	2	1	3	0.3
1250	bna-miR156d	TGACAGAAGAGAGTGAGCAC	XM_022699890.1	SPL10	1725	1	2	1	4	0.4	2	1	9	0.9	2	1	6	0.6	2	1	6	0.6
1251	novel_207	UUUUGCUCUCUUCUACUCACG	XM_022699927.1	protein kinase	1430	4	4	1	1	0.333333	4	1	1	0.333333
1252	novel_207	UUUUGCUCUCUUCUACUCACG	XM_022699928.1	protein kinase	1430	4	4	1	1	0.333333	4	1	1	0.333333
1253	bna-miR172d	AGAATCTTGATGATGCTGCAG	XM_022700381.1	CRK24	1321	4	2	1	2	0.25					4	1	1	0.125
1254	bna-miR393	TCCAAAGGGATCGCATTGATC	XM_022700817.1	TIR1	1737	2	0	0.0739418	758	90.5794	0	0.0707215	425	52.2508	0	0.0658497	285	33.2254	0	0.0707176	360	44.5508
1255	bna-miR393	TCCAAAGGGATCGCATTGATC	XM_022700818.1	TIR1	1737	2	0	0.0739418	758	90.5794	0	0.0707215	425	52.2508	0	0.0658497	285	33.2254	0	0.0707176	360	44.5508
1256	novel_51	UUCCACAGCUUUCUUGAACUG	XM_022701211.1	CAC3	1996	3.5	2	0.999996	18	2.57143	2	0.99998	26	3.71429	2	0.999498	13	1.85714	2	0.999926	32	4.57143
1257	bna-miR166a	TCGGACCAGGCTTCATTCCCC	XM_022701410.1	ATHB-14	918	3	0	0.0641902	70	23.25	0	0.0613804	26	8.58333	0	0.0571321	17	5.66667	0	0.061377	39	12.8333
1258	bna-miR166f	TCGGACCAGGCTTCATCCCCC	XM_022701410.1	ATHB-14	918	2.5	0	0.0710631	70	23.25	0	0.0679635	26	8.58333	0	0.0632751	17	5.66667	0	0.0679597	39	12.8333
1259	bna-miR160a	TGCCTGGCTCCCTGTATGCCA	XM_022701534.1	BAG1	405	3.5	2	0.898008	248	47.8333	0	0.0176239	218	45.75	0	0.0163778	52	11.0833	2	0.822603	117	25.4167
1260	novel_320	UUGGACUGAAGGGAACUCCCU	XM_022702202.1	BGLU15	923	4					3	0.455075	3	0.3	4	0.965169	1	0.1	3	0.394715	3	0.3
1261	bna-miR156a	TGACAGAAGAGAGTGAGCACA	XM_022702265.1	SPL6	726	1	4	0.999997	1	0.166667	4	0.999979	1	0.166667					1	0.0668058	3	0.5
1262	bna-miR156b	TTGACAGAAGATAGAGAGCAC	XM_022702265.1	SPL6	727	2.5	4	0.999907	1	0.166667	4	0.999602	1	0.166667	2	0.992493	2	0.333333
1263	bna-miR156d	TGACAGAAGAGAGTGAGCAC	XM_022702265.1	SPL6	726	1	4	1	1	0.166667	4	1	1	0.166667					1	0.214941	3	0.5
1264	bna-miR162a	TCGATAAACCTGTGCATCCAG	XM_022702319.1	DCL1	3264	4	2	0.99908	31	6.2	2	0.99756	80	16	1	0.0478468	21	4.2	2	0.994989	69	13.8
1265	novel_56	UCGAUAAACCUCUGCAUCCAG	XM_022702319.1	DCL1	3264	2	2	0.926881	31	6.2	2	0.894689	80	16	1	0.0181747	21	4.2	2	0.86215	69	13.8
1266	bna-miR160a	TGCCTGGCTCCCTGTATGCCA	XM_022702614.1	ARF16	1292	2.5	0	0.0230094	2223	370.867	0	0.0219811	990	165.233	0	0.0204302	1522	253.933	0	0.0219799	2294	382.6
1267	bna-miR169a	CAGCCAAGGATGACTTGCCGA	XM_022702789.1	NFYA3	1260	4	1	0.0714473	5	0.5	2	0.999967	3	0.3	2	0.999291	2	0.2
1268	bna-miR169c	TAGCCAAGGATGACTTGCCTA	XM_022702789.1	NFYA3	1260	2.5	1	0.0543571	5	0.5	2	0.99958	3	0.3	2	0.995778	2	0.2
1269	bna-miR169g	TAGCCAAGGATGACTTGCCTGC	XM_022702789.1	NFYA3	1260	3.5	1	0.0437273	5	0.5	2	0.998012	3	0.3	2	0.987399	2	0.2
1270	bna-miR169n	CAGCCAAGGATGACTTGCCGG	XM_022702789.1	NFYA3	1260	4	1	0.125272	5	0.5	2	1	3	0.3	2	0.999998	2	0.2
1271	novel_320	UUGGACUGAAGGGAACUCCCU	XM_022702887.1	TCP24	1023	2.5	2	0.999996	3	0.5	4	0.999994	1	0.166667	2	0.999437	2	0.333333
1272	novel_283	UCUAUAGCUAAAAACUCU	XM_022703154.1	APY5	1227	3	2	0.999875	2	0.333333									4	0.999779	1	0.166667
1273	bna-miR156a	TGACAGAAGAGAGTGAGCACA	XM_022703267.1	SPL10	1605	2.5	2	0.9914	4	0.4	0	0.0363661	5	0.5	2	0.943732	2	0.2	2	0.972754	6	0.6
1274	bna-miR156b	TTGACAGAAGATAGAGAGCAC	XM_022703267.1	SPL10	1606	2.5	2	0.999692	2	0.4	4	0.999602	1	0.2	0	0.0568077	7	1.2	0	0.0610292	4	0.7
1275	bna-miR156d	TGACAGAAGAGAGTGAGCAC	XM_022703267.1	SPL10	1605	1.5	2	0.996678	4	0.4	0	0.0434791	5	0.5	2	0.968354	2	0.2	2	0.986745	6	0.6
1276	novel_280	AGAAUGUGAUGAAUCUCG	XM_022703426.1	RSH2	1627	3.5					4	1	1	0.5					4	1	1	0.5
1277	bna-miR159	TTTGGATTGAAGGGAGCTCTA	XM_022703472.1	MYB65	1162	3.5	0	0.0860772	83	9.22222	0	0.0823523	52	5.77778	0	0.0767128	43	4.77778	0	0.0823478	60	6.72222
1278	novel_30	UUUGGAUUGAAGGGAGCUCC	XM_022703472.1	MYB65	1162	3	0	0.0931429	83	9.22222	0	0.0891227	52	5.77778	0	0.0830481	43	4.77778	0	0.0891251	60	6.72222
1279	bna-miR162a	TCGATAAACCTGTGCATCCAG	XM_022703473.1	DCL1	3363	4	2	0.99908	31	6.2	2	0.99756	80	16	2	0.985449	21	4.2	2	0.994989	69	13.8
1280	novel_56	UCGAUAAACCUCUGCAUCCAG	XM_022703473.1	DCL1	3363	2	2	0.926881	31	6.2	2	0.894689	80	16	2	0.79457	21	4.2	2	0.86215	69	13.8
1281	bna-miR390a	AAGCTCAGGAGGGATAGCGCC	XM_022703488.1	protein kinase	464	3	4	0.625881	1	0.333333
1282	novel_111	AAGCUCAGGAGGGAUAGCGCC	XM_022703488.1	protein kinase	464	3	4	0.625878	1	0.333333
1283	novel_283	UCUAUAGCUAAAAACUCU	XM_022703726.1	APY5	1227	3	2	0.999875	2	0.333333									4	0.999779	1	0.166667
1284	bna-miR399a	TGCCAAAGGAGATTTGCCCGG	XM_022704384.1	-	1273	4													4	0.9174	1	0.5
1285	novel_199	GGUUCGAAUCCUGGUCACU	XM_022704412.1	-	386	4	2	0.998209	3	3
1286	novel_280	AGAAUGUGAUGAAUCUCG	XM_022704817.1	RSH3	1331	3.5					2	1	2	0.666667
1287	novel_280	AGAAUGUGAUGAAUCUCG	XM_022704818.1	RSH3	1589	3.5					2	1	2	0.666667
1288	bna-miR169a	CAGCCAAGGATGACTTGCCGA	XM_022704960.1	NFYA5	1090	3.5									4	0.721677	1	0.25
1289	bna-miR169c	TAGCCAAGGATGACTTGCCTA	XM_022704960.1	NFYA5	1090	1.5									4	0.853167	1	0.25
1290	bna-miR169g	TAGCCAAGGATGACTTGCCTGC	XM_022704960.1	NFYA5	1090	3									4	0.999995	1	0.25
1291	bna-miR169n	CAGCCAAGGATGACTTGCCGG	XM_022704960.1	NFYA5	1090	2.5									4	0.797844	1	0.25
1292	novel_172	GCAAGUUGACUUUGGCUCCGU	XM_022705150.1	ARR11	1189	4									4	0.93905	1	0.333333
1293	novel_202	GCAAGUUGACUUUGGCUCUGU	XM_022705150.1	ARR11	1189	4									4	0.995086	1	0.333333
1294	novel_1	UGGCGGGCUGCUUGAGCU	XM_022705170.1	At2g33490	808	3					2	0.987964	4	0.666667					2	0.979578	3	3
1295	bna-miR6030	TCCACCCATACCATACAGACCC	XM_022705277.1	SUMM2	979	3													4	0.959491	1	1
1296	novel_51	UUCCACAGCUUUCUUGAACUG	XM_022705321.1	BHLH74	882	4	0	0.11504	68	6.8	0	0.110134	204	20.4	0	0.102709	10	1	0	0.110136	34	3.4
1297	bna-miR156a	TGACAGAAGAGAGTGAGCACA	XM_022705526.1	SPL10	1292	2	0	0.235753	33	5.5	0	0.22641	18	3	0	0.212122	22	3.66667	2	1	23	3.83333
1298	bna-miR156b	TTGACAGAAGATAGAGAGCAC	XM_022705526.1	SPL10	1293	2	2	1	24	4	2	1	3	0.5	2	1	18	3	0	0.204017	36	6
1299	bna-miR156d	TGACAGAAGAGAGTGAGCAC	XM_022705526.1	SPL10	1292	1	0	0.272214	33	5.5	0	0.261688	18	3	0	0.245546	22	3.66667	2	1	23	3.83333
1300	bna-miR156a	TGACAGAAGAGAGTGAGCACA	XM_022705527.1	SPL10	1254	2	0	0.235753	33	5.5	0	0.22641	18	3	0	0.212122	22	3.66667	2	1	23	3.83333
1301	bna-miR156b	TTGACAGAAGATAGAGAGCAC	XM_022705527.1	SPL10	1255	2	2	1	24	4	2	1	3	0.5	2	1	18	3	0	0.204017	36	6
1302	bna-miR156d	TGACAGAAGAGAGTGAGCAC	XM_022705527.1	SPL10	1254	1	0	0.272214	33	5.5	0	0.261688	18	3	0	0.245546	22	3.66667	2	1	23	3.83333
1303	bna-miR156a	TGACAGAAGAGAGTGAGCACA	XM_022705528.1	SPL10	1564	2	4	1	1	0.1					4	1	1	0.1	4	1	1	0.1
1304	bna-miR156b	TTGACAGAAGATAGAGAGCAC	XM_022705528.1	SPL10	1565	2	4	1	1	0.1									4	1	1	0.1
1305	bna-miR156d	TGACAGAAGAGAGTGAGCAC	XM_022705528.1	SPL10	1564	1	4	1	1	0.1					4	1	1	0.1	4	1	1	0.1
1306	bna-miR156a	TGACAGAAGAGAGTGAGCACA	XM_022705529.1	SPL10	1479	2	4	1	1	0.1					4	1	1	0.1	4	1	1	0.1
1307	bna-miR156b	TTGACAGAAGATAGAGAGCAC	XM_022705529.1	SPL10	1480	2	4	1	1	0.1									4	1	1	0.1
1308	bna-miR156d	TGACAGAAGAGAGTGAGCAC	XM_022705529.1	SPL10	1479	1	4	1	1	0.1					4	1	1	0.1	4	1	1	0.1
1309	bna-miR156a	TGACAGAAGAGAGTGAGCACA	XM_022705530.1	SPL10	1255	2	4	1	1	0.1					4	1	1	0.1
1310	bna-miR156b	TTGACAGAAGATAGAGAGCAC	XM_022705530.1	SPL10	1256	2	2	1	2	0.2									4	1	1	0.1
1311	bna-miR156d	TGACAGAAGAGAGTGAGCAC	XM_022705530.1	SPL10	1255	1	4	1	1	0.1					4	1	1	0.1
1312	bna-miR156a	TGACAGAAGAGAGTGAGCACA	XM_022705531.1	SPL11	1315	2	0	0.235753	33	5.5	0	0.22641	18	3	0	0.212122	22	3.66667	2	1	23	3.83333
1313	bna-miR156b	TTGACAGAAGATAGAGAGCAC	XM_022705531.1	SPL11	1316	2	2	1	24	4	2	1	3	0.5	2	1	18	3	0	0.204017	36	6
1314	bna-miR156d	TGACAGAAGAGAGTGAGCAC	XM_022705531.1	SPL11	1315	1	0	0.272214	33	5.5	0	0.261688	18	3	0	0.245546	22	3.66667	2	1	23	3.83333
1315	novel_267	UCCUCCUUCCUCUGUAACAUU	XM_022705622.1	PTMA	394	3					4	0.99543	1	1
1316	novel_51	UUCCACAGCUUUCUUGAACUG	XM_022705756.1	CBP60G	189	3.5	2	0.999996	3	1	2	0.99998	2	0.666667					4	0.999992	1	0.333333
1317	novel_51	UUCCACAGCUUUCUUGAACUG	XM_022705757.1	CBP60G	189	3.5	2	0.999996	3	1	2	0.99998	2	0.666667					4	0.999992	1	0.333333
1318	bna-miR860	TCAATACATTGGACTACATAT	XM_022705955.1	FC1	1685	2.5					2	0.335848	3	3
1319	bna-miR166a	TCGGACCAGGCTTCATTCCCC	XM_022706175.1	NIPP1	1002	4	4	1	1	0.333333	2	0.999989	4	1.33333	2	0.999683	3	1	2	0.999958	7	2.33333
1320	novel_267	UCCUCCUUCCUCUGUAACAUU	XM_022706388.1	GORK	2937	3.5	4	0.999982	1	0.25	4	0.9999	1	0.25					2	0.999258	4	1
1321	novel_221	UCCUUCCUCUGUAACAUUAC	XM_022706421.1	-	1609	4	2	1	2	0.4									2	1	3	0.6
1322	bna-miR172a	AGAATCTTGATGATGCTGCAT	XM_022706831.1	CKA2	143	4	2	0.999911	3	0.75
1323	bna-miR156a	TGACAGAAGAGAGTGAGCACA	XM_022707275.1	SPL2	1423	2	0	0.235753	6	1.2	1	0.196693	5	1	4	1	1	0.2	2	1	3	0.6
1324	bna-miR156b	TTGACAGAAGATAGAGAGCAC	XM_022707275.1	SPL2	1424	2	2	1	3	0.6	1	0.176904	5	1					0	0.204017	7	1.4
1325	bna-miR156d	TGACAGAAGAGAGTGAGCAC	XM_022707275.1	SPL2	1423	1	0	0.272214	6	1.2	1	0.228053	5	1	4	1	1	0.2	2	1	3	0.6
1326	bna-miR156a	TGACAGAAGAGAGTGAGCACA	XM_022707276.1	SPL2	1269	2	0	0.235753	6	1.2	1	0.196693	5	1	4	1	1	0.2	2	1	3	0.6
1327	bna-miR156b	TTGACAGAAGATAGAGAGCAC	XM_022707276.1	SPL2	1270	2	2	1	3	0.6	1	0.176904	5	1					0	0.204017	7	1.4
1328	bna-miR156d	TGACAGAAGAGAGTGAGCAC	XM_022707276.1	SPL2	1269	1	0	0.272214	6	1.2	1	0.228053	5	1	4	1	1	0.2	2	1	3	0.6
1329	bna-miR167d	TGAAGCTGCCAGCATGATCT	XM_022707413.1	ARF6	2920	4	0	0.0931413	66	7.33333	0	0.0891258	33	3.66667	0	0.0830437	46	5.11111	0	0.0891209	51	5.66667
1330	novel_53	UAAGCUGCCAGCAUGAUCUUG	XM_022707413.1	ARF6	2919	3.5	2	0.967423	48	5.33333	2	0.94748	13	1.44444	2	0.874045	32	3.55556	2	0.925285	31	3.44444
1331	bna-miR6030	TCCACCCATACCATACAGACCC	XM_022707448.1	RPS5	479	3.5	0	0.0061883	9	1.8	0	0.00590948	5	1	0	0.00548935	4	0.8	0	0.00590915	6	1.2
1332	bna-miR166a	TCGGACCAGGCTTCATTCCCC	XM_022707460.1	REV	1032	3.5	0	0.0184503	5	1	0	0.0176239	5	1					0	0.0176229	5	1
1333	bna-miR166f	TCGGACCAGGCTTCATCCCCC	XM_022707460.1	REV	1032	3.5	0	0.0335652	5	1	0	0.032073	5	1					0	0.0320712	5	1
1334	bna-miR6030	TCCACCCATACCATACAGACCC	XM_022707551.1	NB-LRR	698	3	0	0.0275473	12	2.55	1	0.0224982	5	1	0	0.0244659	4	0.8	0	0.0263175	6	1.2
1335	novel_135	UUUUGCCUACUCCUCCCAUACC	XM_022707551.1	NB-LRR	708	3	2	0.999875	2	0.666667
1336	novel_51	UUCCACAGCUUUCUUGAACUG	XM_022707613.1	BHLH74	881	4	0	0.11504	68	6.8	0	0.110134	204	20.4	0	0.102709	10	1	0	0.110136	34	3.4
1337	novel_51	UUCCACAGCUUUCUUGAACUG	XM_022707614.1	BHLH74	794	4	0	0.11504	68	6.8	0	0.110134	204	20.4	0	0.102709	10	1	0	0.110136	34	3.4
1338	bna-miR6030	TCCACCCATACCATACAGACCC	XM_022707619.1	NB-LRR	1476	3	2	0.967428	6	1.2	4	0.963698	1	0.2	4	0.943735	1	0.2	2	0.925283	2	0.4
1339	bna-miR6030	TCCACCCATACCATACAGACCC	XM_022707620.1	NB-LRR	626	3	2	0.967428	6	1.2	4	0.963698	1	0.2	4	0.943735	1	0.2	2	0.925283	2	0.4
1340	novel_283	UCUAUAGCUAAAAACUCU	XM_022707982.1	DRP2A	1614	4	4	1	1	0.2					4	1	1	0.2
1341	bna-miR159	TTTGGATTGAAGGGAGCTCTA	XM_022708097.1	hydrolase	328	4													4	0.990682	1	1
1342	novel_30	UUUGGAUUGAAGGGAGCUCC	XM_022708097.1	hydrolase	328	4													4	0.999913	1	1
1343	bna-miR168a	TCGCTTGGTGCAGGTCGGGAA	XM_022708125.1	zcchc4	1390	4	0	0.0346894	15	7.5	0	0.033148	10	5	0	0.0308217	11	5.5	2	0.962318	13	6.5
1344	bna-miR168b	TCGCTTGGTGCAGGTCGAGAA	XM_022708125.1	zcchc4	1390	4	0	0.0241459	15	7.5	0	0.0230674	10	5	0	0.0214407	11	5.5	2	0.896666	13	6.5
1345	novel_62	UCGCUUGGUGCAGGUCGGGAC	XM_022708125.1	zcchc4	1390	4	0	0.00271216	15	7.5	0	0.00258962	10	5	0	0.00240544	11	5.5	2	0.222912	13	6.5
1346	bna-miR169m	TGAGCCAAAGATGACTTGCCG	XM_022708417.1	CIP111	1274	3.5													4	0.959491	1	0.25
1347	novel_163	UGAGCCAAAGAUGACUUGCCG	XM_022708417.1	CIP111	1274	3.5													4	0.959489	1	0.25
1348	novel_222	UGAGCCAAGGAUGACUUGCCU	XM_022708417.1	CIP111	1274	3.5													4	0.656555	1	0.25
1349	bna-miR6030	TCCACCCATACCATACAGACCC	XM_022708672.1	NB-LRR	522	1	0	0.00503092	12	2.55	2	0.412582	5	1	3	0.0509915	4	0.8	2	0.373978	6	1.2
1350	novel_135	UUUUGCCUACUCCUCCCAUACC	XM_022708672.1	NB-LRR	532	3	3	0.780388	2	0.666667
1351	bna-miR6030	TCCACCCATACCATACAGACCC	XM_022708858.1	NB-LRR	516	4	2	0.974321	6	1.2	4	0.971165	1	0.2	4	0.953927	1	0.2	3	0.368923	2	0.4
1352	bna-miR6030	TCCACCCATACCATACAGACCC	XM_022709108.1	-	735	4	2	0.974321	2	0.5	2	0.957199	5	1.41667	2	0.890931	3	0.916667	2	0.9376	2	0.5
1353	bna-miR156a	TGACAGAAGAGAGTGAGCACA	XM_022709163.1	SPL2	1089	2	1	0.184417	3	0.6									2	1	4	0.8
1354	bna-miR156b	TTGACAGAAGATAGAGAGCAC	XM_022709163.1	SPL2	1090	2					0	0.204027	3	0.6	4	1	1	0.2	2	1	2	0.4
1355	bna-miR156d	TGACAGAAGAGAGTGAGCAC	XM_022709163.1	SPL2	1089	1	1	0.214093	3	0.6									2	1	4	0.8
1356	bna-miR156a	TGACAGAAGAGAGTGAGCACA	XM_022709164.1	SPL2	1286	2	1	0.184417	3	0.6									2	1	4	0.8
1357	bna-miR156b	TTGACAGAAGATAGAGAGCAC	XM_022709164.1	SPL2	1287	2					0	0.204027	3	0.6	4	1	1	0.2	2	1	2	0.4
1358	bna-miR156d	TGACAGAAGAGAGTGAGCAC	XM_022709164.1	SPL2	1286	1	1	0.214093	3	0.6									2	1	4	0.8
1359	novel_1	UGGCGGGCUGCUUGAGCU	XM_022710074.1	SRM1	1160	4	4	1	1	0.5
1360	novel_267	UCCUCCUUCCUCUGUAACAUU	XM_022710136.1	RIOK1	1450	4	2	1	5	2.5	2	1	4	2					2	1	5	2.5
1361	bna-miR169a	CAGCCAAGGATGACTTGCCGA	XM_022710162.1	NFYA1	1238	4	0	0.0931413	8	2.66667					4	0.999958	1	0.333333	0	0.0891209	11	3.66667
1362	bna-miR169n	CAGCCAAGGATGACTTGCCGG	XM_022710162.1	NFYA1	1238	3	0	0.0410351	8	2.66667					4	0.986654	1	0.333333	0	0.0392154	11	3.66667
1363	novel_199	GGUUCGAAUCCUGGUCACU	XM_022710296.1	APE	1470	4									2	0.978228	2	1
1364	bna-miR394a	TTGGCATTCTGTCCACCTCC	XM_022710313.1	PRFB1	1037	4					2	0.99756	2	0.666667					4	0.998564	1	0.333333
1365	novel_142	UUGGCAUUCUGUCCACCUCC	XM_022710313.1	PRFB1	1037	4					2	0.99756	2	0.666667					4	0.998564	1	0.333333
1366	bna-miR167d	TGAAGCTGCCAGCATGATCT	XM_022710479.1	ERF060	522	4													4	0.999987	1	0.2
1367	bna-miR167d	TGAAGCTGCCAGCATGATCT	XM_022710613.1	ARF6	3097	4	0	0.0931413	67	7.66667	0	0.0891258	33	3.66667	0	0.0830437	46	5.11111	0	0.0891209	51	5.66667
1368	novel_53	UAAGCUGCCAGCAUGAUCUUG	XM_022710613.1	ARF6	3096	3.5	2	0.967423	48	5.33333	2	0.94748	13	1.44444	2	0.874045	32	3.55556	2	0.925285	31	3.44444
1369	bna-miR167d	TGAAGCTGCCAGCATGATCT	XM_022710675.1	ERF060	633	4													4	0.999987	1	0.2
1370	bna-miR169m	TGAGCCAAAGATGACTTGCCG	XM_022710820.1	FSD2	622	4	2	0.864327	2	2									2	0.779794	2	2
1371	novel_163	UGAGCCAAAGAUGACUUGCCG	XM_022710820.1	FSD2	622	4	2	0.864315	2	2									2	0.779799	2	2
1372	bna-miR160a	TGCCTGGCTCCCTGTATGCCA	XM_022711054.1	ARF17	1367	0.5	0	0.021492	1149	287.25	0	0.0205309	448	112	0	0.0190813	776	194	0	0.0205297	951	237.75
1373	novel_1	UGGCGGGCUGCUUGAGCU	XM_022711062.1	RPL13B	171	4	2	1	6	1.77778
1374	bna-miR169g	TAGCCAAGGATGACTTGCCTGC	XM_022711354.1	NFYA1	1053	4	0	0.0732229	7	1	0	0.0700328	5	0.714286	0	0.0652067	10	1.42857	0	0.0700289	13	1.85714
1375	bna-miR169n	CAGCCAAGGATGACTTGCCGG	XM_022711354.1	NFYA1	1053	3.5	0	0.0803864	7	1	0	0.0768972	5	0.714286	0	0.0716165	10	1.42857	0	0.076893	13	1.85714
1376	bna-miR169g	TAGCCAAGGATGACTTGCCTGC	XM_022711358.1	NFYA1	1040	4	2	0.999911	7	1	0	0.0700328	5	0.714286	0	0.0652067	10	1.42857	2	0.999143	13	1.85714
1377	bna-miR169n	CAGCCAAGGATGACTTGCCGG	XM_022711358.1	NFYA1	1040	3.5	2	0.999965	7	1	0	0.0768972	5	0.714286	0	0.0716165	10	1.42857	2	0.999583	13	1.85714
1378	bna-miR169g	TAGCCAAGGATGACTTGCCTGC	XM_022711364.1	NFYA1	1050	4	0	0.0732229	7	1	0	0.0700328	5	0.714286	0	0.0652067	10	1.42857	0	0.0700289	13	1.85714
1379	bna-miR169n	CAGCCAAGGATGACTTGCCGG	XM_022711364.1	NFYA1	1050	3.5	0	0.0803864	7	1	0	0.0768972	5	0.714286	0	0.0716165	10	1.42857	0	0.076893	13	1.85714
1380	bna-miR169g	TAGCCAAGGATGACTTGCCTGC	XM_022711365.1	NFYA1	1050	4	0	0.0732229	7	1	0	0.0700328	5	0.714286	0	0.0652067	10	1.42857	0	0.0700289	13	1.85714
1381	bna-miR169n	CAGCCAAGGATGACTTGCCGG	XM_022711365.1	NFYA1	1050	3.5	0	0.0803864	7	1	0	0.0768972	5	0.714286	0	0.0716165	10	1.42857	0	0.076893	13	1.85714
1382	bna-miR161	TCAATGCACTGAAAGTGACTA	XM_022711551.1	PPR	819	3					4	0.999928	1	0.1	2	0.997412	2	0.2
1383	bna-miR161	TCAATGCACTGAAAGTGACTA	XM_022711552.1	PPR	819	3					4	0.999928	1	0.1	2	0.997412	2	0.2
1384	bna-miR161	TCAATGCACTGAAAGTGACTA	XM_022711553.1	PPR	818	3					4	0.999928	1	0.1	2	0.997412	2	0.2
1385	bna-miR161	TCAATGCACTGAAAGTGACTA	XM_022711554.1	PPR	819	3					4	0.999928	1	0.1	2	0.997412	2	0.2
1386	bna-miR394a	TTGGCATTCTGTCCACCTCC	XM_022711616.1	-	737	4	3	0.692379	2	0.4
1387	novel_142	UUGGCAUUCUGUCCACCUCC	XM_022711616.1	-	737	4	3	0.692422	2	0.4
1388	bna-miR166a	TCGGACCAGGCTTCATTCCCC	XM_022712024.1	REV	950	3	0	0.0641902	95	16	0	0.0613804	70	12	0	0.0571321	42	7	0	0.061377	45	7.5
1389	bna-miR166f	TCGGACCAGGCTTCATCCCCC	XM_022712024.1	REV	950	2.5	0	0.0710631	95	16	0	0.0679635	70	12	0	0.0632751	42	7	0	0.0679597	45	7.5
1390	bna-miR166a	TCGGACCAGGCTTCATTCCCC	XM_022712025.1	REV	562	3	0	0.0641902	95	16	0	0.0613804	70	12	0	0.0571321	42	7	0	0.061377	45	7.5
1391	bna-miR166f	TCGGACCAGGCTTCATCCCCC	XM_022712025.1	REV	562	2.5	0	0.0710631	95	16	0	0.0679635	70	12	0	0.0632751	42	7	0	0.0679597	45	7.5
1392	bna-miR159	TTTGGATTGAAGGGAGCTCTA	XM_022712071.1	MYB65	1673	3.5	0	0.0860772	86	9.59722	0	0.0823523	52	5.77778	0	0.0767128	47	5.25278	0	0.0823478	63	7.07222
1393	novel_30	UUUGGAUUGAAGGGAGCUCC	XM_022712071.1	MYB65	1673	3	0	0.0931429	86	9.59722	0	0.0891227	52	5.77778	0	0.0830481	47	5.25278	0	0.0891251	63	7.07222
1394	bna-miR172a	AGAATCTTGATGATGCTGCAT	XM_022712356.1	AP2	716	2	0	0.0699812	23	2.3	0	0.0669271	14	1.4	0	0.0623078	36	3.6	0	0.0669234	10	1
1395	bna-miR172b	GGAATCTTGATGATGCTGCAT	XM_022712356.1	AP2	716	2.5	0	0.0710631	23	2.3	0	0.0679635	14	1.4	0	0.0632751	36	3.6	0	0.0679597	10	1
1396	bna-miR172d	AGAATCTTGATGATGCTGCAG	XM_022712356.1	AP2	716	1	0	0.0775277	23	2.3	0	0.0741575	14	1.4	0	0.0690579	36	3.6	0	0.0741535	10	1
1397	bna-miR172a	AGAATCTTGATGATGCTGCAT	XM_022712363.1	AP2	1296	2	0	0.0699812	23	2.3	0	0.0669271	13	1.3	0	0.0623078	36	3.6	0	0.0669234	8	0.8
1398	bna-miR172b	GGAATCTTGATGATGCTGCAT	XM_022712363.1	AP2	1296	2.5	0	0.0710631	23	2.3	0	0.0679635	13	1.3	0	0.0632751	36	3.6	0	0.0679597	8	0.8
1399	bna-miR172d	AGAATCTTGATGATGCTGCAG	XM_022712363.1	AP2	1296	1	0	0.0775277	23	2.3	0	0.0741575	13	1.3	0	0.0690579	36	3.6	0	0.0741535	8	0.8
1400	bna-miR164a	TGGAGAAGCAGGGCACGTGCA	XM_022712480.1	NAC021	761	2	0	0.0335652	157	52.3333	0	0.032073	57	19	2	0.920525	153	51	2	0.958017	75	25
1401	bna-miR164b	TGGAGAAGCAGGGCACGTGCG	XM_022712480.1	NAC021	761	2	0	0.0579976	157	52.3333	0	0.0554508	57	19	2	0.988104	153	51	2	0.996106	75	25
1402	bna-miR161	TCAATGCACTGAAAGTGACTA	XM_022712829.1	PPR	1130	3	2	0.999947	2	1									4	0.999901	1	0.5
1403	novel_295	UGAGUUAUCAUUGGUCUUGUG	XM_022712900.1	IMPA9	1695	4	2	0.964172	3	0.6	4	0.960195	1	0.2
1404	bna-miR395a	CTGAAGTGTTTGGGGGAACTC	XM_022712939.1	APS1	418	3.5	2	0.952347	12	1.94286	2	0.927136	23	3.28571	2	0.841449	2	0.4	2	0.900323	37	5.28571
1405	bna-miR395d	CTGAAGTGTTTGGGGGGACTC	XM_022712939.1	APS1	418	4	2	0.99908	12	1.94286	2	0.99756	23	3.28571	2	0.985449	2	0.4	2	0.994989	37	5.28571
1406	novel_320	UUGGACUGAAGGGAACUCCCU	XM_022713097.1	TCP10	1354	3	4	0.999373	1	0.2	2	0.996013	3	0.6	2	0.979446	3	0.6	2	0.99228	6	1.2
1407	bna-miR164a	TGGAGAAGCAGGGCACGTGCA	XM_022713282.1	NAC021	836	2	0	0.0335652	157	52.3333	0	0.032073	57	19	2	0.920525	153	51	2	0.958017	75	25
1408	bna-miR164b	TGGAGAAGCAGGGCACGTGCG	XM_022713282.1	NAC021	836	2	0	0.0579976	157	52.3333	0	0.0554508	57	19	2	0.988104	153	51	2	0.996106	75	25
1409	novel_51	UUCCACAGCUUUCUUGAACUG	XM_022713315.1	DDB_G0284459	838	4	2	1	2	1
1410	novel_259	UUAAGGUGAGAUUCUUAGC	XM_022713507.1	MYOB7	334	4	0	0.119834	3	1.5
1411	bna-miR393	TCCAAAGGGATCGCATTGATC	XM_022713685.1	TIR1	1734	2	0	0.0739418	758	90.5794	0	0.0707215	425	52.2508	0	0.0658497	285	33.2254	0	0.0707176	360	44.5508
1412	bna-miR393	TCCAAAGGGATCGCATTGATC	XM_022713686.1	TIR1	1734	2	0	0.0739418	758	90.5794	0	0.0707215	425	52.2508	0	0.0658497	285	33.2254	0	0.0707176	360	44.5508
1413	novel_259	UUAAGGUGAGAUUCUUAGC	XM_022714195.1	TTC	128	4									3	0.734072	4	0.8
1414	novel_280	AGAAUGUGAUGAAUCUCG	XM_022714198.1	-	595	4					4	1	1	0.5
1415	novel_267	UCCUCCUUCCUCUGUAACAUU	XM_022714279.1	GORK	2202	3.5	4	0.999982	1	0.25	4	0.9999	1	0.25					2	0.999258	4	1
1416	novel_54	ACUGUGAAACUGCGAAUG	XM_022715000.1	STY46	1410	4									4	1	1	0.25
1417	bna-miR172d	AGAATCTTGATGATGCTGCAG	XM_022715004.1	CRK24	1306	4	2	1	2	0.25					4	1	1	0.125
1418	bna-miR160a	TGCCTGGCTCCCTGTATGCCA	XM_022715160.1	BAG1	514	3.5	0	0.0184503	333	82.5	0	0.0176239	268	71.6667	0	0.0163778	54	13.8333	0	0.0176229	112	29.6667
1419	bna-miR160a	TGCCTGGCTCCCTGTATGCCA	XM_022715293.1	ARF10	1586	2	0	0.0127214	49	24.5	0	0.0121501	25	12.5	0	0.0112888	22	11	0	0.0121494	20	10
1420	bna-miR172b	GGAATCTTGATGATGCTGCAT	XM_022715549.1	ASPG3	800	4	2	0.99908	3	0.375
1421	bna-miR172b	GGAATCTTGATGATGCTGCAT	XM_022715550.1	ASPG3	800	4	2	0.99908	3	0.375
1422	bna-miR156a	TGACAGAAGAGAGTGAGCACA	XM_022715615.1	SPL10	1404	2	2	1	16	4	0	0.22641	13	3.25	2	1	21	5.25	2	1	27	6.75
1423	bna-miR156b	TTGACAGAAGATAGAGAGCAC	XM_022715615.1	SPL10	1405	2	0	0.212577	29	7.25	2	1	8	2	0	0.190972	50	12.5	0	0.204017	83	20.75
1424	bna-miR156d	TGACAGAAGAGAGTGAGCAC	XM_022715615.1	SPL10	1404	1	2	1	16	4	0	0.261688	13	3.25	2	1	21	5.25	2	1	27	6.75
1425	bna-miR156a	TGACAGAAGAGAGTGAGCACA	XM_022715616.1	SPL10	1701	2	2	1	16	4	0	0.22641	13	3.25	2	1	21	5.25	2	1	27	6.75
1426	bna-miR156b	TTGACAGAAGATAGAGAGCAC	XM_022715616.1	SPL10	1702	2	0	0.212577	29	7.25	2	1	8	2	0	0.190972	50	12.5	0	0.204017	83	20.75
1427	bna-miR156d	TGACAGAAGAGAGTGAGCAC	XM_022715616.1	SPL10	1701	1	2	1	16	4	0	0.261688	13	3.25	2	1	21	5.25	2	1	27	6.75
1428	bna-miR156a	TGACAGAAGAGAGTGAGCACA	XM_022715617.1	SPL11	1380	2	2	1	16	4	0	0.22641	13	3.25	2	1	21	5.25	2	1	27	6.75
1429	bna-miR156b	TTGACAGAAGATAGAGAGCAC	XM_022715617.1	SPL11	1381	2	0	0.212577	29	7.25	2	1	8	2	0	0.190972	50	12.5	0	0.204017	83	20.75
1430	bna-miR156d	TGACAGAAGAGAGTGAGCAC	XM_022715617.1	SPL11	1380	1	2	1	16	4	0	0.261688	13	3.25	2	1	21	5.25	2	1	27	6.75
1431	bna-miR156a	TGACAGAAGAGAGTGAGCACA	XM_022715618.1	SPL10	1905	2	2	1	4	0.4	0	0.22641	8	0.8	2	1	5	0.5	0	0.226399	7	0.7
1432	bna-miR156b	TTGACAGAAGATAGAGAGCAC	XM_022715618.1	SPL10	1906	2	0	0.212577	7	0.7	4	1	1	0.1	0	0.190972	15	1.5	2	1	3	0.3
1433	bna-miR156d	TGACAGAAGAGAGTGAGCAC	XM_022715618.1	SPL10	1905	1	2	1	4	0.4	0	0.261688	8	0.8	2	1	5	0.5	0	0.261675	7	0.7
1434	bna-miR156a	TGACAGAAGAGAGTGAGCACA	XM_022715619.1	SPL10	1268	2	0	0.235753	9	0.9	0	0.22641	6	0.6	2	1	6	0.6	1	0.185163	4	0.4
1435	bna-miR156b	TTGACAGAAGATAGAGAGCAC	XM_022715619.1	SPL10	1269	2	2	1	7	0.7	2	1	3	0.3	0	0.190972	9	0.9	1	0.166411	4	0.4
1436	bna-miR156d	TGACAGAAGAGAGTGAGCAC	XM_022715619.1	SPL10	1268	1	0	0.272214	9	0.9	0	0.261688	6	0.6	2	1	6	0.6	1	0.214941	4	0.4
1437	bna-miR156a	TGACAGAAGAGAGTGAGCACA	XM_022715620.1	SPL10	1240	2	0	0.235753	9	0.9	0	0.22641	8	0.8	2	1	5	0.5	1	0.185163	3	0.3
1438	bna-miR156b	TTGACAGAAGATAGAGAGCAC	XM_022715620.1	SPL10	1241	2	2	1	6	0.6	2	1	4	0.4	0	0.190972	8	0.8	1	0.166411	3	0.3
1439	bna-miR156d	TGACAGAAGAGAGTGAGCAC	XM_022715620.1	SPL10	1240	1	0	0.272214	9	0.9	0	0.261688	8	0.8	2	1	5	0.5	1	0.214941	3	0.3
1440	bna-miR156a	TGACAGAAGAGAGTGAGCACA	XM_022715621.1	SPL10	1904	2	2	1	6	0.6	0	0.22641	7	0.7	2	1	4	0.4	0	0.226399	6	0.6
1441	bna-miR156b	TTGACAGAAGATAGAGAGCAC	XM_022715621.1	SPL10	1905	2	0	0.212577	7	0.7	2	1	2	0.2	0	0.190972	14	1.4	2	1	3	0.3
1442	bna-miR156d	TGACAGAAGAGAGTGAGCAC	XM_022715621.1	SPL10	1904	1	2	1	6	0.6	0	0.261688	7	0.7	2	1	4	0.4	0	0.261675	6	0.6
1443	bna-miR156a	TGACAGAAGAGAGTGAGCACA	XM_022715757.1	SPL13A	1140	2	0	0.235753	4	0.444444	4	1	1	0.111111	4	1	1	0.111111	4	1	1	0.111111
1444	bna-miR156b	TTGACAGAAGATAGAGAGCAC	XM_022715757.1	SPL13A	1141	4	4	0.999778	1	0.111111
1445	bna-miR156d	TGACAGAAGAGAGTGAGCAC	XM_022715757.1	SPL13A	1140	2	0	0.0739418	4	0.444444	4	0.99989	1	0.111111	4	0.999634	1	0.111111	4	0.999852	1	0.111111
1446	novel_51	UUCCACAGCUUUCUUGAACUG	XM_022715850.1	BHLH74	724	3	0	0.105721	69	34.5	0	0.101189	60	30	0	0.0943352	10	5	0	0.101192	19	9.5
1447	novel_1	UGGCGGGCUGCUUGAGCU	XM_022716047.1	BRM	6430	4									4	1	1	0.25
1448	novel_280	AGAAUGUGAUGAAUCUCG	XM_022716146.1	RPS18A	165	4	3	0.999517	2	0.666667	2	1	4	1.33333					3	0.99662	3	1
1449	bna-miR824	TAGACCATTTGTGAGAAGGGA	XM_022716210.1	AGL16	758	0.5	0	0.0373074	318	106	0	0.0356519	76	25.3333	0	0.0331529	174	58	0	0.0356499	127	42.3333
1450	novel_320	UUGGACUGAAGGGAACUCCCU	XM_022716427.1	TCP4	1477	3	2	0.998372	4	0.571429									4	0.99755	1	0.142857
1451	bna-miR169c	TAGCCAAGGATGACTTGCCTA	XM_022716550.1	NFYA9	1138	4													4	0.999998	1	0.1
1452	bna-miR169g	TAGCCAAGGATGACTTGCCTGC	XM_022716550.1	NFYA9	1138	3													4	0.999999	1	0.1
1453	bna-miR169n	CAGCCAAGGATGACTTGCCGG	XM_022716550.1	NFYA9	1138	4													4	1	1	0.1
1454	bna-miR169c	TAGCCAAGGATGACTTGCCTA	XM_022716551.1	NFYA9	1136	4													4	0.999998	1	0.1
1455	bna-miR169g	TAGCCAAGGATGACTTGCCTGC	XM_022716551.1	NFYA9	1136	3													4	0.999999	1	0.1
1456	bna-miR169n	CAGCCAAGGATGACTTGCCGG	XM_022716551.1	NFYA9	1136	4													4	1	1	0.1
1457	bna-miR169c	TAGCCAAGGATGACTTGCCTA	XM_022716559.1	NFYA9	1056	4													4	0.999998	1	0.1
1458	bna-miR169g	TAGCCAAGGATGACTTGCCTGC	XM_022716559.1	NFYA9	1056	3													4	0.999999	1	0.1
1459	bna-miR169n	CAGCCAAGGATGACTTGCCGG	XM_022716559.1	NFYA9	1056	4													4	1	1	0.1
1460	bna-miR395a	CTGAAGTGTTTGGGGGAACTC	XM_022716598.1	APS1	403	3.5	2	0.952347	12	1.94286	0	0.0234292	23	3.28571	2	0.841449	2	0.4	0	0.0234279	37	5.28571
1461	bna-miR395d	CTGAAGTGTTTGGGGGGACTC	XM_022716598.1	APS1	403	4	2	0.99908	12	1.94286	0	0.0529983	23	3.28571	2	0.985449	2	0.4	0	0.0529954	37	5.28571
1462	bna-miR172a	AGAATCTTGATGATGCTGCAT	XM_022716606.1	TOE2	1362	1	0	0.0443777	62	10.3333	0	0.0424155	73	12.1667	0	0.0394521	40	6.66667	0	0.0424131	63	10.5
1463	bna-miR172b	GGAATCTTGATGATGCTGCAT	XM_022716606.1	TOE2	1362	1.5	0	0.0410351	62	10.3333	0	0.0392176	73	12.1667	0	0.0364734	40	6.66667	0	0.0392154	63	10.5
1464	bna-miR172d	AGAATCTTGATGATGCTGCAG	XM_022716606.1	TOE2	1362	2	0	0.0896161	62	10.3333	0	0.0857453	73	12.1667	0	0.0798837	40	6.66667	0	0.0857406	63	10.5
1465	novel_56	UCGAUAAACCUCUGCAUCCAG	XM_022716888.1	HSP70-6	500	3									4	0.884471	1	0.333333
1466	novel_56	UCGAUAAACCUCUGCAUCCAG	XM_022716889.1	HSP70-6	501	3									4	0.884471	1	0.333333
1467	novel_51	UUCCACAGCUUUCUUGAACUG	XM_022717121.1	GRF2	1326	3	0	0.105721	53	17.6667	0	0.101189	39	13	0	0.0943352	26	8.66667	0	0.101192	38	12.6667
1468	novel_51	UUCCACAGCUUUCUUGAACUG	XM_022717122.1	GRF2	1312	3	0	0.105721	53	17.6667	0	0.101189	39	13	0	0.0943352	26	8.66667	0	0.101192	38	12.6667
1469	novel_30	UUUGGAUUGAAGGGAGCUCC	XM_022717247.1	UNE12	837	4	2	0.999954	2	1	4	0.999937	1	0.5
1470	novel_51	UUCCACAGCUUUCUUGAACUG	XM_022717870.1	OASC	764	4	2	1	2	0.666667
1471	novel_51	UUCCACAGCUUUCUUGAACUG	XM_022717871.1	OASC	796	4	2	1	2	0.666667
1472	bna-miR156a	TGACAGAAGAGAGTGAGCACA	XM_022717891.1	SPL15	806										4	0.999913	1	0.5
1473	bna-miR156b	TTGACAGAAGATAGAGAGCAC	XM_022717891.1	SPL15	806	2	0	0.212577	4	2
1474	bna-miR156d	TGACAGAAGAGAGTGAGCAC	XM_022717891.1	SPL15	805	1	4	1	1	0.5
1475	novel_283	UCUAUAGCUAAAAACUCU	XM_022717959.1	GATA8	1180	4	4	1	1	0.333333
1476	novel_320	UUGGACUGAAGGGAACUCCCU	XM_022718243.1	BGLU15	1233	4									4	0.965169	1	0.1
1477	bna-miR156a	TGACAGAAGAGAGTGAGCACA	XM_022718433.1	SPL9	1068	1	0	0.0867861	4	2
1478	bna-miR156d	TGACAGAAGAGAGTGAGCAC	XM_022718433.1	SPL9	1068	1	0	0.272214	4	2
1479	bna-miR171a	TTGAGCCGTGCCAATATCACG	XM_022718497.1	SCL22	978	3	0	0.0207325	7	3.5	1	0.0169216	2	1	0	0.0184061	9	4.5	0	0.0198038	9	4.5
1480	bna-miR171f	TGATTGAGCCGCGCCAATATC	XM_022718497.1	SCL22	981	0	2	0.99322	4	2	1	0.03264	2	1	2	0.951272	3	1.5	2	0.977245	6	3
1481	bna-miR171g	TGATTGAGCCGCGCCAATATCT	XM_022718497.1	SCL22	981	0.5	2	0.981593	4	2	1	0.0261984	2	1	2	0.910829	3	1.5	2	0.951509	6	3
1482	novel_146	UUGAGCCGUGCCAAUAUCUCU	XM_022718497.1	SCL22	978	1.5	0	0.0230098	7	3.5	1	0.0187864	2	1	0	0.0204313	9	4.5	0	0.0219809	9	4.5
1483	novel_221	UCCUUCCUCUGUAACAUUAC	XM_022718532.1	EPSIN2	715	3.5	4	0.991825	1	0.5									2	0.958019	2	1
1484	novel_1	UGGCGGGCUGCUUGAGCU	XM_022718630.1	At2g33490	798	3	4	0.997258	1	0.333333	2	0.987964	5	1					4	0.991846	1	0.333333
1485	novel_267	UCCUCCUUCCUCUGUAACAUU	XM_022718661.1	RIOK1	1310	4	2	1	5	2.5	2	1	4	2					2	1	5	2.5
1486	novel_320	UUGGACUGAAGGGAACUCCCU	XM_022718984.1	ASY3	1297	4													4	0.976259	1	0.5
1487	bna-miR168a	TCGCTTGGTGCAGGTCGGGAA	XM_022719463.1	AGO1	703	4	0	0.0346894	349	34.9	0	0.033148	60	6	0	0.0308217	88	8.8	2	0.962318	83	8.3
1488	bna-miR168a	TCGCTTGGTGCAGGTCGGGAA	XM_022719464.1	AGO1	693	4	0	0.0346894	347	34.7	0	0.033148	55	5.5	0	0.0308217	97	9.7	2	0.962318	80	8
1489	bna-miR168a	TCGCTTGGTGCAGGTCGGGAA	XM_022719465.1	AGO1	656	4	0	0.0346894	352	35.2	0	0.033148	60	6	0	0.0308217	93	9.3	0	0.0331462	78	7.8
1490	bna-miR168a	TCGCTTGGTGCAGGTCGGGAA	XM_022719466.1	AGO1	655	4	0	0.0346894	349	34.9	0	0.033148	58	5.8	0	0.0308217	89	8.9	2	0.962318	83	8.3
1491	bna-miR168a	TCGCTTGGTGCAGGTCGGGAA	XM_022719467.1	AGO1	703	4	0	0.0346894	357	35.7	0	0.033148	62	6.2	0	0.0308217	96	9.6	2	0.962318	78	7.8
1492	bna-miR168a	TCGCTTGGTGCAGGTCGGGAA	XM_022719468.1	AGO1	702	4	0	0.0346894	356	35.6	0	0.033148	58	5.8	0	0.0308217	93	9.3	0	0.0331462	89	8.9
1493	novel_320	UUGGACUGAAGGGAACUCCCU	XM_022719697.1	TCP4	1453	3	2	0.998372	4	2					4	0.995463	1	0.5	2	0.99228	2	1
1494	bna-miR159	TTTGGATTGAAGGGAGCTCTA	XM_022719796.1	MYB65	1171	3.5	0	0.0860772	83	9.22222	0	0.0823523	52	5.77778	0	0.0767128	43	4.77778	0	0.0823478	63	7.32222
1495	novel_30	UUUGGAUUGAAGGGAGCUCC	XM_022719796.1	MYB65	1171	3	0	0.0931429	83	9.22222	0	0.0891227	52	5.77778	0	0.0830481	43	4.77778	0	0.0891251	63	7.32222
1496	bna-miR159	TTTGGATTGAAGGGAGCTCTA	XM_022719797.1	MYB65	1583	3.5	0	0.0860772	83	9.22222	0	0.0823523	52	5.77778	0	0.0767128	44	4.87778	0	0.0823478	63	7.32222
1497	novel_30	UUUGGAUUGAAGGGAGCUCC	XM_022719797.1	MYB65	1583	3	0	0.0931429	83	9.22222	0	0.0891227	52	5.77778	0	0.0830481	44	4.87778	0	0.0891251	63	7.32222
1498	bna-miR159	TTTGGATTGAAGGGAGCTCTA	XM_022719798.1	MYB65	1171	3.5	0	0.0860772	83	9.22222	0	0.0823523	52	5.77778	0	0.0767128	44	4.87778	0	0.0823478	62	7.22222
1499	novel_30	UUUGGAUUGAAGGGAGCUCC	XM_022719798.1	MYB65	1171	3	0	0.0931429	83	9.22222	0	0.0891227	52	5.77778	0	0.0830481	44	4.87778	0	0.0891251	62	7.22222
1500	novel_280	AGAAUGUGAUGAAUCUCG	XM_022720026.1	RNP1	287	4	2	1	2	0.666667	4	1	1	0.333333
1501	bna-miR393	TCCAAAGGGATCGCATTGATC	XM_022720160.1	BHLH77	569	3	0	0.0173072	61	30.5	0	0.0165316	34	17	0	0.0153621	18	9	0	0.0165306	23	11.5
1502	bna-miR393	TCCAAAGGGATCGCATTGATC	XM_022720163.1	BHLH77	575	3	0	0.0173072	61	30.5	0	0.0165316	34	17	0	0.0153621	18	9	0	0.0165306	23	11.5
1503	bna-miR169a	CAGCCAAGGATGACTTGCCGA	XM_022720466.1	NFYA5	1072	3.5									4	0.721677	1	0.25
1504	bna-miR169c	TAGCCAAGGATGACTTGCCTA	XM_022720466.1	NFYA5	1072	1.5									4	0.853167	1	0.25
1505	bna-miR169g	TAGCCAAGGATGACTTGCCTGC	XM_022720466.1	NFYA5	1072	3									4	0.999995	1	0.25
1506	bna-miR169n	CAGCCAAGGATGACTTGCCGG	XM_022720466.1	NFYA5	1072	2.5									4	0.797844	1	0.25
1507	novel_237	AAUAUAUUAAUGCUGACCGUG	XM_022720475.1	Xpo4	818	4					2	0.682057	2	0.5
1508	novel_237	AAUAUAUUAAUGCUGACCGUG	XM_022720476.1	Xpo4	871	4					2	0.682057	2	0.5
1509	novel_237	AAUAUAUUAAUGCUGACCGUG	XM_022720477.1	Xpo4	861	4					2	0.682057	2	0.5
1510	novel_237	AAUAUAUUAAUGCUGACCGUG	XM_022720478.1	Xpo4	818	4					1	0.00881131	2	0.5
1511	novel_1	UGGCGGGCUGCUUGAGCU	XM_022720607.1	CDC5	2614	4	2	1	3	1
1512	novel_280	AGAAUGUGAUGAAUCUCG	XM_022720631.1	PPR	1610	4					4	1	1	0.5
1513	novel_283	UCUAUAGCUAAAAACUCU	XM_022720714.1	APY5	1246	3	2	0.999875	2	0.333333									4	0.999779	1	0.166667
