# Supplementary material for: Identification of Micro Ribonucleic Acids and Their Targets in Response to Plasmodiophora brassicae Infection in Brassica napus
Source: Front Plant Sci. 2021 Oct 28;12:734419. doi: 10.3389/fpls.2021.734419 (PMC8585624; doi:10.3389/fpls.2021.734419)
Supplement: Supplementary file 5 [file Table_5.XLSX]

## Sheet: Sheet1
Supplementary Table S5 Statistics on the number of target transcripts of 83 degradome detected-miRNAs.
Index	miRNA_Name	No.of Targets Degradome_Detected			Index	miRNA_Name	No.of Targets Degradome_Detected
		409R	409S				409R	409S
1	bna-miR1140*	1	0		43	bna-miR6029	2	2
2	bna-miR156a	80	77		44	bna-miR6030	19	21
3	bna-miR156b	69	58		45	bna-miR6032*	5	0
4	bna-miR156d	81	77		46	bna-miR6035	2	1
5	bna-miR159	23	25		47	bna-miR824	11	9
6	bna-miR160a	21	21		48	bna-miR860	5	4
7	bna-miR161	21	21		49	novel_1	33	22
8	bna-miR162a	5	5		50	novel_111	6	3
9	bna-miR164a	21	18		51	novel_126	2	2
10	bna-miR164b	31	28		52	novel_135	6	4
11	bna-miR166a	32	32		53	novel_142	11	9
12	bna-miR166f	30	30		54	novel_146	8	8
13	bna-miR167a	6	6		55	novel_147	6	2
14	bna-miR167c	9	8		56	novel_149#	0	4
15	bna-miR167d	21	24		57	novel_163	8	9
16	bna-miR168a	12	12		58	novel_172	1	3
17	bna-miR168b	1	1		59	novel_180*	2	0
18	bna-miR169a	28	38		60	novel_199	1	3
19	bna-miR169c	27	47		61	novel_202	1	3
20	bna-miR169g	33	53		62	novel_207	14	15
21	bna-miR169m	8	9		63	novel_217	1	2
22	bna-miR169n	45	66		64	novel_221	15	7
23	bna-miR171a	8	8		65	novel_222	4	7
24	bna-miR171f	8	7		66	novel_237*	4	0
25	bna-miR171g	8	7		67	novel_240	3	5
26	bna-miR172a	42	37		68	novel_246	3	2
27	bna-miR172b	43	37		69	novel_259	9	6
28	bna-miR172d	54	50		70	novel_267	18	18
29	bna-miR2111a-3p#	0	1		71	novel_280	27	19
30	bna-miR2111b-3p*	6	0		72	novel_283	27	19
31	bna-miR2111b-5p	4	5		73	novel_295	2	2
32	bna-miR2111c	4	8		74	novel_30	26	26
33	bna-miR390a	6	3		75	novel_31	5	5
34	bna-miR393	32	32		76	novel_320	38	43
35	bna-miR394a	11	9		77	novel_343	2	3
36	bna-miR395a	8	8		78	novel_51	70	66
37	bna-miR395d	8	8		79	novel_53	19	19
38	bna-miR396a	68	62		80	novel_54	16	16
39	bna-miR397a	4	4		81	novel_56	5	8
40	bna-miR399a	4	3		82	novel_62	1	1
41	bna-miR399c	2	2		83	novel_75	5	5
42	bna-miR403	8	7		84	novel_98	2	2
﻿* represents targets only detected in 409R;
# represents targets only detected in 409S.
