# Supplementary material for: Identification of Micro Ribonucleic Acids and Their Targets in Response to Plasmodiophora brassicae Infection in Brassica napus
Source: Front Plant Sci. 2021 Oct 28;12:734419. doi: 10.3389/fpls.2021.734419 (PMC8585624; doi:10.3389/fpls.2021.734419)
Supplement: Supplementary file 6 [file Table_6.XLSX]

## Sheet: Sheet1
Supplementary Table S6 Statistics and annotations of mRNA transcripts with miRNA targeted by degradome sequencing.
Index	Degradome_Valid_Transcript	Degradome_Valid_miRNA targted	Targted_miRNA_number	Transcript Annotation	GO_Term	KEGG_pathways	Function category
1	NM_001315829.1	bna-miR395a,bna-miR395d	2	Brassica napus ATP sulfurylase 4, chloroplastic (LOC106410303), mRNA	GO:0000103(sulfate assimilation);GO:0004020(adenylylsulfate kinase activity);GO:0004781(sulfate adenylyltransferase (ATP) activity);GO:0005524(ATP binding);GO:0005739(mitochondrion);GO:0009507(chloroplast);GO:0009570(chloroplast stroma);GO:0070814(hydrogen sulfide biosynthetic process)	ko00920(Sulfur metabolism);ko00230(Purine metabolism);ko00450(Selenocompound metabolism);ko00261(Monobactam biosynthesis)	[P]Inorganic ion transport and metabolism
2	NM_001315881.1	novel_51	1	Brassica napus growth-regulating factor 2-like (LOC106407512), mRNA	GO:0005524(ATP binding);GO:0005634(nucleus);GO:0006351(transcription, DNA-templated);GO:0006355(regulation of transcription, DNA-templated);GO:0008285(negative regulation of cell proliferation);GO:0048364(root development);GO:0048366(leaf development)	-	[K]Transcription
3	NM_001315922.1	bna-miR164a,bna-miR164b	2	Brassica napus NAC domain-containing protein 21/22 (LOC106429030), mRNA	GO:0003677(DNA binding);GO:0003700(transcription factor activity, sequence-specific DNA binding);GO:0005634(nucleus);GO:0006351(transcription, DNA-templated);GO:0006355(regulation of transcription, DNA-templated);GO:0007275(multicellular organism development);GO:0009734(auxin-activated signaling pathway);GO:0010072(primary shoot apical meristem specification);GO:0048527(lateral root development)	ko03018(RNA degradation)	[K]Transcription
4	NM_001315950.1	novel_280	1	Brassica napus trans-cinnamate 4-monooxygenase-like (LOC106348398), mRNA	GO:0005506(iron ion binding);GO:0005515(protein binding);GO:0005576(extracellular region);GO:0005774(vacuolar membrane);GO:0005783(endoplasmic reticulum);GO:0005794(Golgi apparatus);GO:0005886(plasma membrane);GO:0006744(ubiquinone biosynthetic process);GO:0009416(response to light stimulus);GO:0009505(plant-type cell wall);GO:0009506(plasmodesma);GO:0009555(pollen development);GO:0009611(respons…	ko00360(Phenylalanine metabolism);ko00130(Ubiquinone and other terpenoid-quinone biosynthesis);ko00940(Phenylpropanoid biosynthesis);ko00945(Stilbenoid, diarylheptanoid and gingerol biosynthesis);ko00941(Flavonoid biosynthesis)	[Q]Secondary metabolites biosynthesis, transport and catabolism
5	NM_001315952.1	novel_149	1	Brassica napus long chain acyl-CoA synthetase 6, peroxisomal-like (LOC106388847), mRNA	GO:0001676(long-chain fatty acid metabolic process);GO:0004467(long-chain fatty acid-CoA ligase activity);GO:0005524(ATP binding);GO:0005777(peroxisome);GO:0006631(fatty acid metabolic process);GO:0007275(multicellular organism development);GO:0009507(chloroplast);GO:0009514(glyoxysome);GO:0010193(response to ozone);GO:0016020(membrane);GO:0046861(glyoxysomal membrane)	ko01212(Fatty acid metabolism);ko00061(Fatty acid biosynthesis);ko00071(Fatty acid degradation);ko04146(Peroxisome)	[I]Lipid transport and metabolism
6	NM_001315978.1	novel_1	1	Brassica napus 60S ribosomal protein L13-2 (LOC106387836), mRNA	GO:0003723(RNA binding);GO:0003735(structural constituent of ribosome);GO:0005618(cell wall);GO:0005730(nucleolus);GO:0005737(cytoplasm);GO:0005774(vacuolar membrane);GO:0005794(Golgi apparatus);GO:0005829(cytosol);GO:0005840(ribosome);GO:0005886(plasma membrane);GO:0006412(translation);GO:0009506(plasmodesma);GO:0009735(response to cytokinin);GO:0016020(membrane);GO:0022625(cytosolic large ribos…	ko03010(Ribosome)	[J]Translation, ribosomal structure and biogenesis
7	NM_001316064.1	bna-miR164b	1	Brassica napus NAC domain-containing protein 92-like (LOC106449568), mRNA	GO:0003700(transcription factor activity, sequence-specific DNA binding);GO:0005515(protein binding);GO:0005634(nucleus);GO:0006351(transcription, DNA-templated);GO:0006915(apoptotic process);GO:0006979(response to oxidative stress);GO:0007275(multicellular organism development);GO:0009651(response to salt stress);GO:0009723(response to ethylene);GO:0009733(response to auxin);GO:0009737(response …	ko03018(RNA degradation)	[K]Transcription
8	NM_001316085.1	novel_51	1	Brassica napus growth-regulating factor 2-like (LOC106426792), mRNA	GO:0005524(ATP binding);GO:0005634(nucleus);GO:0006351(transcription, DNA-templated);GO:0006355(regulation of transcription, DNA-templated);GO:0008285(negative regulation of cell proliferation);GO:0048364(root development);GO:0048366(leaf development)	-	[K]Transcription
9	NM_001316090.1	bna-miR164a,bna-miR164b	2	Brassica napus NAC domain-containing protein 100-like (LOC106422698), mRNA	GO:0003677(DNA binding);GO:0003700(transcription factor activity, sequence-specific DNA binding);GO:0005634(nucleus);GO:0006351(transcription, DNA-templated);GO:0006355(regulation of transcription, DNA-templated);GO:0007275(multicellular organism development)	ko03018(RNA degradation)	[K]Transcription
10	NM_001316174.1	novel_51	1	Brassica napus growth-regulating factor 2-like (LOC106383561), mRNA	GO:0005524(ATP binding);GO:0005634(nucleus);GO:0006351(transcription, DNA-templated);GO:0006355(regulation of transcription, DNA-templated);GO:0008285(negative regulation of cell proliferation);GO:0048364(root development);GO:0048366(leaf development)	-	[K]Transcription
11	NM_001316271.1	bna-miR172a,bna-miR172b,bna-miR172d	3	Brassica napus shaggy-related protein kinase theta (LOC106388722), mRNA	GO:0004674(protein serine/threonine kinase activity);GO:0005524(ATP binding);GO:0005634(nucleus);GO:0005829(cytosol);GO:0009741(response to brassinosteroid);GO:0016301(kinase activity);GO:0046777(protein autophosphorylation)	ko04075(Plant hormone signal transduction)	[T]Signal transduction mechanisms
12	NM_001316299.1	novel_1	1	Brassica napus 60S ribosomal protein L13-1 (LOC106447867), mRNA	GO:0003723(RNA binding);GO:0003735(structural constituent of ribosome);GO:0005618(cell wall);GO:0005730(nucleolus);GO:0005737(cytoplasm);GO:0005774(vacuolar membrane);GO:0005794(Golgi apparatus);GO:0005829(cytosol);GO:0005840(ribosome);GO:0005886(plasma membrane);GO:0006412(translation);GO:0009506(plasmodesma);GO:0009735(response to cytokinin);GO:0016020(membrane);GO:0022625(cytosolic large ribos…	ko03010(Ribosome)	[J]Translation, ribosomal structure and biogenesis
13	XM_013784834.2	novel_51	1	PREDICTED: Brassica napus transcription factor bHLH74-like (LOC106345662), transcript variant X3, mRNA	GO:0003677(DNA binding);GO:0003700(transcription factor activity, sequence-specific DNA binding);GO:0005515(protein binding);GO:0005634(nucleus);GO:0006351(transcription, DNA-templated);GO:0006355(regulation of transcription, DNA-templated);GO:0009637(response to blue light);GO:0040008(regulation of growth);GO:0046983(protein dimerization activity)	ko04141(Protein processing in endoplasmic reticulum)	[K]Transcription
14	XM_013784835.2	novel_51	1	PREDICTED: Brassica napus transcription factor bHLH74-like (LOC106345662), transcript variant X1, mRNA	GO:0003677(DNA binding);GO:0003700(transcription factor activity, sequence-specific DNA binding);GO:0005515(protein binding);GO:0005634(nucleus);GO:0006351(transcription, DNA-templated);GO:0006355(regulation of transcription, DNA-templated);GO:0009637(response to blue light);GO:0040008(regulation of growth);GO:0046983(protein dimerization activity)	ko04141(Protein processing in endoplasmic reticulum)	[K]Transcription
15	XM_013784921.2	bna-miR166a,bna-miR166f	2	PREDICTED: Brassica napus homeobox-leucine zipper protein ATHB-15 (LOC106345748), transcript variant X1, mRNA	GO:0003677(DNA binding);GO:0003700(transcription factor activity, sequence-specific DNA binding);GO:0005634(nucleus);GO:0006351(transcription, DNA-templated);GO:0006355(regulation of transcription, DNA-templated);GO:0008289(lipid binding);GO:0009855(determination of bilateral symmetry);GO:0009887(organ morphogenesis);GO:0009965(leaf morphogenesis);GO:0010014(meristem initiation);GO:0010073(merist…	ko00750(Vitamin B6 metabolism)	[K]Transcription
16	XM_013784922.2	bna-miR166a,bna-miR166f	2	PREDICTED: Brassica napus homeobox-leucine zipper protein ATHB-15 (LOC106345748), transcript variant X2, mRNA	GO:0003677(DNA binding);GO:0003700(transcription factor activity, sequence-specific DNA binding);GO:0005634(nucleus);GO:0006351(transcription, DNA-templated);GO:0006355(regulation of transcription, DNA-templated);GO:0008289(lipid binding);GO:0009855(determination of bilateral symmetry);GO:0009887(organ morphogenesis);GO:0009965(leaf morphogenesis);GO:0010014(meristem initiation);GO:0010073(merist…	ko00750(Vitamin B6 metabolism)	[K]Transcription
17	XM_013785016.2	bna-miR169a,bna-miR169c,bna-miR169g,bna-miR169n	4	PREDICTED: Brassica napus nuclear transcription factor Y subunit A-5-like (LOC106345831), transcript variant X1, mRNA	GO:0003677(DNA binding);GO:0003700(transcription factor activity, sequence-specific DNA binding);GO:0005634(nucleus);GO:0006351(transcription, DNA-templated);GO:0006355(regulation of transcription, DNA-templated);GO:0009414(response to water deprivation);GO:0009738(abscisic acid-activated signaling pathway);GO:0009785(blue light signaling pathway);GO:0009793(embryo development ending in seed dorm…	ko00970(Aminoacyl-tRNA biosynthesis)	[K]Transcription
18	XM_013785127.2	bna-miR160a	1	PREDICTED: Brassica napus BAG family molecular chaperone regulator 1 (LOC106345909), mRNA	GO:0005739(mitochondrion);GO:0051087(chaperone binding)	-	[O]Posttranslational modification, protein turnover, chaperones
19	XM_013785427.2	novel_75	1	PREDICTED: Brassica napus uncharacterized LOC106346172 (LOC106346172), transcript variant X1, mRNA	GO:0005634(nucleus);GO:0005737(cytoplasm);GO:0008270(zinc ion binding)	-	[S]Function unknown
20	XM_013785428.2	novel_75	1	PREDICTED: Brassica napus uncharacterized LOC106346172 (LOC106346172), transcript variant X2, mRNA	GO:0005634(nucleus);GO:0005737(cytoplasm);GO:0008270(zinc ion binding)	-	[S]Function unknown
21	XM_013785471.2	novel_283	1	PREDICTED: Brassica napus dynamin-2A-like (LOC106346207), mRNA	GO:0000139(Golgi membrane);GO:0003924(GTPase activity);GO:0005525(GTP binding);GO:0005737(cytoplasm);GO:0005774(vacuolar membrane);GO:0005794(Golgi apparatus);GO:0005829(cytosol);GO:0005874(microtubule);GO:0005886(plasma membrane);GO:0006896(Golgi to vacuole transport);GO:0008289(lipid binding);GO:0009506(plasmodesma);GO:0009524(phragmoplast);GO:0016020(membrane);GO:0030136(clathrin-coated vesicl…	ko04144(Endocytosis)	[S]Function unknown
22	XM_013785472.2	novel_283	1	PREDICTED: Brassica napus dynamin-2A-like (LOC106346208), mRNA	GO:0000139(Golgi membrane);GO:0003924(GTPase activity);GO:0005525(GTP binding);GO:0005737(cytoplasm);GO:0005774(vacuolar membrane);GO:0005794(Golgi apparatus);GO:0005829(cytosol);GO:0005874(microtubule);GO:0005886(plasma membrane);GO:0006896(Golgi to vacuole transport);GO:0008289(lipid binding);GO:0009506(plasmodesma);GO:0009524(phragmoplast);GO:0016020(membrane);GO:0030136(clathrin-coated vesicl…	ko04144(Endocytosis)	[S]Function unknown
23	XM_013785486.2	novel_51	1	PREDICTED: Brassica napus transcription factor bHLH74-like (LOC106346220), transcript variant X2, mRNA	GO:0003677(DNA binding);GO:0003700(transcription factor activity, sequence-specific DNA binding);GO:0005515(protein binding);GO:0005634(nucleus);GO:0006351(transcription, DNA-templated);GO:0006355(regulation of transcription, DNA-templated);GO:0009637(response to blue light);GO:0040008(regulation of growth);GO:0046983(protein dimerization activity)	ko04141(Protein processing in endoplasmic reticulum)	[K]Transcription
24	XM_013785518.2	novel_1	1	PREDICTED: Brassica napus cell division cycle 5-like protein (LOC106346250), transcript variant X2, mRNA	GO:0003677(DNA binding);GO:0003700(transcription factor activity, sequence-specific DNA binding);GO:0005515(protein binding);GO:0005634(nucleus);GO:0005681(spliceosomal complex);GO:0006281(DNA repair);GO:0006351(transcription, DNA-templated);GO:0006355(regulation of transcription, DNA-templated);GO:0006397(mRNA processing);GO:0007049(cell cycle);GO:0008380(RNA splicing);GO:0009507(chloroplast);GO…	ko03040(Spliceosome)	[K]Transcription
25	XM_013785519.2	novel_1	1	PREDICTED: Brassica napus cell division cycle 5-like protein (LOC106346250), transcript variant X3, mRNA	GO:0003677(DNA binding);GO:0003700(transcription factor activity, sequence-specific DNA binding);GO:0005515(protein binding);GO:0005634(nucleus);GO:0005681(spliceosomal complex);GO:0006281(DNA repair);GO:0006351(transcription, DNA-templated);GO:0006355(regulation of transcription, DNA-templated);GO:0006397(mRNA processing);GO:0007049(cell cycle);GO:0008380(RNA splicing);GO:0009507(chloroplast);GO…	ko03040(Spliceosome)	[K]Transcription
26	XM_013785833.2	novel_283	1	PREDICTED: Brassica napus probable apyrase 5 (LOC106346487), transcript variant X2, mRNA	GO:0005524(ATP binding);GO:0005773(vacuole);GO:0005886(plasma membrane);GO:0016021(integral component of membrane);GO:0016787(hydrolase activity)	ko00230(Purine metabolism);ko00240(Pyrimidine metabolism)	[G]Carbohydrate transport and metabolism
27	XM_013785905.2	novel_1	1	PREDICTED: Brassica napus uncharacterized LOC106346514 (LOC106346514), mRNA	GO:0005739(mitochondrion);GO:0008150(biological_process);GO:0015031(protein transport)	ko04144(Endocytosis)	[S]Function unknown
28	XM_013785969.2	bna-miR390a,novel_111	2	PREDICTED: Brassica napus PHD finger protein ALFIN-LIKE 7-like (LOC106346594), mRNA	GO:0003677(DNA binding);GO:0005634(nucleus);GO:0006351(transcription, DNA-templated);GO:0006355(regulation of transcription, DNA-templated);GO:0008270(zinc ion binding);GO:0016568(chromatin modification);GO:0035064(methylated histone binding)	-	[K]Transcription
29	XM_013786676.2	novel_280	1	PREDICTED: Brassica napus heterogeneous nuclear ribonucleoprotein 1-like (LOC106347179), mRNA	GO:0000166(nucleotide binding);GO:0003676(nucleic acid binding);GO:0003723(RNA binding);GO:0005575(cellular_component);GO:0008150(biological_process)	ko03015(mRNA surveillance pathway)	[S]Function unknown
30	XM_013786746.2	novel_51	1	PREDICTED: Brassica napus beta-glucosidase 44-like (LOC106347230), mRNA	GO:0004553(hydrolase activity, hydrolyzing O-glycosyl compounds);GO:0004567(beta-mannosidase activity);GO:0005576(extracellular region);GO:0005618(cell wall);GO:0005975(carbohydrate metabolic process);GO:0008422(beta-glucosidase activity);GO:0009505(plant-type cell wall);GO:0009507(chloroplast);GO:0022626(cytosolic ribosome);GO:0046872(metal ion binding);GO:0047668(amygdalin beta-glucosidase acti…	ko00500(Starch and sucrose metabolism);ko00460(Cyanoamino acid metabolism);ko00940(Phenylpropanoid biosynthesis)	[G]Carbohydrate transport and metabolism
31	XM_013786974.2	novel_1	1	PREDICTED: Brassica napus 60S ribosomal protein L13-1-like (LOC106347447), mRNA	GO:0003723(RNA binding);GO:0003735(structural constituent of ribosome);GO:0005618(cell wall);GO:0005730(nucleolus);GO:0005737(cytoplasm);GO:0005774(vacuolar membrane);GO:0005794(Golgi apparatus);GO:0005829(cytosol);GO:0005840(ribosome);GO:0005886(plasma membrane);GO:0006412(translation);GO:0009506(plasmodesma);GO:0009735(response to cytokinin);GO:0016020(membrane);GO:0022625(cytosolic large ribos…	ko03010(Ribosome)	[J]Translation, ribosomal structure and biogenesis
32	XM_013787005.2	bna-miR172a,bna-miR172b,bna-miR172d	3	PREDICTED: Brassica napus AP2-like ethylene-responsive transcription factor TOE2 (LOC106347473), transcript variant X2, mRNA	GO:0003677(DNA binding);GO:0003700(transcription factor activity, sequence-specific DNA binding);GO:0005634(nucleus);GO:0006351(transcription, DNA-templated);GO:0006355(regulation of transcription, DNA-templated);GO:0009908(flower development);GO:0010073(meristem maintenance);GO:0010093(specification of floral organ identity);GO:0019953(sexual reproduction);GO:0030154(cell differentiation);GO:004…	ko04075(Plant hormone signal transduction)	[K]Transcription
33	XM_013787041.2	bna-miR166a,bna-miR166f	2	PREDICTED: Brassica napus homeobox-leucine zipper protein REVOLUTA-like (LOC106347496), transcript variant X1, mRNA	GO:0003677(DNA binding);GO:0003700(transcription factor activity, sequence-specific DNA binding);GO:0005634(nucleus);GO:0006351(transcription, DNA-templated);GO:0006355(regulation of transcription, DNA-templated);GO:0008289(lipid binding);GO:0009855(determination of bilateral symmetry);GO:0009944(polarity specification of adaxial/abaxial axis);GO:0009956(radial pattern formation);GO:0010014(meris…	-	[K]Transcription
34	XM_013787042.2	bna-miR166a,bna-miR166f	2	PREDICTED: Brassica napus homeobox-leucine zipper protein REVOLUTA-like (LOC106347496), transcript variant X2, mRNA	GO:0003677(DNA binding);GO:0003700(transcription factor activity, sequence-specific DNA binding);GO:0005634(nucleus);GO:0006351(transcription, DNA-templated);GO:0006355(regulation of transcription, DNA-templated);GO:0008289(lipid binding);GO:0009855(determination of bilateral symmetry);GO:0009944(polarity specification of adaxial/abaxial axis);GO:0009956(radial pattern formation);GO:0010014(meris…	-	[K]Transcription
35	XM_013787043.2	bna-miR166a,bna-miR166f	2	PREDICTED: Brassica napus homeobox-leucine zipper protein REVOLUTA-like (LOC106347496), transcript variant X3, mRNA	GO:0003677(DNA binding);GO:0003700(transcription factor activity, sequence-specific DNA binding);GO:0005634(nucleus);GO:0006351(transcription, DNA-templated);GO:0006355(regulation of transcription, DNA-templated);GO:0008289(lipid binding);GO:0009855(determination of bilateral symmetry);GO:0009944(polarity specification of adaxial/abaxial axis);GO:0009956(radial pattern formation);GO:0010014(meris…	-	[K]Transcription
36	XM_013787285.2	bna-miR164a, bna-miR164b	2	PREDICTED: Brassica napus kinesin-like protein KIN-12E (LOC106347695), mRNA	GO:0003777(microtubule motor activity);GO:0005871(kinesin complex);GO:0007018(microtubule-based movement);GO:0016887(ATPase activity)	ko04144(Endocytosis)	[Z]Cytoskeleton
37	XM_013787316.2	bna-miR393	1	PREDICTED: Brassica napus protein AUXIN SIGNALING F-BOX 2 (LOC106347727), transcript variant X1, mRNA	GO:0004842(ubiquitin-protein transferase activity);GO:0005634(nucleus);GO:0005774(vacuolar membrane);GO:0006952(defense response);GO:0010011(auxin binding);GO:0010152(pollen maturation);GO:0016567(protein ubiquitination);GO:0048443(stamen development)	ko04075(Plant hormone signal transduction)	[S]Function unknown
38	XM_013787317.2	bna-miR393	1	PREDICTED: Brassica napus protein AUXIN SIGNALING F-BOX 2 (LOC106347727), transcript variant X2, mRNA	GO:0004842(ubiquitin-protein transferase activity);GO:0005634(nucleus);GO:0005774(vacuolar membrane);GO:0006952(defense response);GO:0010011(auxin binding);GO:0010152(pollen maturation);GO:0016567(protein ubiquitination);GO:0048443(stamen development)	ko04075(Plant hormone signal transduction)	[S]Function unknown
39	XM_013787453.2	novel_280	1	PREDICTED: Brassica napus protein NRT1/ PTR FAMILY 2.11-like (LOC106347844), mRNA	GO:0005215(transporter activity);GO:0005886(plasma membrane);GO:0006857(oligopeptide transport);GO:0009506(plasmodesma);GO:0016020(membrane);GO:0016021(integral component of membrane);GO:0080167(response to karrikin);GO:0090448(glucosinolate:proton symporter activity);GO:0090449(phloem glucosinolate loading);GO:1901349(glucosinolate transport)	-	[E]Amino acid transport and metabolism
40	XM_013787679.2	bna-miR394a,novel_142	2	PREDICTED: Brassica napus filaggrin-2 (LOC106348036), mRNA	GO:0003674(molecular_function);GO:0005634(nucleus)	ko01200(Carbon metabolism);ko00630(Glyoxylate and dicarboxylate metabolism);ko04146(Peroxisome)	[S]Function unknown
41	XM_013787953.2	bna-miR172a,bna-miR172b,bna-miR172d	3	PREDICTED: Brassica napus floral homeotic protein APETALA 2-like (LOC106348248), transcript variant X1, mRNA	GO:0010227(floral organ abscission);GO:0048316(seed development);GO:0048461(flower structural organization);GO:0080187(floral organ senescence)	ko04075(Plant hormone signal transduction)	[K]Transcription
42	XM_013787954.2	bna-miR172a,bna-miR172b,bna-miR172d	3	PREDICTED: Brassica napus floral homeotic protein APETALA 2-like (LOC106348248), transcript variant X2, mRNA	GO:0010227(floral organ abscission);GO:0048316(seed development);GO:0048461(flower structural organization);GO:0080187(floral organ senescence)	ko04075(Plant hormone signal transduction)	[K]Transcription
43	XM_013787955.2	bna-miR172a,bna-miR172b,bna-miR172d	3	PREDICTED: Brassica napus floral homeotic protein APETALA 2-like (LOC106348248), transcript variant X3, mRNA	GO:0010227(floral organ abscission);GO:0048316(seed development);GO:0048461(flower structural organization);GO:0080187(floral organ senescence)	ko04075(Plant hormone signal transduction)	[K]Transcription
44	XM_013787956.2	bna-miR172a,bna-miR172b,bna-miR172d	3	PREDICTED: Brassica napus floral homeotic protein APETALA 2-like (LOC106348248), transcript variant X4, mRNA	GO:0010227(floral organ abscission);GO:0048316(seed development);GO:0048461(flower structural organization);GO:0080187(floral organ senescence)	ko04075(Plant hormone signal transduction)	[K]Transcription
45	XM_013787958.2	bna-miR172a,bna-miR172b,bna-miR172d	3	PREDICTED: Brassica napus floral homeotic protein APETALA 2-like (LOC106348249), transcript variant X1, mRNA	GO:0003677(DNA binding);GO:0003700(transcription factor activity, sequence-specific DNA binding);GO:0005634(nucleus);GO:0006351(transcription, DNA-templated);GO:0006355(regulation of transcription, DNA-templated);GO:0009908(flower development);GO:0010073(meristem maintenance);GO:0010093(specification of floral organ identity);GO:0019953(sexual reproduction);GO:0030154(cell differentiation);GO:004…	ko04075(Plant hormone signal transduction)	[K]Transcription
46	XM_013788089.2	bna-miR172a,bna-miR172b,bna-miR172d	3	PREDICTED: Brassica napus shaggy-related protein kinase zeta (LOC106348363), mRNA	GO:0004674(protein serine/threonine kinase activity);GO:0005524(ATP binding);GO:0006468(protein phosphorylation);GO:0009507(chloroplast);GO:0009742(brassinosteroid mediated signaling pathway);GO:0016301(kinase activity);GO:0032880(regulation of protein localization)	ko04075(Plant hormone signal transduction)	[T]Signal transduction mechanisms
47	XM_013788097.2	bna-miR6032	1	PREDICTED: Brassica napus switch-associated protein 70-like (LOC106348370), mRNA	GO:0004674(protein serine/threonine kinase activity);GO:0005622(intracellular);GO:0005737(cytoplasm);GO:0007165(signal transduction);GO:0009505(plant-type cell wall);GO:0018105(peptidyl-serine phosphorylation);GO:0035091(phosphatidylinositol binding);GO:0035556(intracellular signal transduction)	-	[S]Function unknown
48	XM_013788098.2	novel_1	1	PREDICTED: Brassica napus glutathione S-transferase F9 (LOC106348371), mRNA	GO:0004364(glutathione transferase activity);GO:0004602(glutathione peroxidase activity);GO:0005507(copper ion binding);GO:0005737(cytoplasm);GO:0005773(vacuole);GO:0005829(cytosol);GO:0005886(plasma membrane);GO:0006749(glutathione metabolic process);GO:0006952(defense response);GO:0009407(toxin catabolic process);GO:0009506(plasmodesma);GO:0009507(chloroplast);GO:0009570(chloroplast stroma);GO:…	ko00480(Glutathione metabolism)	[O]Posttranslational modification, protein turnover, chaperones
49	XM_013788200.2	bna-miR169a,bna-miR169c,bna-miR169g,bna-miR169n	4	PREDICTED: Brassica napus nuclear transcription factor Y subunit A-5 (LOC106348456), transcript variant X1, mRNA	GO:0003677(DNA binding);GO:0003700(transcription factor activity, sequence-specific DNA binding);GO:0005634(nucleus);GO:0006351(transcription, DNA-templated);GO:0006355(regulation of transcription, DNA-templated);GO:0009414(response to water deprivation);GO:0009738(abscisic acid-activated signaling pathway);GO:0009785(blue light signaling pathway);GO:0009793(embryo development ending in seed dorm…	ko00970(Aminoacyl-tRNA biosynthesis)	[K]Transcription
50	XM_013788477.2	bna-miR164b	1	PREDICTED: Brassica napus 40S ribosomal protein S21-2 (LOC106348687), transcript variant X1, mRNA	GO:0000447(endonucleolytic cleavage in ITS1 to separate SSU-rRNA from 5.8S rRNA and LSU-rRNA from tricistronic rRNA transcript (SSU-rRNA, 5.8S rRNA, LSU-rRNA));GO:0000461(endonucleolytic cleavage to generate mature 3'-end of SSU-rRNA from (SSU-rRNA, 5.8S rRNA, LSU-rRNA));GO:0003735(structural constituent of ribosome);GO:0005737(cytoplasm);GO:0005840(ribosome);GO:0006412(translation);GO:0006414(tr…	ko03010(Ribosome)	[J]Translation, ribosomal structure and biogenesis
51	XM_013788479.2	bna-miR164b	1	PREDICTED: Brassica napus 40S ribosomal protein S21-2 (LOC106348687), transcript variant X2, mRNA	GO:0000447(endonucleolytic cleavage in ITS1 to separate SSU-rRNA from 5.8S rRNA and LSU-rRNA from tricistronic rRNA transcript (SSU-rRNA, 5.8S rRNA, LSU-rRNA));GO:0000461(endonucleolytic cleavage to generate mature 3'-end of SSU-rRNA from (SSU-rRNA, 5.8S rRNA, LSU-rRNA));GO:0003735(structural constituent of ribosome);GO:0005737(cytoplasm);GO:0005840(ribosome);GO:0006412(translation);GO:0006414(tr…	ko03010(Ribosome)	[J]Translation, ribosomal structure and biogenesis
52	XM_013788749.2	novel_1	1	PREDICTED: Brassica napus UV-B-induced protein At3g17800, chloroplastic-like (LOC106348912), mRNA	GO:0003674(molecular_function);GO:0005634(nucleus);GO:0008150(biological_process)	-	[S]Function unknown
53	XM_013788776.2	novel_56	1	PREDICTED: Brassica napus heat shock 70 kDa protein 6, chloroplastic-like (LOC106348936), mRNA	GO:0005515(protein binding);GO:0005524(ATP binding);GO:0005622(intracellular);GO:0005623(cell);GO:0005634(nucleus);GO:0005739(mitochondrion);GO:0006457(protein folding);GO:0009408(response to heat);GO:0009409(response to cold);GO:0009507(chloroplast);GO:0009532(plastid stroma);GO:0009570(chloroplast stroma);GO:0009579(thylakoid);GO:0009941(chloroplast envelope);GO:0016032(viral process);GO:004503…	ko03040(Spliceosome);ko04141(Protein processing in endoplasmic reticulum);ko04144(Endocytosis)	[O]Posttranslational modification, protein turnover, chaperones
54	XM_013788865.2	novel_1	1	PREDICTED: Brassica napus UV-B-induced protein At3g17800, chloroplastic-like (LOC106349000), mRNA	GO:0003674(molecular_function);GO:0005634(nucleus);GO:0008150(biological_process)	-	[S]Function unknown
55	XM_013788979.2	novel_207	1	PREDICTED: Brassica napus fibrous sheath CABYR-binding protein (LOC106349079), mRNA	GO:0005575(cellular_component);GO:0009651(response to salt stress);GO:0046686(response to cadmium ion)	-	[S]Function unknown
56	XM_013789087.2	novel_31	1	PREDICTED: Brassica napus V-type proton ATPase subunit d1-like (LOC106349162), mRNA	GO:0000325(plant-type vacuole);GO:0005773(vacuole);GO:0005774(vacuolar membrane);GO:0005794(Golgi apparatus);GO:0005886(plasma membrane);GO:0009506(plasmodesma);GO:0015078(hydrogen ion transmembrane transporter activity);GO:0015991(ATP hydrolysis coupled proton transport);GO:0015992(proton transport);GO:0033179(proton-transporting V-type ATPase, V0 domain);GO:0046961(proton-transporting ATPase ac…	ko00190(Oxidative phosphorylation);ko04145(Phagosome)	[C]Energy production and conversion
57	XM_013789098.2	bna-miR403	1	PREDICTED: Brassica napus protein argonaute 2-like (LOC106349171), transcript variant X1, mRNA	GO:0005515(protein binding);GO:0005737(cytoplasm);GO:0006351(transcription, DNA-templated);GO:0006355(regulation of transcription, DNA-templated);GO:0006417(regulation of translation);GO:0019048(modulation by virus of host morphology or physiology);GO:0030529(intracellular ribonucleoprotein complex);GO:0031047(gene silencing by RNA);GO:0035197(siRNA binding);GO:0042742(defense response to bacteri…	-	[J]Translation, ribosomal structure and biogenesis
58	XM_013789225.2	bna-miR2111b-5p,bna-miR2111c	2	PREDICTED: Brassica napus F-box/kelch-repeat protein At3g27150-like (LOC106349282), mRNA	GO:0003674(molecular_function);GO:0005634(nucleus);GO:0008150(biological_process)	-	[S]Function unknown
59	XM_013789288.2	novel_320	1	PREDICTED: Brassica napus transcription factor TCP4-like (LOC106349336), mRNA	GO:0003677(DNA binding);GO:0003700(transcription factor activity, sequence-specific DNA binding);GO:0005515(protein binding);GO:0005634(nucleus);GO:0006351(transcription, DNA-templated);GO:0006355(regulation of transcription, DNA-templated);GO:0009793(embryo development ending in seed dormancy);GO:0009965(leaf morphogenesis);GO:0030154(cell differentiation);GO:0045962(positive regulation of devel…	-	[K]Transcription
60	XM_013789525.2	bna-miR164a, bna-miR164b	2	PREDICTED: Brassica napus protein WEAK CHLOROPLAST MOVEMENT UNDER BLUE LIGHT-like 3 (LOC106349535), mRNA	GO:0003674(molecular_function)	-	[S]Function unknown
61	XM_013789534.2	bna-miR2111b-3p	1	PREDICTED: Brassica napus COP9 signalosome complex subunit 4-like (LOC106349541), mRNA	GO:0005515(protein binding);GO:0005829(cytosol);GO:0007275(multicellular organism development);GO:0008180(COP9 signalosome);GO:0009585(red, far-red light phototransduction);GO:0009640(photomorphogenesis);GO:0010388(cullin deneddylation);GO:0010971(positive regulation of G2/M transition of mitotic cell cycle);GO:0019784(NEDD8-specific protease activity);GO:0043234(protein complex)	-	[O]Posttranslational modification, protein turnover, chaperones
62	XM_013789544.2	bna-miR156a,bna-miR156b,bna-miR156d	3	PREDICTED: Brassica napus squamosa promoter-binding-like protein 2 (LOC106349550), transcript variant X1, mRNA	GO:0003677(DNA binding);GO:0003700(transcription factor activity, sequence-specific DNA binding);GO:0005634(nucleus);GO:0006351(transcription, DNA-templated);GO:0006355(regulation of transcription, DNA-templated);GO:0044212(transcription regulatory region DNA binding);GO:0046872(metal ion binding);GO:0048510(regulation of timing of transition from vegetative to reproductive phase);GO:0048653(anth…	ko04075(Plant hormone signal transduction)	[K]Transcription
63	XM_013789545.2	bna-miR156a,bna-miR156b,bna-miR156d	3	PREDICTED: Brassica napus squamosa promoter-binding-like protein 2 (LOC106349550), transcript variant X2, mRNA	GO:0003677(DNA binding);GO:0003700(transcription factor activity, sequence-specific DNA binding);GO:0005634(nucleus);GO:0006351(transcription, DNA-templated);GO:0006355(regulation of transcription, DNA-templated);GO:0044212(transcription regulatory region DNA binding);GO:0046872(metal ion binding);GO:0048510(regulation of timing of transition from vegetative to reproductive phase);GO:0048653(anth…	ko04075(Plant hormone signal transduction)	[K]Transcription
64	XM_013789546.2	bna-miR156a,bna-miR156b,bna-miR156d	3	PREDICTED: Brassica napus squamosa promoter-binding-like protein 2 (LOC106349550), transcript variant X3, mRNA	GO:0003677(DNA binding);GO:0003700(transcription factor activity, sequence-specific DNA binding);GO:0005634(nucleus);GO:0006351(transcription, DNA-templated);GO:0006355(regulation of transcription, DNA-templated);GO:0044212(transcription regulatory region DNA binding);GO:0046872(metal ion binding);GO:0048510(regulation of timing of transition from vegetative to reproductive phase);GO:0048653(anth…	ko04075(Plant hormone signal transduction)	[K]Transcription
65	XM_013789716.2	bna-miR390a,novel_111	2	PREDICTED: Brassica napus probable LRR receptor-like serine/threonine-protein kinase At1g07650 (LOC106349743), mRNA	GO:0004674(protein serine/threonine kinase activity);GO:0005886(plasma membrane)	ko00520(Amino sugar and nucleotide sugar metabolism)	[T]Signal transduction mechanisms
66	XM_013790391.2	novel_283	1	PREDICTED: Brassica napus dynamin-2A-like (LOC106350513), mRNA	GO:0000139(Golgi membrane);GO:0003924(GTPase activity);GO:0005525(GTP binding);GO:0005737(cytoplasm);GO:0005774(vacuolar membrane);GO:0005794(Golgi apparatus);GO:0005829(cytosol);GO:0005874(microtubule);GO:0005886(plasma membrane);GO:0006896(Golgi to vacuole transport);GO:0008289(lipid binding);GO:0009506(plasmodesma);GO:0009524(phragmoplast);GO:0016020(membrane);GO:0030136(clathrin-coated vesicl…	ko04144(Endocytosis)	[S]Function unknown
67	XM_013790492.2	novel_51	1	PREDICTED: Brassica napus transcription factor bHLH74-like (LOC106350625), transcript variant X2, mRNA	GO:0003677(DNA binding);GO:0003700(transcription factor activity, sequence-specific DNA binding);GO:0005515(protein binding);GO:0005634(nucleus);GO:0006351(transcription, DNA-templated);GO:0006355(regulation of transcription, DNA-templated);GO:0009637(response to blue light);GO:0040008(regulation of growth);GO:0046983(protein dimerization activity)	ko04141(Protein processing in endoplasmic reticulum)	[K]Transcription
68	XM_013791301.2	novel_283	1	PREDICTED: Brassica napus probable protein phosphatase 2C 38 (LOC106351507), transcript variant X1, mRNA	GO:0004722(protein serine/threonine phosphatase activity);GO:0006470(protein dephosphorylation);GO:0046872(metal ion binding)	ko00010(Glycolysis / Gluconeogenesis);ko00040(Pentose and glucuronate interconversions);ko00053(Ascorbate and aldarate metabolism);ko00620(Pyruvate metabolism);ko00071(Fatty acid degradation);ko00561(Glycerolipid metabolism);ko00280(Valine, leucine and isoleucine degradation);ko00310(Lysine degradation);ko00330(Arginine and proline metabolism);ko00340(Histidine metabolism);ko00380(Tryptophan meta…	[T]Signal transduction mechanisms
69	XM_013791306.2	novel_283	1	PREDICTED: Brassica napus probable protein phosphatase 2C 38 (LOC106351507), transcript variant X2, mRNA	GO:0004722(protein serine/threonine phosphatase activity);GO:0006470(protein dephosphorylation);GO:0046872(metal ion binding)	ko00010(Glycolysis / Gluconeogenesis);ko00040(Pentose and glucuronate interconversions);ko00053(Ascorbate and aldarate metabolism);ko00620(Pyruvate metabolism);ko00071(Fatty acid degradation);ko00561(Glycerolipid metabolism);ko00280(Valine, leucine and isoleucine degradation);ko00310(Lysine degradation);ko00330(Arginine and proline metabolism);ko00340(Histidine metabolism);ko00380(Tryptophan meta…	[T]Signal transduction mechanisms
70	XM_013791576.2	novel_280	1	PREDICTED: Brassica napus GDSL esterase/lipase At5g62930-like (LOC106351848), mRNA	GO:0005576(extracellular region);GO:0005829(cytosol);GO:0016042(lipid catabolic process);GO:0016788(hydrolase activity, acting on ester bonds);GO:0052689(carboxylic ester hydrolase activity)	-	[E]Amino acid transport and metabolism
71	XM_013791607.2	bna-miR167d,novel_53	2	PREDICTED: Brassica napus peroxidase 69-like (LOC106351888), mRNA	GO:0004601(peroxidase activity);GO:0005576(extracellular region);GO:0005618(cell wall);GO:0005886(plasma membrane);GO:0006979(response to oxidative stress);GO:0009506(plasmodesma);GO:0020037(heme binding);GO:0042744(hydrogen peroxide catabolic process);GO:0046872(metal ion binding);GO:0055114(oxidation-reduction process)	ko00940(Phenylpropanoid biosynthesis)	[G]Carbohydrate transport and metabolism
72	XM_013792286.2	novel_147	1	PREDICTED: Brassica napus zinc finger CCHC domain-containing protein 8-like (LOC106352658), transcript variant X1, mRNA	GO:0003676(nucleic acid binding);GO:0005634(nucleus);GO:0008150(biological_process);GO:0008270(zinc ion binding)	-	[S]Function unknown
73	XM_013792288.2	novel_147	1	PREDICTED: Brassica napus zinc finger CCHC domain-containing protein 8-like (LOC106352658), transcript variant X2, mRNA	GO:0003676(nucleic acid binding);GO:0005634(nucleus);GO:0008150(biological_process);GO:0008270(zinc ion binding)	-	[S]Function unknown
74	XM_013792301.2	bna-miR164b	1	PREDICTED: Brassica napus NAC domain-containing protein 92 (LOC106352671), mRNA	GO:0003700(transcription factor activity, sequence-specific DNA binding);GO:0005515(protein binding);GO:0005634(nucleus);GO:0006351(transcription, DNA-templated);GO:0006915(apoptotic process);GO:0006979(response to oxidative stress);GO:0007275(multicellular organism development);GO:0009651(response to salt stress);GO:0009723(response to ethylene);GO:0009733(response to auxin);GO:0009737(response …	ko03018(RNA degradation)	[K]Transcription
75	XM_013792347.2	novel_1	1	PREDICTED: Brassica napus uncharacterized protein At2g33490-like (LOC106352710), transcript variant X1, mRNA	GO:0003674(molecular_function);GO:0005737(cytoplasm);GO:0005886(plasma membrane);GO:0008150(biological_process)	-	[S]Function unknown
76	XM_013792348.2	novel_1	1	PREDICTED: Brassica napus uncharacterized protein At2g33490-like (LOC106352710), transcript variant X3, mRNA	GO:0003674(molecular_function);GO:0005737(cytoplasm);GO:0005886(plasma membrane);GO:0008150(biological_process)	-	[S]Function unknown
77	XM_013792410.2	novel_51	1	PREDICTED: Brassica napus probable ATP-dependent DNA helicase CHR12 (LOC106352779), mRNA	GO:0003677(DNA binding);GO:0004386(helicase activity);GO:0005524(ATP binding);GO:0005634(nucleus);GO:0009826(unidimensional cell growth);GO:0010078(maintenance of root meristem identity);GO:0010492(maintenance of shoot apical meristem identity);GO:0016568(chromatin modification);GO:0031490(chromatin DNA binding);GO:0040008(regulation of growth);GO:0042393(histone binding)	ko03420(Nucleotide excision repair)	[L]Replication, recombination and repair
78	XM_013792455.2	novel_1	1	PREDICTED: Brassica napus protein TIME FOR COFFEE-like (LOC106352819), transcript variant X1, mRNA	GO:0003674(molecular_function);GO:0005634(nucleus);GO:0005982(starch metabolic process);GO:0006979(response to oxidative stress);GO:0009414(response to water deprivation);GO:0009737(response to abscisic acid);GO:0032502(developmental process);GO:0042752(regulation of circadian rhythm);GO:0048511(rhythmic process)	-	[S]Function unknown
79	XM_013792456.1	novel_1	1	PREDICTED: Brassica napus protein TIME FOR COFFEE-like (LOC106352819), transcript variant X2, mRNA	GO:0003674(molecular_function);GO:0005634(nucleus);GO:0005982(starch metabolic process);GO:0006979(response to oxidative stress);GO:0009414(response to water deprivation);GO:0009737(response to abscisic acid);GO:0032502(developmental process);GO:0042752(regulation of circadian rhythm);GO:0048511(rhythmic process)	-	[S]Function unknown
80	XM_013792929.2	bna-miR156b	1	PREDICTED: Brassica napus squamosa promoter-binding-like protein 15 (LOC106353221), mRNA	GO:0003677(DNA binding);GO:0003700(transcription factor activity, sequence-specific DNA binding);GO:0005634(nucleus);GO:0006351(transcription, DNA-templated);GO:0006355(regulation of transcription, DNA-templated);GO:0008361(regulation of cell size);GO:0010228(vegetative to reproductive phase transition of meristem);GO:0042127(regulation of cell proliferation);GO:0046872(metal ion binding);GO:0048…	ko04075(Plant hormone signal transduction)	[K]Transcription
81	XM_013793068.2	novel_267	1	PREDICTED: Brassica napus serine/arginine repetitive matrix protein 2-like (LOC106353325), transcript variant X1, mRNA	GO:0005634(nucleus);GO:0008150(biological_process);GO:0008270(zinc ion binding);GO:0009506(plasmodesma)	-	[S]Function unknown
82	XM_013793069.2	novel_267	1	PREDICTED: Brassica napus serine/arginine repetitive matrix protein 2-like (LOC106353325), transcript variant X2, mRNA	GO:0005634(nucleus);GO:0008150(biological_process);GO:0008270(zinc ion binding);GO:0009506(plasmodesma)	-	[S]Function unknown
83	XM_013793072.2	bna-miR393	1	PREDICTED: Brassica napus protein TRANSPORT INHIBITOR RESPONSE 1-like (LOC106353328), mRNA	GO:0000151(ubiquitin ligase complex);GO:0000822(inositol hexakisphosphate binding);GO:0004842(ubiquitin-protein transferase activity);GO:0005515(protein binding);GO:0005634(nucleus);GO:0006511(ubiquitin-dependent protein catabolic process);GO:0006952(defense response);GO:0007049(cell cycle);GO:0009733(response to auxin);GO:0009734(auxin-activated signaling pathway);GO:0009873(ethylene-activated s…	ko04075(Plant hormone signal transduction)	[S]Function unknown
84	XM_013793113.2	novel_283	1	PREDICTED: Brassica napus N-terminal acetyltransferase A complex auxiliary subunit NAA15-like (LOC106353366), mRNA	GO:0004596(peptide alpha-N-acetyltransferase activity);GO:0005737(cytoplasm);GO:0017196(N-terminal peptidyl-methionine acetylation)	ko01210(2-Oxocarboxylic acid metabolism);ko01230(Biosynthesis of amino acids);ko00290(Valine, leucine and isoleucine biosynthesis);ko00770(Pantothenate and CoA biosynthesis)	[S]Function unknown
85	XM_013793213.2	bna-miR160a	1	PREDICTED: Brassica napus auxin response factor 17-like (LOC106353451), transcript variant X1, mRNA	GO:0000987(core promoter proximal region sequence-specific DNA binding);GO:0003700(transcription factor activity, sequence-specific DNA binding);GO:0005634(nucleus);GO:0006351(transcription, DNA-templated);GO:0006355(regulation of transcription, DNA-templated);GO:0009555(pollen development);GO:0009653(anatomical structure morphogenesis);GO:0009734(auxin-activated signaling pathway);GO:0010208(pol…	ko04075(Plant hormone signal transduction)	[K]Transcription
86	XM_013793298.2	novel_343	1	PREDICTED: Brassica napus dehydration-responsive element-binding protein 2D (LOC106353535), mRNA	GO:0003677(DNA binding);GO:0003700(transcription factor activity, sequence-specific DNA binding);GO:0005634(nucleus);GO:0006351(transcription, DNA-templated);GO:0006355(regulation of transcription, DNA-templated);GO:0010200(response to chitin)	ko04626(Plant-pathogen interaction)	[K]Transcription
87	XM_013793851.2	novel_54	1	PREDICTED: Brassica napus chaperone protein dnaJ 15-like (LOC106354010), mRNA	GO:0000139(Golgi membrane);GO:0005789(endoplasmic reticulum membrane);GO:0005856(cytoskeleton);GO:0006457(protein folding);GO:0008092(cytoskeletal protein binding);GO:0009638(phototropism);GO:0009958(positive gravitropism)	ko04141(Protein processing in endoplasmic reticulum)	[O]Posttranslational modification, protein turnover, chaperones
88	XM_013793969.2	bna-miR164a, bna-miR164b	2	PREDICTED: Brassica napus NAC domain-containing protein 21/22-like (LOC106354108), mRNA	GO:0003677(DNA binding);GO:0003700(transcription factor activity, sequence-specific DNA binding);GO:0005634(nucleus);GO:0006351(transcription, DNA-templated);GO:0006355(regulation of transcription, DNA-templated);GO:0007275(multicellular organism development);GO:0009734(auxin-activated signaling pathway);GO:0010072(primary shoot apical meristem specification);GO:0048527(lateral root development)	ko03018(RNA degradation)	[K]Transcription
89	XM_013794135.2	bna-miR169a,bna-miR169c,bna-miR169g,bna-miR169n	4	PREDICTED: Brassica napus nuclear transcription factor Y subunit A-3-like (LOC106354243), mRNA	GO:0003677(DNA binding);GO:0003700(transcription factor activity, sequence-specific DNA binding);GO:0005634(nucleus);GO:0006351(transcription, DNA-templated);GO:0006355(regulation of transcription, DNA-templated);GO:0016602(CCAAT-binding factor complex)	ko00970(Aminoacyl-tRNA biosynthesis)	[K]Transcription
90	XM_013794393.2	bna-miR394a,novel_142	2	PREDICTED: Brassica napus sister chromatid cohesion 1 protein 4-like (LOC106354462), transcript variant X1, mRNA	GO:0000228(nuclear chromosome);GO:0000775(chromosome, centromeric region);GO:0003674(molecular_function);GO:0005634(nucleus);GO:0006302(double-strand break repair);GO:0007062(sister chromatid cohesion);GO:0007067(mitotic nuclear division);GO:0051301(cell division);GO:0070601(centromeric sister chromatid cohesion)	-	[S]Function unknown
91	XM_013794394.2	bna-miR394a,novel_142	2	PREDICTED: Brassica napus sister chromatid cohesion 1 protein 4-like (LOC106354462), transcript variant X2, mRNA	GO:0000228(nuclear chromosome);GO:0000775(chromosome, centromeric region);GO:0003674(molecular_function);GO:0005634(nucleus);GO:0006302(double-strand break repair);GO:0007062(sister chromatid cohesion);GO:0007067(mitotic nuclear division);GO:0051301(cell division);GO:0070601(centromeric sister chromatid cohesion)	-	[S]Function unknown
92	XM_013794402.2	novel_283	1	PREDICTED: Brassica napus caffeoylshikimate esterase-like (LOC106354469), mRNA	GO:0005737(cytoplasm);GO:0005829(cytosol);GO:0009506(plasmodesma);GO:0016787(hydrolase activity);GO:0047372(acylglycerol lipase activity)	ko00561(Glycerolipid metabolism)	[I]Lipid transport and metabolism
93	XM_013794528.2	novel_280	1	PREDICTED: Brassica napus F-box protein At1g78280 (LOC106354560), mRNA	GO:0005634(nucleus);GO:0005829(cytosol);GO:0007166(cell surface receptor signaling pathway);GO:0016757(transferase activity, transferring glycosyl groups)	-	[S]Function unknown
94	XM_013794565.2	bna-miR160a	1	PREDICTED: Brassica napus auxin response factor 17-like (LOC106354590), mRNA	GO:0000987(core promoter proximal region sequence-specific DNA binding);GO:0003700(transcription factor activity, sequence-specific DNA binding);GO:0005634(nucleus);GO:0006351(transcription, DNA-templated);GO:0006355(regulation of transcription, DNA-templated);GO:0009555(pollen development);GO:0009653(anatomical structure morphogenesis);GO:0009734(auxin-activated signaling pathway);GO:0010208(pol…	ko04075(Plant hormone signal transduction)	[K]Transcription
95	XM_013794782.2	bna-miR397a	1	PREDICTED: Brassica napus laccase-4-like (LOC106354757), mRNA	GO:0005507(copper ion binding);GO:0005576(extracellular region);GO:0009809(lignin biosynthetic process);GO:0009834(plant-type secondary cell wall biogenesis);GO:0016491(oxidoreductase activity);GO:0016722(oxidoreductase activity, oxidizing metal ions);GO:0046274(lignin catabolic process);GO:0048046(apoplast);GO:0052716(hydroquinone:oxygen oxidoreductase activity);GO:0055114(oxidation-reduction pr…	ko00053(Ascorbate and aldarate metabolism)	[Q]Secondary metabolites biosynthesis, transport and catabolism
96	XM_013794783.2	novel_51	1	PREDICTED: Brassica napus acetyl-coenzyme A carboxylase carboxyl transferase subunit alpha, chloroplastic-like (LOC106354758), mRNA	GO:0003989(acetyl-CoA carboxylase activity);GO:0005524(ATP binding);GO:0006633(fatty acid biosynthetic process);GO:0009317(acetyl-CoA carboxylase complex);GO:0009507(chloroplast);GO:0009536(plastid);GO:0009570(chloroplast stroma);GO:0009706(chloroplast inner membrane);GO:0009941(chloroplast envelope);GO:0016020(membrane);GO:2001295(malonyl-CoA biosynthetic process)	ko01200(Carbon metabolism);ko01212(Fatty acid metabolism);ko00620(Pyruvate metabolism);ko00640(Propanoate metabolism);ko00061(Fatty acid biosynthesis);ko00253(Tetracycline biosynthesis)	[I]Lipid transport and metabolism
97	XM_013794785.2	novel_51	1	PREDICTED: Brassica napus acetyl-coenzyme A carboxylase carboxyl transferase subunit alpha, chloroplastic (LOC106354759), transcript variant X1, mRNA	GO:0003989(acetyl-CoA carboxylase activity);GO:0005524(ATP binding);GO:0006633(fatty acid biosynthetic process);GO:0009317(acetyl-CoA carboxylase complex);GO:0009507(chloroplast);GO:0009536(plastid);GO:0009570(chloroplast stroma);GO:0009706(chloroplast inner membrane);GO:0009941(chloroplast envelope);GO:0016020(membrane);GO:2001295(malonyl-CoA biosynthetic process)	ko01200(Carbon metabolism);ko01212(Fatty acid metabolism);ko00620(Pyruvate metabolism);ko00640(Propanoate metabolism);ko00061(Fatty acid biosynthesis);ko00253(Tetracycline biosynthesis)	[I]Lipid transport and metabolism
98	XM_013794786.2	novel_51	1	PREDICTED: Brassica napus acetyl-coenzyme A carboxylase carboxyl transferase subunit alpha, chloroplastic (LOC106354759), transcript variant X3, mRNA	GO:0003989(acetyl-CoA carboxylase activity);GO:0005524(ATP binding);GO:0006633(fatty acid biosynthetic process);GO:0009317(acetyl-CoA carboxylase complex);GO:0009507(chloroplast);GO:0009536(plastid);GO:0009570(chloroplast stroma);GO:0009706(chloroplast inner membrane);GO:0009941(chloroplast envelope);GO:0016020(membrane);GO:2001295(malonyl-CoA biosynthetic process)	ko01200(Carbon metabolism);ko01212(Fatty acid metabolism);ko00620(Pyruvate metabolism);ko00640(Propanoate metabolism);ko00061(Fatty acid biosynthesis);ko00253(Tetracycline biosynthesis)	[I]Lipid transport and metabolism
99	XM_013794854.2	novel_267	1	PREDICTED: Brassica napus pre-mRNA-splicing factor CWC22 homolog (LOC106354811), mRNA	GO:0003723(RNA binding);GO:0005634(nucleus);GO:0005829(cytosol);GO:0006412(translation)	ko00230(Purine metabolism);ko00240(Pyrimidine metabolism);ko03020(RNA polymerase)	[A]RNA processing and modification
100	XM_013796321.2	novel_259	1	PREDICTED: Brassica napus inorganic pyrophosphatase 2 (LOC106356588), mRNA	GO:0005634(nucleus);GO:0016311(dephosphorylation);GO:0046872(metal ion binding);GO:0052731(phosphocholine phosphatase activity);GO:0052732(phosphoethanolamine phosphatase activity)	ko00750(Vitamin B6 metabolism)	[S]Function unknown
101	XM_013796753.2	novel_54	1	PREDICTED: Brassica napus cinnamyl alcohol dehydrogenase 5 (LOC106357035), mRNA	GO:0005737(cytoplasm);GO:0005829(cytosol);GO:0008270(zinc ion binding);GO:0009809(lignin biosynthetic process);GO:0016491(oxidoreductase activity);GO:0045551(cinnamyl-alcohol dehydrogenase activity);GO:0052747(sinapyl alcohol dehydrogenase activity);GO:0055114(oxidation-reduction process)	ko00940(Phenylpropanoid biosynthesis)	[C]Energy production and conversion
102	XM_013796817.2	novel_172,novel_202	2	PREDICTED: Brassica napus two-component response regulator ARR11 (LOC106357138), mRNA	GO:0000156(phosphorelay response regulator activity);GO:0000160(phosphorelay signal transduction system);GO:0003677(DNA binding);GO:0003700(transcription factor activity, sequence-specific DNA binding);GO:0005515(protein binding);GO:0005634(nucleus);GO:0006351(transcription, DNA-templated);GO:0006355(regulation of transcription, DNA-templated);GO:0009735(response to cytokinin);GO:0009736(cytokini…	ko04075(Plant hormone signal transduction)	[T]Signal transduction mechanisms
103	XM_013796847.2	bna-miR824	1	PREDICTED: Brassica napus agamous-like MADS-box protein AGL16 (LOC106357131), transcript variant X1, mRNA	GO:0003677(DNA binding);GO:0003700(transcription factor activity, sequence-specific DNA binding);GO:0005515(protein binding);GO:0005634(nucleus);GO:0006351(transcription, DNA-templated);GO:0006355(regulation of transcription, DNA-templated);GO:0008134(transcription factor binding);GO:0010440(stomatal lineage progression);GO:0042803(protein homodimerization activity);GO:0046983(protein dimerizatio…	ko03060(Protein export)	[K]Transcription
104	XM_013796864.2	bna-miR156a,bna-miR156d	2	PREDICTED: Brassica napus squamosa promoter-binding-like protein 6 (LOC106357186), transcript variant X1, mRNA	GO:0003677(DNA binding);GO:0003700(transcription factor activity, sequence-specific DNA binding);GO:0005634(nucleus);GO:0006351(transcription, DNA-templated);GO:0006355(regulation of transcription, DNA-templated);GO:0010468(regulation of gene expression);GO:0042742(defense response to bacterium);GO:0046872(metal ion binding)	-	[K]Transcription
105	XM_013797367.2	bna-miR172d	1	PREDICTED: Brassica napus transcription repressor MYB4-like (LOC106357683), mRNA	GO:0003677(DNA binding);GO:0003700(transcription factor activity, sequence-specific DNA binding);GO:0005515(protein binding);GO:0005634(nucleus);GO:0006351(transcription, DNA-templated);GO:0009751(response to salicylic acid);GO:0009753(response to jasmonic acid);GO:0010224(response to UV-B);GO:0045892(negative regulation of transcription, DNA-templated);GO:1903086(negative regulation of sinapate …	ko00190(Oxidative phosphorylation);ko00860(Porphyrin and chlorophyll metabolism)	[K]Transcription
106	XM_013797400.2	bna-miR395a,bna-miR395d	2	PREDICTED: Brassica napus ATP sulfurylase 1, chloroplastic-like (LOC106357712), transcript variant X2, mRNA	GO:0000103(sulfate assimilation);GO:0001887(selenium compound metabolic process);GO:0004781(sulfate adenylyltransferase (ATP) activity);GO:0005524(ATP binding);GO:0005829(cytosol);GO:0005886(plasma membrane);GO:0009507(chloroplast);GO:0009570(chloroplast stroma);GO:0009735(response to cytokinin);GO:0046686(response to cadmium ion);GO:0070814(hydrogen sulfide biosynthetic process)	ko00920(Sulfur metabolism);ko00230(Purine metabolism);ko00450(Selenocompound metabolism);ko00261(Monobactam biosynthesis)	[P]Inorganic ion transport and metabolism
107	XM_013797403.2	bna-miR171a,bna-miR171f,bna-miR171g,novel_146	4	PREDICTED: Brassica napus scarecrow-like protein 15 (LOC106357715), mRNA	GO:0003700(transcription factor activity, sequence-specific DNA binding);GO:0005634(nucleus);GO:0006351(transcription, DNA-templated);GO:0006355(regulation of transcription, DNA-templated);GO:0030154(cell differentiation);GO:0043565(sequence-specific DNA binding);GO:0048831(regulation of shoot system development)	ko04075(Plant hormone signal transduction)	[K]Transcription
108	XM_013797429.2	novel_98	1	PREDICTED: Brassica napus glucan endo-1,3-beta-glucosidase 12-like (LOC106357737), mRNA	GO:0004553(hydrolase activity, hydrolyzing O-glycosyl compounds);GO:0005886(plasma membrane);GO:0005975(carbohydrate metabolic process)	ko00500(Starch and sucrose metabolism)	[G]Carbohydrate transport and metabolism
109	XM_013797672.2	novel_280	1	PREDICTED: Brassica napus pentatricopeptide repeat-containing protein At1g10910, chloroplastic (LOC106357945), mRNA	GO:0005739(mitochondrion);GO:0008150(biological_process);GO:0009507(chloroplast)	-	[S]Function unknown
110	XM_013797752.2	bna-miR156a,bna-miR156b,bna-miR156d	3	PREDICTED: Brassica napus squamosa promoter-binding-like protein 10 (LOC106358016), transcript variant X1, mRNA	GO:0003677(DNA binding);GO:0003700(transcription factor activity, sequence-specific DNA binding);GO:0005634(nucleus);GO:0006351(transcription, DNA-templated);GO:0006355(regulation of transcription, DNA-templated);GO:0010358(leaf shaping);GO:0045893(positive regulation of transcription, DNA-templated);GO:0046872(metal ion binding);GO:0048510(regulation of timing of transition from vegetative to re…	-	[K]Transcription
111	XM_013797753.2	bna-miR156a,bna-miR156b,bna-miR156d	3	PREDICTED: Brassica napus squamosa promoter-binding-like protein 10 (LOC106358016), transcript variant X4, mRNA	GO:0003677(DNA binding);GO:0003700(transcription factor activity, sequence-specific DNA binding);GO:0005634(nucleus);GO:0006351(transcription, DNA-templated);GO:0006355(regulation of transcription, DNA-templated);GO:0010358(leaf shaping);GO:0045893(positive regulation of transcription, DNA-templated);GO:0046872(metal ion binding);GO:0048510(regulation of timing of transition from vegetative to re…	-	[K]Transcription
112	XM_013797761.2	bna-miR156a,bna-miR156b,bna-miR156d	3	PREDICTED: Brassica napus squamosa promoter-binding-like protein 11 (LOC106358023), mRNA	GO:0003677(DNA binding);GO:0003700(transcription factor activity, sequence-specific DNA binding);GO:0005634(nucleus);GO:0006351(transcription, DNA-templated);GO:0006355(regulation of transcription, DNA-templated);GO:0046872(metal ion binding);GO:0048510(regulation of timing of transition from vegetative to reproductive phase)	-	[K]Transcription
113	XM_013798210.2	bna-miR156a,bna-miR156b,bna-miR156d	3	PREDICTED: Brassica napus squamosa promoter-binding-like protein 2 (LOC106358415), transcript variant X1, mRNA	GO:0003677(DNA binding);GO:0003700(transcription factor activity, sequence-specific DNA binding);GO:0005634(nucleus);GO:0006351(transcription, DNA-templated);GO:0006355(regulation of transcription, DNA-templated);GO:0044212(transcription regulatory region DNA binding);GO:0046872(metal ion binding);GO:0048510(regulation of timing of transition from vegetative to reproductive phase);GO:0048653(anth…	ko04075(Plant hormone signal transduction)	[K]Transcription
114	XM_013798212.2	bna-miR156a,bna-miR156b,bna-miR156d	3	PREDICTED: Brassica napus squamosa promoter-binding-like protein 2 (LOC106358415), transcript variant X3, mRNA	GO:0003677(DNA binding);GO:0003700(transcription factor activity, sequence-specific DNA binding);GO:0005634(nucleus);GO:0006351(transcription, DNA-templated);GO:0006355(regulation of transcription, DNA-templated);GO:0044212(transcription regulatory region DNA binding);GO:0046872(metal ion binding);GO:0048510(regulation of timing of transition from vegetative to reproductive phase);GO:0048653(anth…	ko04075(Plant hormone signal transduction)	[K]Transcription
115	XM_013798213.2	bna-miR156a,bna-miR156b,bna-miR156d	3	PREDICTED: Brassica napus squamosa promoter-binding-like protein 2 (LOC106358415), transcript variant X4, mRNA	GO:0003677(DNA binding);GO:0003700(transcription factor activity, sequence-specific DNA binding);GO:0005634(nucleus);GO:0006351(transcription, DNA-templated);GO:0006355(regulation of transcription, DNA-templated);GO:0044212(transcription regulatory region DNA binding);GO:0046872(metal ion binding);GO:0048510(regulation of timing of transition from vegetative to reproductive phase);GO:0048653(anth…	ko04075(Plant hormone signal transduction)	[K]Transcription
116	XM_013798422.2	bna-miR172a,bna-miR172b,bna-miR172d	3	PREDICTED: Brassica napus ethylene-responsive transcription factor RAP2-7-like (LOC106358595), transcript variant X1, mRNA	GO:0010227(floral organ abscission);GO:0048316(seed development);GO:0048461(flower structural organization);GO:0080187(floral organ senescence)	ko04626(Plant-pathogen interaction)	[K]Transcription
117	XM_013798423.2	bna-miR172a,bna-miR172b,bna-miR172d	3	PREDICTED: Brassica napus ethylene-responsive transcription factor RAP2-7-like (LOC106358595), transcript variant X2, mRNA	GO:0003677(DNA binding);GO:0003700(transcription factor activity, sequence-specific DNA binding);GO:0005634(nucleus);GO:0006351(transcription, DNA-templated);GO:0006355(regulation of transcription, DNA-templated);GO:0009908(flower development);GO:0010073(meristem maintenance);GO:0010093(specification of floral organ identity);GO:0019953(sexual reproduction);GO:0030154(cell differentiation);GO:004…	ko04075(Plant hormone signal transduction)	[K]Transcription
118	XM_013798425.2	bna-miR172a,bna-miR172b,bna-miR172d	3	PREDICTED: Brassica napus ethylene-responsive transcription factor RAP2-7-like (LOC106358596), transcript variant X1, mRNA	GO:0010227(floral organ abscission);GO:0048316(seed development);GO:0048461(flower structural organization);GO:0080187(floral organ senescence)	ko04626(Plant-pathogen interaction)	[K]Transcription
119	XM_013798426.2	bna-miR172a,bna-miR172b,bna-miR172d	3	PREDICTED: Brassica napus ethylene-responsive transcription factor RAP2-7-like (LOC106358596), transcript variant X2, mRNA	GO:0003677(DNA binding);GO:0003700(transcription factor activity, sequence-specific DNA binding);GO:0005634(nucleus);GO:0006351(transcription, DNA-templated);GO:0006355(regulation of transcription, DNA-templated);GO:0009908(flower development);GO:0010073(meristem maintenance);GO:0010093(specification of floral organ identity);GO:0019953(sexual reproduction);GO:0030154(cell differentiation);GO:004…	ko04075(Plant hormone signal transduction)	[K]Transcription
120	XM_013798910.2	novel_1	1	PREDICTED: Brassica napus splicing factor 3B subunit 4-like (LOC106359169), mRNA	GO:0000166(nucleotide binding);GO:0003676(nucleic acid binding);GO:0003723(RNA binding);GO:0005634(nucleus);GO:0005730(nucleolus);GO:0009793(embryo development ending in seed dormancy)	ko03040(Spliceosome)	[A]RNA processing and modification
121	XM_013799159.2	novel_320	1	PREDICTED: Brassica napus transcription factor TCP3-like (LOC106359455), mRNA	GO:0003677(DNA binding);GO:0003700(transcription factor activity, sequence-specific DNA binding);GO:0005634(nucleus);GO:0006351(transcription, DNA-templated);GO:0006355(regulation of transcription, DNA-templated);GO:0009733(response to auxin);GO:0009965(leaf morphogenesis);GO:0030154(cell differentiation);GO:0045962(positive regulation of development, heterochronic);GO:0048366(leaf development)	-	[K]Transcription
122	XM_013799886.2	novel_51	1	PREDICTED: Brassica napus transcription factor bHLH74-like (LOC106360296), transcript variant X1, mRNA	GO:0003677(DNA binding);GO:0003700(transcription factor activity, sequence-specific DNA binding);GO:0005515(protein binding);GO:0005634(nucleus);GO:0006351(transcription, DNA-templated);GO:0006355(regulation of transcription, DNA-templated);GO:0009637(response to blue light);GO:0040008(regulation of growth);GO:0046983(protein dimerization activity)	ko04141(Protein processing in endoplasmic reticulum)	[K]Transcription
123	XM_013799888.2	novel_51	1	PREDICTED: Brassica napus transcription factor bHLH74-like (LOC106360296), transcript variant X2, mRNA	GO:0003677(DNA binding);GO:0003700(transcription factor activity, sequence-specific DNA binding);GO:0005515(protein binding);GO:0005634(nucleus);GO:0006351(transcription, DNA-templated);GO:0006355(regulation of transcription, DNA-templated);GO:0009637(response to blue light);GO:0040008(regulation of growth);GO:0046983(protein dimerization activity)	ko04141(Protein processing in endoplasmic reticulum)	[K]Transcription
124	XM_013799994.2	bna-miR824	1	PREDICTED: Brassica napus multiprotein-bridging factor 1b (LOC106360405), transcript variant X2, mRNA	GO:0003677(DNA binding);GO:0003713(transcription coactivator activity);GO:0005634(nucleus);GO:0005730(nucleolus);GO:0005737(cytoplasm);GO:0006351(transcription, DNA-templated);GO:0009723(response to ethylene);GO:0043565(sequence-specific DNA binding);GO:0045893(positive regulation of transcription, DNA-templated)	-	[K]Transcription
125	XM_013799995.2	bna-miR824	1	PREDICTED: Brassica napus multiprotein-bridging factor 1b (LOC106360405), transcript variant X1, mRNA	GO:0003677(DNA binding);GO:0003713(transcription coactivator activity);GO:0005634(nucleus);GO:0005730(nucleolus);GO:0005737(cytoplasm);GO:0006351(transcription, DNA-templated);GO:0009723(response to ethylene);GO:0043565(sequence-specific DNA binding);GO:0045893(positive regulation of transcription, DNA-templated)	-	[K]Transcription
126	XM_013800065.2	novel_51	1	PREDICTED: Brassica napus C-type lectin receptor-like tyrosine-protein kinase At1g52310 (LOC106360464), mRNA	GO:0004714(transmembrane receptor protein tyrosine kinase activity);GO:0005524(ATP binding);GO:0005886(plasma membrane);GO:0016021(integral component of membrane);GO:0016301(kinase activity);GO:0030246(carbohydrate binding)	ko04626(Plant-pathogen interaction)	[T]Signal transduction mechanisms
127	XM_013800149.2	bna-miR168a	1	PREDICTED: Brassica napus protein argonaute 1-like (LOC106360539), mRNA	GO:0005515(protein binding)	-	[J]Translation, ribosomal structure and biogenesis
128	XM_013800819.2	bna-miR166a,bna-miR166f	2	PREDICTED: Brassica napus homeobox-leucine zipper protein ATHB-8-like (LOC106361118), transcript variant X1, mRNA	GO:0003677(DNA binding);GO:0003700(transcription factor activity, sequence-specific DNA binding);GO:0005634(nucleus);GO:0006351(transcription, DNA-templated);GO:0006355(regulation of transcription, DNA-templated);GO:0008284(positive regulation of cell proliferation);GO:0008289(lipid binding);GO:0009733(response to auxin);GO:0010014(meristem initiation);GO:0010067(procambium histogenesis);GO:00100…	-	[K]Transcription
129	XM_013800820.1	bna-miR166a,bna-miR166f	2	PREDICTED: Brassica napus homeobox-leucine zipper protein ATHB-8-like (LOC106361118), transcript variant X2, mRNA	GO:0003677(DNA binding);GO:0003700(transcription factor activity, sequence-specific DNA binding);GO:0005634(nucleus);GO:0006351(transcription, DNA-templated);GO:0006355(regulation of transcription, DNA-templated);GO:0008284(positive regulation of cell proliferation);GO:0008289(lipid binding);GO:0009733(response to auxin);GO:0010014(meristem initiation);GO:0010067(procambium histogenesis);GO:00100…	-	[K]Transcription
130	XM_013800821.2	bna-miR166a,bna-miR166f	2	PREDICTED: Brassica napus homeobox-leucine zipper protein ATHB-8-like (LOC106361118), transcript variant X3, mRNA	GO:0003677(DNA binding);GO:0003700(transcription factor activity, sequence-specific DNA binding);GO:0005634(nucleus);GO:0006351(transcription, DNA-templated);GO:0006355(regulation of transcription, DNA-templated);GO:0008284(positive regulation of cell proliferation);GO:0008289(lipid binding);GO:0009733(response to auxin);GO:0010014(meristem initiation);GO:0010067(procambium histogenesis);GO:00100…	-	[K]Transcription
131	XM_013800918.2	novel_207	1	PREDICTED: Brassica napus probable L-type lectin-domain containing receptor kinase VII.2 (LOC106361201), transcript variant X2, mRNA	GO:0004674(protein serine/threonine kinase activity);GO:0005524(ATP binding);GO:0005886(plasma membrane);GO:0006468(protein phosphorylation);GO:0016021(integral component of membrane);GO:0016301(kinase activity);GO:0030246(carbohydrate binding)	ko00500(Starch and sucrose metabolism)	[T]Signal transduction mechanisms
132	XM_013801357.2	bna-miR167d,novel_53	2	PREDICTED: Brassica napus auxin response factor 6-like (LOC106361581), mRNA	GO:0003677(DNA binding);GO:0003700(transcription factor activity, sequence-specific DNA binding);GO:0005515(protein binding);GO:0005634(nucleus);GO:0006351(transcription, DNA-templated);GO:0006355(regulation of transcription, DNA-templated);GO:0009733(response to auxin);GO:0009734(auxin-activated signaling pathway);GO:0009908(flower development)	ko04075(Plant hormone signal transduction)	[K]Transcription
133	XM_013801416.1	bna-miR164a	1	PREDICTED: Brassica napus uncharacterized LOC106361635 (LOC106361635), mRNA	GO:0005634(nucleus)	-	[S]Function unknown
134	XM_013801762.2	novel_259	1	PREDICTED: Brassica napus tetratricopeptide repeat protein 38 (LOC106361950), transcript variant X1, mRNA	GO:0005575(cellular_component);GO:0008150(biological_process)	-	[S]Function unknown
135	XM_013801856.2	bna-miR156b	1	PREDICTED: Brassica napus E3 ubiquitin-protein ligase At1g12760-like (LOC106362043), mRNA	GO:0004842(ubiquitin-protein transferase activity);GO:0005634(nucleus);GO:0008270(zinc ion binding);GO:0009507(chloroplast);GO:0016021(integral component of membrane);GO:0016567(protein ubiquitination);GO:0016874(ligase activity)	-	[O]Posttranslational modification, protein turnover, chaperones
136	XM_013801859.2	bna-miR393	1	PREDICTED: Brassica napus protein AUXIN SIGNALING F-BOX 3 (LOC106362045), mRNA	GO:0000822(inositol hexakisphosphate binding);GO:0009734(auxin-activated signaling pathway)	ko04075(Plant hormone signal transduction)	[S]Function unknown
137	XM_013801933.2	bna-miR390a,novel_111	2	PREDICTED: Brassica napus PHD finger protein ALFIN-LIKE 7 (LOC106362110), mRNA	GO:0003677(DNA binding);GO:0005634(nucleus);GO:0006351(transcription, DNA-templated);GO:0006355(regulation of transcription, DNA-templated);GO:0008270(zinc ion binding);GO:0016568(chromatin modification);GO:0035064(methylated histone binding)	-	[K]Transcription
138	XM_013802339.2	novel_320	1	PREDICTED: Brassica napus transcription factor TCP24 (LOC106362442), transcript variant X1, mRNA	GO:0003677(DNA binding);GO:0003700(transcription factor activity, sequence-specific DNA binding);GO:0005515(protein binding);GO:0005634(nucleus);GO:0006351(transcription, DNA-templated);GO:0006355(regulation of transcription, DNA-templated);GO:0008285(negative regulation of cell proliferation);GO:0009965(leaf morphogenesis);GO:0030154(cell differentiation);GO:0045962(positive regulation of develo…	-	[K]Transcription
139	XM_013804561.2	bna-miR166a,bna-miR166f	2	PREDICTED: Brassica napus homeobox-leucine zipper protein ATHB-8 (LOC106365075), transcript variant X1, mRNA	GO:0003677(DNA binding);GO:0003700(transcription factor activity, sequence-specific DNA binding);GO:0005634(nucleus);GO:0006351(transcription, DNA-templated);GO:0006355(regulation of transcription, DNA-templated);GO:0008284(positive regulation of cell proliferation);GO:0008289(lipid binding);GO:0009733(response to auxin);GO:0010014(meristem initiation);GO:0010067(procambium histogenesis);GO:00100…	-	[K]Transcription
140	XM_013804628.2	bna-miR166a,bna-miR166f	2	PREDICTED: Brassica napus homeobox-leucine zipper protein ATHB-8 (LOC106365075), transcript variant X2, mRNA	GO:0003677(DNA binding);GO:0003700(transcription factor activity, sequence-specific DNA binding);GO:0005634(nucleus);GO:0006351(transcription, DNA-templated);GO:0006355(regulation of transcription, DNA-templated);GO:0008284(positive regulation of cell proliferation);GO:0008289(lipid binding);GO:0009733(response to auxin);GO:0010014(meristem initiation);GO:0010067(procambium histogenesis);GO:00100…	-	[K]Transcription
141	XM_013804844.2	bna-miR156a,bna-miR156d	2	PREDICTED: Brassica napus glutathione gamma-glutamylcysteinyltransferase 2 (LOC106365411), mRNA	GO:0009507(chloroplast);GO:0010038(response to metal ion);GO:0016756(glutathione gamma-glutamylcysteinyltransferase activity);GO:0046872(metal ion binding);GO:0046938(phytochelatin biosynthetic process)	ko00010(Glycolysis / Gluconeogenesis)	[S]Function unknown
142	XM_013804936.2	novel_1	1	PREDICTED: Brassica napus 60S ribosomal protein L13-2-like (LOC106365518), mRNA	GO:0003723(RNA binding);GO:0003735(structural constituent of ribosome);GO:0005618(cell wall);GO:0005730(nucleolus);GO:0005737(cytoplasm);GO:0005774(vacuolar membrane);GO:0005794(Golgi apparatus);GO:0005829(cytosol);GO:0005840(ribosome);GO:0005886(plasma membrane);GO:0006412(translation);GO:0009506(plasmodesma);GO:0009735(response to cytokinin);GO:0016020(membrane);GO:0022625(cytosolic large ribos…	ko03010(Ribosome)	[J]Translation, ribosomal structure and biogenesis
143	XM_013804953.2	bna-miR172a,bna-miR172b,bna-miR172d	3	PREDICTED: Brassica napus shaggy-related protein kinase theta (LOC106365532), mRNA	GO:0004674(protein serine/threonine kinase activity);GO:0005524(ATP binding);GO:0005634(nucleus);GO:0005829(cytosol);GO:0009741(response to brassinosteroid);GO:0016301(kinase activity);GO:0046777(protein autophosphorylation)	ko04075(Plant hormone signal transduction)	[T]Signal transduction mechanisms
144	XM_013805256.2	novel_207	1	PREDICTED: Brassica napus FK506-binding protein 4-like (LOC106365770), mRNA	-	-	[S]Function unknown
145	XM_013805464.2	novel_180	1	PREDICTED: Brassica napus LRR receptor-like serine/threonine-protein kinase GSO1 (LOC106365939), mRNA	GO:0004674(protein serine/threonine kinase activity);GO:0005524(ATP binding);GO:0006468(protein phosphorylation);GO:0007169(transmembrane receptor protein tyrosine kinase signaling pathway);GO:0009793(embryo development ending in seed dormancy);GO:0016021(integral component of membrane);GO:0090558(plant epidermis development)	ko04075(Plant hormone signal transduction)	[T]Signal transduction mechanisms
146	XM_013805465.2	novel_180	1	PREDICTED: Brassica napus LRR receptor-like serine/threonine-protein kinase GSO1 (LOC106365941), mRNA	GO:0004674(protein serine/threonine kinase activity);GO:0005524(ATP binding);GO:0006468(protein phosphorylation);GO:0007169(transmembrane receptor protein tyrosine kinase signaling pathway);GO:0009793(embryo development ending in seed dormancy);GO:0016021(integral component of membrane);GO:0090558(plant epidermis development)	ko04075(Plant hormone signal transduction)	[T]Signal transduction mechanisms
147	XM_013806278.2	bna-miR156a,bna-miR156b,bna-miR156d	3	PREDICTED: Brassica napus squamosa promoter-binding-like protein 2 (LOC106366623), transcript variant X2, mRNA	GO:0003677(DNA binding);GO:0003700(transcription factor activity, sequence-specific DNA binding);GO:0005634(nucleus);GO:0006351(transcription, DNA-templated);GO:0006355(regulation of transcription, DNA-templated);GO:0044212(transcription regulatory region DNA binding);GO:0046872(metal ion binding);GO:0048510(regulation of timing of transition from vegetative to reproductive phase);GO:0048653(anth…	ko04075(Plant hormone signal transduction)	[K]Transcription
148	XM_013806440.2	bna-miR172a,bna-miR172b,bna-miR172d	3	PREDICTED: Brassica napus AP2-like ethylene-responsive transcription factor TOE3 (LOC106366778), mRNA	GO:0003677(DNA binding);GO:0003700(transcription factor activity, sequence-specific DNA binding);GO:0005634(nucleus);GO:0006351(transcription, DNA-templated);GO:0006355(regulation of transcription, DNA-templated);GO:0007275(multicellular organism development);GO:0009408(response to heat);GO:0009873(ethylene-activated signaling pathway)	ko04075(Plant hormone signal transduction)	[K]Transcription
149	XM_013807005.2	bna-miR166a,bna-miR166f	2	PREDICTED: Brassica napus homeobox-leucine zipper protein ATHB-9 (LOC106367270), mRNA	GO:0003677(DNA binding);GO:0003700(transcription factor activity, sequence-specific DNA binding);GO:0005515(protein binding);GO:0005634(nucleus);GO:0006351(transcription, DNA-templated);GO:0006355(regulation of transcription, DNA-templated);GO:0008289(lipid binding);GO:0009855(determination of bilateral symmetry);GO:0009880(embryonic pattern specification);GO:0009943(adaxial/abaxial axis specific…	-	[K]Transcription
150	XM_013807019.2	bna-miR167d,novel_53	2	PREDICTED: Brassica napus auxin response factor 6-like (LOC106367280), transcript variant X1, mRNA	GO:0003677(DNA binding);GO:0003700(transcription factor activity, sequence-specific DNA binding);GO:0005515(protein binding);GO:0005634(nucleus);GO:0006351(transcription, DNA-templated);GO:0006355(regulation of transcription, DNA-templated);GO:0009733(response to auxin);GO:0009734(auxin-activated signaling pathway);GO:0009908(flower development)	ko04075(Plant hormone signal transduction)	[K]Transcription
151	XM_013807020.2	bna-miR167d,novel_53	2	PREDICTED: Brassica napus auxin response factor 6-like (LOC106367280), transcript variant X2, mRNA	GO:0003677(DNA binding);GO:0003700(transcription factor activity, sequence-specific DNA binding);GO:0005515(protein binding);GO:0005634(nucleus);GO:0006351(transcription, DNA-templated);GO:0006355(regulation of transcription, DNA-templated);GO:0009733(response to auxin);GO:0009734(auxin-activated signaling pathway);GO:0009908(flower development)	ko04075(Plant hormone signal transduction)	[K]Transcription
152	XM_013807064.2	bna-miR156a,bna-miR156d	2	PREDICTED: Brassica napus squamosa promoter-binding-like protein 11 (LOC106367321), transcript variant X1, mRNA	GO:0003677(DNA binding);GO:0003700(transcription factor activity, sequence-specific DNA binding);GO:0005634(nucleus);GO:0006351(transcription, DNA-templated);GO:0006355(regulation of transcription, DNA-templated);GO:0046872(metal ion binding);GO:0048510(regulation of timing of transition from vegetative to reproductive phase)	-	[K]Transcription
153	XM_013807065.2	bna-miR156a,bna-miR156d	2	PREDICTED: Brassica napus squamosa promoter-binding-like protein 11 (LOC106367321), transcript variant X2, mRNA	GO:0003677(DNA binding);GO:0003700(transcription factor activity, sequence-specific DNA binding);GO:0005634(nucleus);GO:0006351(transcription, DNA-templated);GO:0006355(regulation of transcription, DNA-templated);GO:0046872(metal ion binding);GO:0048510(regulation of timing of transition from vegetative to reproductive phase)	-	[K]Transcription
154	XM_013807066.2	bna-miR156a,bna-miR156d	2	PREDICTED: Brassica napus squamosa promoter-binding-like protein 11 (LOC106367321), transcript variant X3, mRNA	GO:0003677(DNA binding);GO:0003700(transcription factor activity, sequence-specific DNA binding);GO:0005634(nucleus);GO:0006351(transcription, DNA-templated);GO:0006355(regulation of transcription, DNA-templated);GO:0046872(metal ion binding);GO:0048510(regulation of timing of transition from vegetative to reproductive phase)	-	[K]Transcription
155	XM_013807067.2	bna-miR156a,bna-miR156d	2	PREDICTED: Brassica napus squamosa promoter-binding-like protein 11 (LOC106367321), transcript variant X4, mRNA	GO:0003677(DNA binding);GO:0003700(transcription factor activity, sequence-specific DNA binding);GO:0005634(nucleus);GO:0006351(transcription, DNA-templated);GO:0006355(regulation of transcription, DNA-templated);GO:0046872(metal ion binding);GO:0048510(regulation of timing of transition from vegetative to reproductive phase)	-	[K]Transcription
156	XM_013807068.2	bna-miR156a,bna-miR156d	2	PREDICTED: Brassica napus squamosa promoter-binding-like protein 11 (LOC106367322), mRNA	GO:0003677(DNA binding);GO:0003700(transcription factor activity, sequence-specific DNA binding);GO:0005634(nucleus);GO:0006351(transcription, DNA-templated);GO:0006355(regulation of transcription, DNA-templated);GO:0046872(metal ion binding);GO:0048510(regulation of timing of transition from vegetative to reproductive phase)	-	[K]Transcription
157	XM_013807069.2	bna-miR156a,bna-miR156b,bna-miR156d	3	PREDICTED: Brassica napus squamosa promoter-binding-like protein 10 (LOC106367323), transcript variant X1, mRNA	GO:0003677(DNA binding);GO:0003700(transcription factor activity, sequence-specific DNA binding);GO:0005634(nucleus);GO:0006351(transcription, DNA-templated);GO:0006355(regulation of transcription, DNA-templated);GO:0010358(leaf shaping);GO:0045893(positive regulation of transcription, DNA-templated);GO:0046872(metal ion binding);GO:0048510(regulation of timing of transition from vegetative to re…	-	[K]Transcription
158	XM_013807070.2	bna-miR156a,bna-miR156b,bna-miR156d	3	PREDICTED: Brassica napus squamosa promoter-binding-like protein 10 (LOC106367323), transcript variant X2, mRNA	GO:0003677(DNA binding);GO:0003700(transcription factor activity, sequence-specific DNA binding);GO:0005634(nucleus);GO:0006351(transcription, DNA-templated);GO:0006355(regulation of transcription, DNA-templated);GO:0010358(leaf shaping);GO:0045893(positive regulation of transcription, DNA-templated);GO:0046872(metal ion binding);GO:0048510(regulation of timing of transition from vegetative to re…	-	[K]Transcription
159	XM_013807079.2	bna-miR394a,novel_142	2	PREDICTED: Brassica napus F-box only protein 6 (LOC106367329), mRNA	GO:0003674(molecular_function);GO:0004842(ubiquitin-protein transferase activity);GO:0005634(nucleus);GO:0010305(leaf vascular tissue pattern formation);GO:0010928(regulation of auxin mediated signaling pathway);GO:0019005(SCF ubiquitin ligase complex);GO:0031146(SCF-dependent proteasomal ubiquitin-dependent protein catabolic process);GO:0060776(simple leaf morphogenesis)	-	[S]Function unknown
160	XM_013807709.2	novel_54	1	PREDICTED: Brassica napus histone-lysine N-methyltransferase 2C (LOC106367850), mRNA	GO:0003677(DNA binding);GO:0003700(transcription factor activity, sequence-specific DNA binding);GO:0005515(protein binding);GO:0005634(nucleus);GO:0006351(transcription, DNA-templated);GO:0006355(regulation of transcription, DNA-templated);GO:0009733(response to auxin);GO:0009734(auxin-activated signaling pathway);GO:0009908(flower development)	ko04075(Plant hormone signal transduction)	[K]Transcription
161	XM_013807762.2	bna-miR156a,bna-miR156b,bna-miR156d	3	PREDICTED: Brassica napus squamosa promoter-binding-like protein 10 (LOC106367901), transcript variant X3, mRNA	GO:0003677(DNA binding);GO:0003700(transcription factor activity, sequence-specific DNA binding);GO:0005634(nucleus);GO:0006351(transcription, DNA-templated);GO:0006355(regulation of transcription, DNA-templated);GO:0010358(leaf shaping);GO:0045893(positive regulation of transcription, DNA-templated);GO:0046872(metal ion binding);GO:0048510(regulation of timing of transition from vegetative to re…	-	[K]Transcription
162	XM_013807764.2	bna-miR156a,bna-miR156b,bna-miR156d	3	PREDICTED: Brassica napus squamosa promoter-binding-like protein 10 (LOC106367901), transcript variant X4, mRNA	GO:0003677(DNA binding);GO:0003700(transcription factor activity, sequence-specific DNA binding);GO:0005634(nucleus);GO:0006351(transcription, DNA-templated);GO:0006355(regulation of transcription, DNA-templated);GO:0010358(leaf shaping);GO:0045893(positive regulation of transcription, DNA-templated);GO:0046872(metal ion binding);GO:0048510(regulation of timing of transition from vegetative to re…	-	[K]Transcription
163	XM_013807861.2	bna-miR169m,novel_163,novel_222	3	PREDICTED: Brassica napus calmodulin-interacting protein 111-like (LOC106367997), transcript variant X2, mRNA	GO:0005516(calmodulin binding);GO:0005524(ATP binding);GO:0005634(nucleus);GO:0009507(chloroplast);GO:0009535(chloroplast thylakoid membrane);GO:0016887(ATPase activity)	ko03008(Ribosome biogenesis in eukaryotes)	[O]Posttranslational modification, protein turnover, chaperones
164	XM_013807862.2	bna-miR169m,novel_163,novel_222	3	PREDICTED: Brassica napus calmodulin-interacting protein 111-like (LOC106367997), transcript variant X3, mRNA	GO:0005516(calmodulin binding);GO:0005524(ATP binding);GO:0005634(nucleus);GO:0009507(chloroplast);GO:0009535(chloroplast thylakoid membrane);GO:0016887(ATPase activity)	ko03008(Ribosome biogenesis in eukaryotes)	[O]Posttranslational modification, protein turnover, chaperones
165	XM_013808037.2	novel_283	1	PREDICTED: Brassica napus F-box protein At3g57590-like (LOC106368141), mRNA	GO:0003674(molecular_function);GO:0005634(nucleus);GO:0008150(biological_process)	-	[S]Function unknown
166	XM_013808066.2	bna-miR393	1	PREDICTED: Brassica napus protein AUXIN SIGNALING F-BOX 3-like (LOC106368168), mRNA	GO:0000822(inositol hexakisphosphate binding);GO:0009734(auxin-activated signaling pathway)	ko04075(Plant hormone signal transduction)	[S]Function unknown
167	XM_013808571.2	novel_98	1	PREDICTED: Brassica napus hydroxyproline O-galactosyltransferase HPGT3-like (LOC106368569), mRNA	GO:0000139(Golgi membrane);GO:0005794(Golgi apparatus);GO:0006486(protein glycosylation);GO:0016021(integral component of membrane);GO:0016757(transferase activity, transferring glycosyl groups);GO:0016758(transferase activity, transferring hexosyl groups)	-	[S]Function unknown
168	XM_013808963.2	bna-miR167d	1	PREDICTED: Brassica napus ethylene-responsive transcription factor ERF060-like (LOC106368610), mRNA	GO:0003677(DNA binding);GO:0003700(transcription factor activity, sequence-specific DNA binding);GO:0005634(nucleus);GO:0006351(transcription, DNA-templated);GO:0006355(regulation of transcription, DNA-templated);GO:0009873(ethylene-activated signaling pathway)	ko04626(Plant-pathogen interaction)	[K]Transcription
169	XM_013809033.2	bna-miR160a	1	PREDICTED: Brassica napus auxin response factor 17-like (LOC106368952), transcript variant X1, mRNA	GO:0000987(core promoter proximal region sequence-specific DNA binding);GO:0003700(transcription factor activity, sequence-specific DNA binding);GO:0005634(nucleus);GO:0006351(transcription, DNA-templated);GO:0006355(regulation of transcription, DNA-templated);GO:0009555(pollen development);GO:0009653(anatomical structure morphogenesis);GO:0009734(auxin-activated signaling pathway);GO:0010208(pol…	ko04075(Plant hormone signal transduction)	[K]Transcription
170	XM_013809035.2	novel_54	1	PREDICTED: Brassica napus protease Do-like 9 (LOC106368956), mRNA	GO:0004252(serine-type endopeptidase activity);GO:0005730(nucleolus);GO:0005739(mitochondrion);GO:0006508(proteolysis);GO:0008236(serine-type peptidase activity);GO:0009507(chloroplast)	-	[O]Posttranslational modification, protein turnover, chaperones
171	XM_013809233.2	novel_147	1	PREDICTED: Brassica napus photosynthetic NDH subunit of lumenal location 2, chloroplastic-like (LOC106369134), mRNA	GO:0005509(calcium ion binding);GO:0006810(transport);GO:0009344(nitrite reductase complex [NAD(P)H]);GO:0009507(chloroplast);GO:0009534(chloroplast thylakoid);GO:0009535(chloroplast thylakoid membrane);GO:0009543(chloroplast thylakoid lumen);GO:0009654(photosystem II oxygen evolving complex);GO:0009767(photosynthetic electron transport chain);GO:0019898(extrinsic component of membrane);GO:003009…	ko00195(Photosynthesis)	[S]Function unknown
172	XM_013810872.2	novel_207	1	PREDICTED: Brassica napus zinc finger CCCH domain-containing protein 1 (LOC106370879), mRNA	GO:0003676(nucleic acid binding);GO:0003677(DNA binding);GO:0005634(nucleus);GO:0008270(zinc ion binding)	-	[S]Function unknown
173	XM_013810954.2	novel_267	1	PREDICTED: Brassica napus G-box-binding factor 4-like (LOC106370949), mRNA	GO:0003677(DNA binding);GO:0003700(transcription factor activity, sequence-specific DNA binding);GO:0005634(nucleus);GO:0006351(transcription, DNA-templated);GO:0006355(regulation of transcription, DNA-templated);GO:0009507(chloroplast);GO:0043565(sequence-specific DNA binding)	ko04075(Plant hormone signal transduction)	[K]Transcription
174	XM_013811172.1	novel_31	1	PREDICTED: Brassica napus V-type proton ATPase subunit d1-like (LOC106371132), mRNA	GO:0005773(vacuole);GO:0005774(vacuolar membrane);GO:0005794(Golgi apparatus);GO:0009506(plasmodesma);GO:0015078(hydrogen ion transmembrane transporter activity);GO:0015991(ATP hydrolysis coupled proton transport);GO:0015992(proton transport);GO:0033179(proton-transporting V-type ATPase, V0 domain);GO:0046961(proton-transporting ATPase activity, rotational mechanism)	ko00190(Oxidative phosphorylation);ko04145(Phagosome)	[C]Energy production and conversion
175	XM_013811327.2	novel_240	1	PREDICTED: Brassica napus CLP protease regulatory subunit CLPX2, mitochondrial-like (LOC106371280), transcript variant X1, mRNA	GO:0006457(protein folding);GO:0009507(chloroplast);GO:0016887(ATPase activity);GO:0051082(unfolded protein binding)	ko03430(Mismatch repair)	[O]Posttranslational modification, protein turnover, chaperones
176	XM_013811328.2	novel_240	1	PREDICTED: Brassica napus CLP protease regulatory subunit CLPX2, mitochondrial-like (LOC106371280), transcript variant X2, mRNA	GO:0006457(protein folding);GO:0009507(chloroplast);GO:0016887(ATPase activity);GO:0051082(unfolded protein binding)	ko03430(Mismatch repair)	[O]Posttranslational modification, protein turnover, chaperones
177	XM_013811344.2	novel_283	1	PREDICTED: Brassica napus importin subunit beta-1 (LOC106371293), mRNA	GO:0000059(protein import into nucleus, docking);GO:0000060(protein import into nucleus, translocation);GO:0005515(protein binding);GO:0005634(nucleus);GO:0005643(nuclear pore);GO:0005737(cytoplasm);GO:0005829(cytosol);GO:0006606(protein import into nucleus);GO:0006607(NLS-bearing protein import into nucleus);GO:0006610(ribosomal protein import into nucleus);GO:0008139(nuclear localization sequen…	ko03013(RNA transport)	[U]Intracellular trafficking, secretion, and vesicular transport
178	XM_013811467.2	novel_221	1	PREDICTED: Brassica napus uncharacterized LOC106371402 (LOC106371402), mRNA	GO:0003677(DNA binding);GO:0003682(chromatin binding);GO:0005634(nucleus);GO:0008150(biological_process)	-	[S]Function unknown
179	XM_013811698.2	bna-miR166a,bna-miR166f	2	PREDICTED: Brassica napus homeobox-leucine zipper protein REVOLUTA (LOC106371619), transcript variant X2, mRNA	GO:0003677(DNA binding);GO:0003700(transcription factor activity, sequence-specific DNA binding);GO:0005634(nucleus);GO:0006351(transcription, DNA-templated);GO:0006355(regulation of transcription, DNA-templated);GO:0008289(lipid binding);GO:0009855(determination of bilateral symmetry);GO:0009944(polarity specification of adaxial/abaxial axis);GO:0009956(radial pattern formation);GO:0010014(meris…	-	[K]Transcription
180	XM_013811699.2	bna-miR166a,bna-miR166f	2	PREDICTED: Brassica napus homeobox-leucine zipper protein REVOLUTA (LOC106371619), transcript variant X1, mRNA	GO:0003677(DNA binding);GO:0003700(transcription factor activity, sequence-specific DNA binding);GO:0005634(nucleus);GO:0006351(transcription, DNA-templated);GO:0006355(regulation of transcription, DNA-templated);GO:0008289(lipid binding);GO:0009855(determination of bilateral symmetry);GO:0009944(polarity specification of adaxial/abaxial axis);GO:0009956(radial pattern formation);GO:0010014(meris…	-	[K]Transcription
181	XM_013811700.2	bna-miR166a,bna-miR166f	2	PREDICTED: Brassica napus homeobox-leucine zipper protein REVOLUTA (LOC106371619), transcript variant X3, mRNA	GO:0003677(DNA binding);GO:0003700(transcription factor activity, sequence-specific DNA binding);GO:0005634(nucleus);GO:0006351(transcription, DNA-templated);GO:0006355(regulation of transcription, DNA-templated);GO:0008289(lipid binding);GO:0009855(determination of bilateral symmetry);GO:0009944(polarity specification of adaxial/abaxial axis);GO:0009956(radial pattern formation);GO:0010014(meris…	-	[K]Transcription
182	XM_013812204.2	novel_320	1	PREDICTED: Brassica napus transcription factor TCP24 (LOC106372076), transcript variant X1, mRNA	GO:0003677(DNA binding);GO:0003700(transcription factor activity, sequence-specific DNA binding);GO:0005515(protein binding);GO:0005634(nucleus);GO:0006351(transcription, DNA-templated);GO:0006355(regulation of transcription, DNA-templated);GO:0008285(negative regulation of cell proliferation);GO:0009965(leaf morphogenesis);GO:0030154(cell differentiation);GO:0045962(positive regulation of develo…	-	[K]Transcription
183	XM_013812205.2	novel_320	1	PREDICTED: Brassica napus transcription factor TCP24 (LOC106372076), transcript variant X2, mRNA	GO:0003677(DNA binding);GO:0003700(transcription factor activity, sequence-specific DNA binding);GO:0005515(protein binding);GO:0005634(nucleus);GO:0006351(transcription, DNA-templated);GO:0006355(regulation of transcription, DNA-templated);GO:0008285(negative regulation of cell proliferation);GO:0009965(leaf morphogenesis);GO:0030154(cell differentiation);GO:0045962(positive regulation of develo…	-	[K]Transcription
184	XM_013812415.2	bna-miR159,novel_30	2	PREDICTED: Brassica napus peroxidase 45 (LOC106372244), mRNA	GO:0004601(peroxidase activity);GO:0005576(extracellular region);GO:0006979(response to oxidative stress);GO:0020037(heme binding);GO:0042744(hydrogen peroxide catabolic process);GO:0046872(metal ion binding);GO:0055114(oxidation-reduction process)	ko00940(Phenylpropanoid biosynthesis)	[G]Carbohydrate transport and metabolism
185	XM_013812539.2	bna-miR169a,bna-miR169n	2	PREDICTED: Brassica napus nuclear transcription factor Y subunit A-1 (LOC106372343), transcript variant X1, mRNA	GO:0003677(DNA binding);GO:0003700(transcription factor activity, sequence-specific DNA binding);GO:0005634(nucleus);GO:0006351(transcription, DNA-templated);GO:0006355(regulation of transcription, DNA-templated);GO:0009793(embryo development ending in seed dormancy);GO:0010262(somatic embryogenesis);GO:0016602(CCAAT-binding factor complex);GO:0048316(seed development);GO:0048510(regulation of ti…	ko00970(Aminoacyl-tRNA biosynthesis)	[K]Transcription
186	XM_013812540.2	bna-miR169a,bna-miR169n	2	PREDICTED: Brassica napus nuclear transcription factor Y subunit A-1 (LOC106372343), transcript variant X2, mRNA	GO:0003677(DNA binding);GO:0003700(transcription factor activity, sequence-specific DNA binding);GO:0005634(nucleus);GO:0006351(transcription, DNA-templated);GO:0006355(regulation of transcription, DNA-templated);GO:0009793(embryo development ending in seed dormancy);GO:0010262(somatic embryogenesis);GO:0016602(CCAAT-binding factor complex);GO:0048316(seed development);GO:0048510(regulation of ti…	ko00970(Aminoacyl-tRNA biosynthesis)	[K]Transcription
187	XM_013812578.2	bna-miR169a,bna-miR169n	2	PREDICTED: Brassica napus nuclear transcription factor Y subunit A-1 (LOC106372376), mRNA	GO:0003677(DNA binding);GO:0003700(transcription factor activity, sequence-specific DNA binding);GO:0005634(nucleus);GO:0006351(transcription, DNA-templated);GO:0006355(regulation of transcription, DNA-templated);GO:0009793(embryo development ending in seed dormancy);GO:0010262(somatic embryogenesis);GO:0016602(CCAAT-binding factor complex);GO:0048316(seed development);GO:0048510(regulation of ti…	ko00970(Aminoacyl-tRNA biosynthesis)	[K]Transcription
188	XM_013812665.2	novel_207	1	PREDICTED: Brassica napus aspartyl protease family protein At5g10770 (LOC106372449), mRNA	GO:0003677(DNA binding);GO:0005576(extracellular region);GO:0005886(plasma membrane);GO:0031225(anchored component of membrane)	-	[O]Posttranslational modification, protein turnover, chaperones
189	XM_013814331.2	bna-miR169c,bna-miR169g,bna-miR169m,bna-miR169n,novel_163,novel_222	6	PREDICTED: Brassica napus nuclear transcription factor Y subunit A-10 (LOC106374257), transcript variant X3, mRNA	GO:0003677(DNA binding);GO:0003700(transcription factor activity, sequence-specific DNA binding);GO:0005634(nucleus);GO:0006351(transcription, DNA-templated);GO:0006355(regulation of transcription, DNA-templated);GO:0016602(CCAAT-binding factor complex)	ko00970(Aminoacyl-tRNA biosynthesis)	[K]Transcription
190	XM_013814805.2	bna-miR2111b-5p,bna-miR2111c	2	PREDICTED: Brassica napus F-box/kelch-repeat protein At3g27150 (LOC106374880), mRNA	GO:0003674(molecular_function);GO:0005634(nucleus);GO:0008150(biological_process)	-	[S]Function unknown
191	XM_013814912.2	novel_53	1	PREDICTED: Brassica napus uncharacterized BNAC03G69930D (BNAC03G69930D), mRNA	GO:0003674(molecular_function);GO:0005739(mitochondrion);GO:0008150(biological_process)	-	[S]Function unknown
192	XM_013815081.2	novel_54	1	PREDICTED: Brassica napus chaperone protein dnaJ 15-like (LOC106375221), mRNA	GO:0000139(Golgi membrane);GO:0005789(endoplasmic reticulum membrane);GO:0005856(cytoskeleton);GO:0006457(protein folding);GO:0008092(cytoskeletal protein binding);GO:0009638(phototropism);GO:0009958(positive gravitropism)	ko04141(Protein processing in endoplasmic reticulum)	[O]Posttranslational modification, protein turnover, chaperones
193	XM_013815086.2	novel_54	1	PREDICTED: Brassica napus chaperone protein dnaJ 15-like (LOC106375225), mRNA	GO:0000139(Golgi membrane);GO:0005789(endoplasmic reticulum membrane);GO:0005856(cytoskeleton);GO:0006457(protein folding);GO:0008092(cytoskeletal protein binding);GO:0009638(phototropism);GO:0009958(positive gravitropism)	ko04141(Protein processing in endoplasmic reticulum)	[O]Posttranslational modification, protein turnover, chaperones
194	XM_013815197.2	bna-miR166a,bna-miR166f	2	PREDICTED: Brassica napus homeobox-leucine zipper protein ATHB-8-like (LOC106375319), mRNA	GO:0003677(DNA binding);GO:0003700(transcription factor activity, sequence-specific DNA binding);GO:0005634(nucleus);GO:0006351(transcription, DNA-templated);GO:0006355(regulation of transcription, DNA-templated);GO:0008284(positive regulation of cell proliferation);GO:0008289(lipid binding);GO:0009733(response to auxin);GO:0010014(meristem initiation);GO:0010067(procambium histogenesis);GO:00100…	-	[K]Transcription
195	XM_013815263.2	bna-miR824	1	PREDICTED: Brassica napus transcription initiation factor TFIID subunit 14b (LOC106375374), transcript variant X1, mRNA	GO:0005515(protein binding);GO:0005634(nucleus);GO:0005737(cytoplasm);GO:0006281(DNA repair);GO:0006351(transcription, DNA-templated);GO:0006355(regulation of transcription, DNA-templated);GO:0009507(chloroplast);GO:0009908(flower development);GO:0030154(cell differentiation);GO:0043981(histone H4-K5 acetylation);GO:0048510(regulation of timing of transition from vegetative to reproductive phase)…	-	[K]Transcription
196	XM_013815264.2	bna-miR824	1	PREDICTED: Brassica napus transcription initiation factor TFIID subunit 14b (LOC106375374), transcript variant X2, mRNA	GO:0005515(protein binding);GO:0005634(nucleus);GO:0005737(cytoplasm);GO:0006281(DNA repair);GO:0006351(transcription, DNA-templated);GO:0006355(regulation of transcription, DNA-templated);GO:0009507(chloroplast);GO:0009908(flower development);GO:0030154(cell differentiation);GO:0043981(histone H4-K5 acetylation);GO:0048510(regulation of timing of transition from vegetative to reproductive phase)…	-	[K]Transcription
197	XM_013815647.2	novel_320	1	PREDICTED: Brassica napus transcription factor TCP2-like (LOC106375676), transcript variant X1, mRNA	GO:0003677(DNA binding);GO:0003700(transcription factor activity, sequence-specific DNA binding);GO:0005515(protein binding);GO:0005634(nucleus);GO:0006351(transcription, DNA-templated);GO:0006355(regulation of transcription, DNA-templated);GO:0009637(response to blue light);GO:0009965(leaf morphogenesis);GO:0030154(cell differentiation);GO:0045962(positive regulation of development, heterochroni…	-	[K]Transcription
198	XM_013815648.2	novel_320	1	PREDICTED: Brassica napus transcription factor TCP2-like (LOC106375676), transcript variant X2, mRNA	GO:0003677(DNA binding);GO:0003700(transcription factor activity, sequence-specific DNA binding);GO:0005515(protein binding);GO:0005634(nucleus);GO:0006351(transcription, DNA-templated);GO:0006355(regulation of transcription, DNA-templated);GO:0009637(response to blue light);GO:0009965(leaf morphogenesis);GO:0030154(cell differentiation);GO:0045962(positive regulation of development, heterochroni…	-	[K]Transcription
199	XM_013815873.2	bna-miR162a,novel_56	2	PREDICTED: Brassica napus endoribonuclease Dicer homolog 1 (LOC106375864), transcript variant X2, mRNA	GO:0003723(RNA binding);GO:0004525(ribonuclease III activity);GO:0005634(nucleus);GO:0005737(cytoplasm);GO:0016442(RISC complex);GO:0030422(production of siRNA involved in RNA interference)	ko03008(Ribosome biogenesis in eukaryotes)	[L]Replication, recombination and repair
200	XM_013816052.2	novel_51	1	PREDICTED: Brassica napus growth-regulating factor 8-like (LOC106376014), transcript variant X1, mRNA	GO:0005524(ATP binding);GO:0005634(nucleus);GO:0006351(transcription, DNA-templated);GO:0006355(regulation of transcription, DNA-templated);GO:0009941(chloroplast envelope);GO:0048366(leaf development)	-	[K]Transcription
201	XM_013816053.2	novel_51	1	PREDICTED: Brassica napus growth-regulating factor 8-like (LOC106376014), transcript variant X2, mRNA	GO:0005524(ATP binding);GO:0005634(nucleus);GO:0006351(transcription, DNA-templated);GO:0006355(regulation of transcription, DNA-templated);GO:0009941(chloroplast envelope);GO:0048366(leaf development)	-	[K]Transcription
202	XM_013816054.2	novel_51	1	PREDICTED: Brassica napus growth-regulating factor 8-like (LOC106376014), transcript variant X3, mRNA	GO:0005524(ATP binding);GO:0005634(nucleus);GO:0006351(transcription, DNA-templated);GO:0006355(regulation of transcription, DNA-templated);GO:0009941(chloroplast envelope);GO:0048366(leaf development)	-	[K]Transcription
203	XM_013816056.2	novel_51	1	PREDICTED: Brassica napus growth-regulating factor 8-like (LOC106376016), transcript variant X1, mRNA	GO:0005524(ATP binding);GO:0005634(nucleus);GO:0006351(transcription, DNA-templated);GO:0006355(regulation of transcription, DNA-templated);GO:0009941(chloroplast envelope);GO:0048366(leaf development)	-	[K]Transcription
204	XM_013816057.2	novel_51	1	PREDICTED: Brassica napus growth-regulating factor 8-like (LOC106376016), transcript variant X2, mRNA	GO:0005524(ATP binding);GO:0005634(nucleus);GO:0006351(transcription, DNA-templated);GO:0006355(regulation of transcription, DNA-templated);GO:0009941(chloroplast envelope);GO:0048366(leaf development)	-	[K]Transcription
205	XM_013816464.2	bna-miR168a	1	PREDICTED: Brassica napus protein argonaute 1-like (LOC106376392), transcript variant X1, mRNA	GO:0005515(protein binding)	-	[J]Translation, ribosomal structure and biogenesis
206	XM_013816465.2	bna-miR168a	1	PREDICTED: Brassica napus protein argonaute 1-like (LOC106376392), transcript variant X2, mRNA	GO:0005515(protein binding)	-	[J]Translation, ribosomal structure and biogenesis
207	XM_013816466.2	bna-miR168a	1	PREDICTED: Brassica napus protein argonaute 1-like (LOC106376394), mRNA	GO:0005515(protein binding)	-	[J]Translation, ribosomal structure and biogenesis
208	XM_013816532.2	novel_1	1	PREDICTED: Brassica napus scarecrow-like protein 1 (LOC106376448), mRNA	GO:0003700(transcription factor activity, sequence-specific DNA binding);GO:0005634(nucleus);GO:0005737(cytoplasm);GO:0006351(transcription, DNA-templated);GO:0006355(regulation of transcription, DNA-templated);GO:0043565(sequence-specific DNA binding)	ko04075(Plant hormone signal transduction)	[K]Transcription
209	XM_013816758.2	novel_283	1	PREDICTED: Brassica napus N-terminal acetyltransferase A complex auxiliary subunit NAA15-like (LOC106376656), mRNA	GO:0004596(peptide alpha-N-acetyltransferase activity);GO:0005737(cytoplasm);GO:0017196(N-terminal peptidyl-methionine acetylation)	ko01210(2-Oxocarboxylic acid metabolism);ko01230(Biosynthesis of amino acids);ko00290(Valine, leucine and isoleucine biosynthesis);ko00770(Pantothenate and CoA biosynthesis)	[S]Function unknown
210	XM_013816759.2	novel_283	1	PREDICTED: Brassica napus N-terminal acetyltransferase A complex auxiliary subunit NAA15-like (LOC106376657), mRNA	GO:0004596(peptide alpha-N-acetyltransferase activity);GO:0005737(cytoplasm);GO:0017196(N-terminal peptidyl-methionine acetylation)	ko01210(2-Oxocarboxylic acid metabolism);ko01230(Biosynthesis of amino acids);ko00290(Valine, leucine and isoleucine biosynthesis);ko00770(Pantothenate and CoA biosynthesis)	[S]Function unknown
211	XM_013816854.2	bna-miR156b	1	PREDICTED: Brassica napus 12-oxophytodienoate reductase 1-like (LOC106376739), mRNA	GO:0003959(NADPH dehydrogenase activity);GO:0005737(cytoplasm);GO:0005829(cytosol);GO:0006629(lipid metabolic process);GO:0009611(response to wounding);GO:0009695(jasmonic acid biosynthetic process);GO:0009751(response to salicylic acid);GO:0010150(leaf senescence);GO:0010181(FMN binding);GO:0016629(12-oxophytodienoate reductase activity);GO:0031407(oxylipin metabolic process);GO:0031408(oxylipin…	ko00592(alpha-Linolenic acid metabolism)	[C]Energy production and conversion
212	XM_013817717.2	novel_283	1	PREDICTED: Brassica napus probable protein phosphatase 2C 38 (LOC106377476), transcript variant X1, mRNA	GO:0004722(protein serine/threonine phosphatase activity);GO:0006470(protein dephosphorylation);GO:0046872(metal ion binding)	ko00010(Glycolysis / Gluconeogenesis);ko00040(Pentose and glucuronate interconversions);ko00053(Ascorbate and aldarate metabolism);ko00620(Pyruvate metabolism);ko00071(Fatty acid degradation);ko00561(Glycerolipid metabolism);ko00280(Valine, leucine and isoleucine degradation);ko00310(Lysine degradation);ko00330(Arginine and proline metabolism);ko00340(Histidine metabolism);ko00380(Tryptophan meta…	[T]Signal transduction mechanisms
213	XM_013817718.2	novel_283	1	PREDICTED: Brassica napus probable protein phosphatase 2C 38 (LOC106377476), transcript variant X2, mRNA	GO:0004722(protein serine/threonine phosphatase activity);GO:0006470(protein dephosphorylation);GO:0046872(metal ion binding)	ko00010(Glycolysis / Gluconeogenesis);ko00040(Pentose and glucuronate interconversions);ko00053(Ascorbate and aldarate metabolism);ko00620(Pyruvate metabolism);ko00071(Fatty acid degradation);ko00561(Glycerolipid metabolism);ko00280(Valine, leucine and isoleucine degradation);ko00310(Lysine degradation);ko00330(Arginine and proline metabolism);ko00340(Histidine metabolism);ko00380(Tryptophan meta…	[T]Signal transduction mechanisms
214	XM_013817825.2	bna-miR169a,bna-miR169c,bna-miR169g,bna-miR169n	4	PREDICTED: Brassica napus nuclear transcription factor Y subunit A-6 (LOC106377560), transcript variant X3, mRNA	GO:0003677(DNA binding);GO:0003700(transcription factor activity, sequence-specific DNA binding);GO:0005634(nucleus);GO:0006351(transcription, DNA-templated);GO:0006355(regulation of transcription, DNA-templated);GO:0009793(embryo development ending in seed dormancy);GO:0010262(somatic embryogenesis);GO:0016602(CCAAT-binding factor complex);GO:0048316(seed development)	ko00970(Aminoacyl-tRNA biosynthesis)	[K]Transcription
215	XM_013817826.2	bna-miR169a,bna-miR169c,bna-miR169g,bna-miR169n	4	PREDICTED: Brassica napus nuclear transcription factor Y subunit A-6 (LOC106377560), transcript variant X1, mRNA	GO:0003677(DNA binding);GO:0003700(transcription factor activity, sequence-specific DNA binding);GO:0005634(nucleus);GO:0006351(transcription, DNA-templated);GO:0006355(regulation of transcription, DNA-templated);GO:0009793(embryo development ending in seed dormancy);GO:0010262(somatic embryogenesis);GO:0016602(CCAAT-binding factor complex);GO:0048316(seed development)	ko00970(Aminoacyl-tRNA biosynthesis)	[K]Transcription
216	XM_013817827.2	bna-miR169a,bna-miR169c,bna-miR169g,bna-miR169n	4	PREDICTED: Brassica napus nuclear transcription factor Y subunit A-6 (LOC106377560), transcript variant X2, mRNA	GO:0003677(DNA binding);GO:0003700(transcription factor activity, sequence-specific DNA binding);GO:0005634(nucleus);GO:0006351(transcription, DNA-templated);GO:0006355(regulation of transcription, DNA-templated);GO:0009793(embryo development ending in seed dormancy);GO:0010262(somatic embryogenesis);GO:0016602(CCAAT-binding factor complex);GO:0048316(seed development)	ko00970(Aminoacyl-tRNA biosynthesis)	[K]Transcription
217	XM_013817828.2	bna-miR169a,bna-miR169c,bna-miR169g,bna-miR169n	4	PREDICTED: Brassica napus nuclear transcription factor Y subunit A-6 (LOC106377560), transcript variant X5, mRNA	GO:0003677(DNA binding);GO:0003700(transcription factor activity, sequence-specific DNA binding);GO:0005634(nucleus);GO:0006351(transcription, DNA-templated);GO:0006355(regulation of transcription, DNA-templated);GO:0009793(embryo development ending in seed dormancy);GO:0010262(somatic embryogenesis);GO:0016602(CCAAT-binding factor complex);GO:0048316(seed development)	ko00970(Aminoacyl-tRNA biosynthesis)	[K]Transcription
218	XM_013817829.2	bna-miR169a,bna-miR169c,bna-miR169g,bna-miR169n	4	PREDICTED: Brassica napus nuclear transcription factor Y subunit A-6 (LOC106377560), transcript variant X6, mRNA	GO:0003677(DNA binding);GO:0003700(transcription factor activity, sequence-specific DNA binding);GO:0005634(nucleus);GO:0006351(transcription, DNA-templated);GO:0006355(regulation of transcription, DNA-templated);GO:0009793(embryo development ending in seed dormancy);GO:0010262(somatic embryogenesis);GO:0016602(CCAAT-binding factor complex);GO:0048316(seed development)	ko00970(Aminoacyl-tRNA biosynthesis)	[K]Transcription
219	XM_013817830.2	bna-miR169a,bna-miR169c,bna-miR169g,bna-miR169n	4	PREDICTED: Brassica napus nuclear transcription factor Y subunit A-6 (LOC106377560), transcript variant X7, mRNA	GO:0003677(DNA binding);GO:0003700(transcription factor activity, sequence-specific DNA binding);GO:0005634(nucleus);GO:0006351(transcription, DNA-templated);GO:0006355(regulation of transcription, DNA-templated);GO:0009793(embryo development ending in seed dormancy);GO:0010262(somatic embryogenesis);GO:0016602(CCAAT-binding factor complex);GO:0048316(seed development)	ko00970(Aminoacyl-tRNA biosynthesis)	[K]Transcription
220	XM_013817917.2	novel_217	1	PREDICTED: Brassica napus E3 ubiquitin-protein ligase RHA1B-like (LOC106377653), mRNA	GO:0008270(zinc ion binding);GO:0009737(response to abscisic acid);GO:0016021(integral component of membrane)	ko03013(RNA transport)	[O]Posttranslational modification, protein turnover, chaperones
221	XM_013818148.2	novel_147	1	PREDICTED: Brassica napus NAC domain-containing protein 76-like (LOC106377933), mRNA	GO:0003700(transcription factor activity, sequence-specific DNA binding);GO:0005515(protein binding);GO:0005634(nucleus);GO:0006355(regulation of transcription, DNA-templated);GO:0048759(xylem vessel member cell differentiation);GO:1901348(positive regulation of secondary cell wall biogenesis)	ko03018(RNA degradation)	[K]Transcription
222	XM_013818243.1	bna-miR393	1	PREDICTED: Brassica napus GRR1-like protein 1 (LOC106378054), partial mRNA	GO:0004842(ubiquitin-protein transferase activity);GO:0005515(protein binding);GO:0005634(nucleus);GO:0006511(ubiquitin-dependent protein catabolic process);GO:0006952(defense response);GO:0009733(response to auxin);GO:0010011(auxin binding);GO:0010152(pollen maturation);GO:0016567(protein ubiquitination);GO:0043224(nuclear SCF ubiquitin ligase complex);GO:0045014(negative regulation of transcrip…	ko04075(Plant hormone signal transduction)	[S]Function unknown
223	XM_013819156.2	bna-miR164a,bna-miR164b	2	PREDICTED: Brassica napus NAC domain-containing protein 79 (LOC106379142), mRNA	GO:0003677(DNA binding);GO:0003700(transcription factor activity, sequence-specific DNA binding);GO:0005634(nucleus);GO:0006351(transcription, DNA-templated);GO:0006355(regulation of transcription, DNA-templated);GO:0007275(multicellular organism development)	ko03018(RNA degradation)	[K]Transcription
224	XM_013819192.2	novel_1	1	PREDICTED: Brassica napus uclacyanin 1 (LOC106379186), mRNA	GO:0005507(copper ion binding);GO:0005886(plasma membrane);GO:0009055(electron carrier activity);GO:0031225(anchored component of membrane);GO:0046658(anchored component of plasma membrane)	-	[S]Function unknown
225	XM_013819229.2	bna-miR169n	1	PREDICTED: Brassica napus nuclear transcription factor Y subunit A-1-like (LOC106379224), mRNA	GO:0003677(DNA binding);GO:0003700(transcription factor activity, sequence-specific DNA binding);GO:0005634(nucleus);GO:0006351(transcription, DNA-templated);GO:0006355(regulation of transcription, DNA-templated);GO:0009793(embryo development ending in seed dormancy);GO:0010262(somatic embryogenesis);GO:0016602(CCAAT-binding factor complex);GO:0048316(seed development);GO:0048510(regulation of ti…	ko00970(Aminoacyl-tRNA biosynthesis)	[K]Transcription
226	XM_013819697.2	bna-miR393	1	PREDICTED: Brassica napus mitochondrial amidoxime reducing component 2 (LOC106379832), mRNA	GO:0003824(catalytic activity);GO:0005739(mitochondrion);GO:0008265(Mo-molybdopterin cofactor sulfurase activity);GO:0030151(molybdenum ion binding);GO:0030170(pyridoxal phosphate binding)	-	[S]Function unknown
227	XM_013819742.2	novel_343	1	PREDICTED: Brassica napus dehydration-responsive element-binding protein 2B-like (LOC106379892), mRNA	GO:0003677(DNA binding);GO:0003700(transcription factor activity, sequence-specific DNA binding);GO:0005634(nucleus);GO:0006351(transcription, DNA-templated);GO:0006355(regulation of transcription, DNA-templated);GO:0009414(response to water deprivation);GO:0009555(pollen development);GO:0010286(heat acclimation);GO:0043565(sequence-specific DNA binding);GO:0044212(transcription regulatory region…	ko04626(Plant-pathogen interaction)	[K]Transcription
228	XM_013820003.2	bna-miR167d,novel_53	2	PREDICTED: Brassica napus peroxidase 69-like (LOC106380196), mRNA	GO:0004601(peroxidase activity);GO:0005576(extracellular region);GO:0005618(cell wall);GO:0005886(plasma membrane);GO:0006979(response to oxidative stress);GO:0009506(plasmodesma);GO:0020037(heme binding);GO:0042744(hydrogen peroxide catabolic process);GO:0046872(metal ion binding);GO:0055114(oxidation-reduction process)	ko00940(Phenylpropanoid biosynthesis)	[G]Carbohydrate transport and metabolism
229	XM_013820336.2	bna-miR166a,bna-miR166f	2	PREDICTED: Brassica napus homeobox-leucine zipper protein REVOLUTA-like (LOC106380559), transcript variant X1, mRNA	GO:0003677(DNA binding);GO:0003700(transcription factor activity, sequence-specific DNA binding);GO:0005634(nucleus);GO:0006351(transcription, DNA-templated);GO:0006355(regulation of transcription, DNA-templated);GO:0008289(lipid binding);GO:0009855(determination of bilateral symmetry);GO:0009944(polarity specification of adaxial/abaxial axis);GO:0009956(radial pattern formation);GO:0010014(meris…	-	[K]Transcription
230	XM_013820748.2	novel_147	1	PREDICTED: Brassica napus photosynthetic NDH subunit of lumenal location 2, chloroplastic-like (LOC106380909), mRNA	GO:0005509(calcium ion binding);GO:0006810(transport);GO:0009344(nitrite reductase complex [NAD(P)H]);GO:0009507(chloroplast);GO:0009534(chloroplast thylakoid);GO:0009535(chloroplast thylakoid membrane);GO:0009543(chloroplast thylakoid lumen);GO:0009654(photosystem II oxygen evolving complex);GO:0009767(photosynthetic electron transport chain);GO:0019898(extrinsic component of membrane);GO:003009…	ko00195(Photosynthesis)	[S]Function unknown
231	XM_013820766.2	bna-miR161	1	PREDICTED: Brassica napus pentatricopeptide repeat-containing protein At1g12620-like (LOC106380919), transcript variant X2, mRNA	GO:0005739(mitochondrion);GO:0008150(biological_process)	-	[S]Function unknown
232	XM_013820969.2	bna-miR395a,bna-miR395d	2	PREDICTED: Brassica napus uncharacterized BNAC04G40010D (BNAC04G40010D), mRNA	GO:0005886(plasma membrane);GO:0016021(integral component of membrane)	-	[S]Function unknown
233	XM_013821074.2	novel_75	1	PREDICTED: Brassica napus E3 ubiquitin-protein ligase rififylin-like (LOC106381192), mRNA	GO:0005634(nucleus);GO:0005737(cytoplasm);GO:0008270(zinc ion binding)	-	[S]Function unknown
234	XM_013821077.2	novel_75	1	PREDICTED: Brassica napus uncharacterized LOC106381194 (LOC106381194), transcript variant X1, mRNA	GO:0005634(nucleus);GO:0005737(cytoplasm);GO:0008270(zinc ion binding)	-	[S]Function unknown
235	XM_013821078.2	novel_75	1	PREDICTED: Brassica napus uncharacterized LOC106381194 (LOC106381194), transcript variant X3, mRNA	GO:0005634(nucleus);GO:0005737(cytoplasm);GO:0008270(zinc ion binding)	-	[S]Function unknown
236	XM_013821175.2	bna-miR169a,bna-miR169c,bna-miR169g,bna-miR169n	4	PREDICTED: Brassica napus nuclear transcription factor Y subunit A-3 (LOC106381285), transcript variant X1, mRNA	GO:0003677(DNA binding);GO:0003700(transcription factor activity, sequence-specific DNA binding);GO:0005634(nucleus);GO:0006351(transcription, DNA-templated);GO:0006355(regulation of transcription, DNA-templated);GO:0016602(CCAAT-binding factor complex)	ko00970(Aminoacyl-tRNA biosynthesis)	[K]Transcription
237	XM_013821176.2	bna-miR169a,bna-miR169c,bna-miR169g,bna-miR169n	4	PREDICTED: Brassica napus nuclear transcription factor Y subunit A-3 (LOC106381285), transcript variant X4, mRNA	GO:0003677(DNA binding);GO:0003700(transcription factor activity, sequence-specific DNA binding);GO:0005634(nucleus);GO:0006351(transcription, DNA-templated);GO:0006355(regulation of transcription, DNA-templated);GO:0016602(CCAAT-binding factor complex)	ko00970(Aminoacyl-tRNA biosynthesis)	[K]Transcription
238	XM_013821177.2	bna-miR169a,bna-miR169c,bna-miR169g,bna-miR169n	4	PREDICTED: Brassica napus nuclear transcription factor Y subunit A-3 (LOC106381285), transcript variant X5, mRNA	GO:0003677(DNA binding);GO:0003700(transcription factor activity, sequence-specific DNA binding);GO:0005634(nucleus);GO:0006351(transcription, DNA-templated);GO:0006355(regulation of transcription, DNA-templated);GO:0016602(CCAAT-binding factor complex)	ko00970(Aminoacyl-tRNA biosynthesis)	[K]Transcription
239	XM_013821178.2	bna-miR169a,bna-miR169c,bna-miR169g,bna-miR169n	4	PREDICTED: Brassica napus nuclear transcription factor Y subunit A-3 (LOC106381285), transcript variant X3, mRNA	GO:0003677(DNA binding);GO:0003700(transcription factor activity, sequence-specific DNA binding);GO:0005634(nucleus);GO:0006351(transcription, DNA-templated);GO:0006355(regulation of transcription, DNA-templated);GO:0016602(CCAAT-binding factor complex)	ko00970(Aminoacyl-tRNA biosynthesis)	[K]Transcription
240	XM_013821179.2	bna-miR169a,bna-miR169c,bna-miR169g,bna-miR169n	4	PREDICTED: Brassica napus nuclear transcription factor Y subunit A-3 (LOC106381285), transcript variant X8, mRNA	GO:0003677(DNA binding);GO:0003700(transcription factor activity, sequence-specific DNA binding);GO:0005634(nucleus);GO:0006351(transcription, DNA-templated);GO:0006355(regulation of transcription, DNA-templated);GO:0016602(CCAAT-binding factor complex)	ko00970(Aminoacyl-tRNA biosynthesis)	[K]Transcription
241	XM_013821571.2	novel_207	1	PREDICTED: Brassica napus serine/threonine-protein kinase-like protein At1g28390 (LOC106381648), transcript variant X1, mRNA	GO:0004674(protein serine/threonine kinase activity);GO:0005524(ATP binding);GO:0005576(extracellular region);GO:0006468(protein phosphorylation);GO:0016301(kinase activity);GO:0016310(phosphorylation)	ko04626(Plant-pathogen interaction)	[T]Signal transduction mechanisms
242	XM_013821738.2	bna-miR393	1	PREDICTED: Brassica napus transcription factor bHLH77 (LOC106381806), mRNA	GO:0003677(DNA binding);GO:0003700(transcription factor activity, sequence-specific DNA binding);GO:0005634(nucleus);GO:0006351(transcription, DNA-templated);GO:0006355(regulation of transcription, DNA-templated);GO:0044212(transcription regulatory region DNA binding);GO:0046983(protein dimerization activity)	ko04141(Protein processing in endoplasmic reticulum)	[K]Transcription
243	XM_013822334.2	bna-miR390a,novel_111	2	PREDICTED: Brassica napus PHD finger protein ALFIN-LIKE 7 (LOC106382327), mRNA	GO:0003677(DNA binding);GO:0005634(nucleus);GO:0006351(transcription, DNA-templated);GO:0006355(regulation of transcription, DNA-templated);GO:0008270(zinc ion binding);GO:0016568(chromatin modification);GO:0035064(methylated histone binding)	-	[K]Transcription
244	XM_013822391.2	bna-miR393	1	PREDICTED: Brassica napus protein AUXIN SIGNALING F-BOX 3 (LOC106382373), transcript variant X2, mRNA	GO:0000822(inositol hexakisphosphate binding);GO:0009734(auxin-activated signaling pathway)	ko04075(Plant hormone signal transduction)	[S]Function unknown
245	XM_013822392.2	bna-miR393	1	PREDICTED: Brassica napus protein AUXIN SIGNALING F-BOX 3 (LOC106382373), transcript variant X1, mRNA	GO:0000822(inositol hexakisphosphate binding);GO:0009734(auxin-activated signaling pathway)	ko04075(Plant hormone signal transduction)	[S]Function unknown
246	XM_013822395.2	bna-miR161	1	PREDICTED: Brassica napus pentatricopeptide repeat-containing protein At3g22470, mitochondrial-like (LOC106382376), mRNA	GO:0005739(mitochondrion)	-	[L]Replication, recombination and repair
247	XM_013822801.2	bna-miR164a,bna-miR164b	2	PREDICTED: Brassica napus NAC domain-containing protein 100-like (LOC106382745), mRNA	GO:0003677(DNA binding);GO:0003700(transcription factor activity, sequence-specific DNA binding);GO:0005634(nucleus);GO:0006351(transcription, DNA-templated);GO:0006355(regulation of transcription, DNA-templated);GO:0007275(multicellular organism development)	ko03018(RNA degradation)	[K]Transcription
248	XM_013822884.2	novel_51	1	PREDICTED: Brassica napus uncharacterized BNAA04G27590D (BNAA04G27590D), mRNA	GO:0003674(molecular_function);GO:0008150(biological_process)	-	[S]Function unknown
249	XM_013822887.2	bna-miR156a,bna-miR156b,bna-miR156d	3	PREDICTED: Brassica napus squamosa promoter-binding-like protein 15 (LOC106382814), transcript variant X1, mRNA	GO:0003677(DNA binding);GO:0003700(transcription factor activity, sequence-specific DNA binding);GO:0005634(nucleus);GO:0006351(transcription, DNA-templated);GO:0006355(regulation of transcription, DNA-templated);GO:0008361(regulation of cell size);GO:0010228(vegetative to reproductive phase transition of meristem);GO:0042127(regulation of cell proliferation);GO:0046872(metal ion binding);GO:0048…	ko04075(Plant hormone signal transduction)	[K]Transcription
250	XM_013822949.2	novel_259	1	PREDICTED: Brassica napus auxin transport protein BIG (LOC106382869), mRNA	GO:0005829(cytosol);GO:0008270(zinc ion binding);GO:0009506(plasmodesma);GO:0009620(response to fungus);GO:0009640(photomorphogenesis);GO:0009733(response to auxin);GO:0009734(auxin-activated signaling pathway);GO:0009826(unidimensional cell growth);GO:0009926(auxin polar transport);GO:0010311(lateral root formation);GO:0016020(membrane);GO:0016021(integral component of membrane);GO:0048281(inflo…	-	[O]Posttranslational modification, protein turnover, chaperones
251	XM_013823058.2	novel_267	1	PREDICTED: Brassica napus dnaJ homolog subfamily C member 2-like (LOC106382958), mRNA	GO:0003677(DNA binding);GO:0005634(nucleus);GO:0006457(protein folding);GO:0051301(cell division)	ko04141(Protein processing in endoplasmic reticulum)	[K]Transcription
252	XM_013823060.1	novel_267	1	PREDICTED: Brassica napus dnaJ homolog subfamily C member 2-like (LOC106382959), mRNA	GO:0003677(DNA binding);GO:0005634(nucleus);GO:0006457(protein folding);GO:0051301(cell division)	ko04141(Protein processing in endoplasmic reticulum)	[K]Transcription
253	XM_013823188.2	bna-miR156a,bna-miR156b,bna-miR156d	3	PREDICTED: Brassica napus squamosa promoter-binding-like protein 13A (LOC106383075), mRNA	GO:0003677(DNA binding);GO:0003700(transcription factor activity, sequence-specific DNA binding);GO:0005634(nucleus);GO:0006351(transcription, DNA-templated);GO:0006355(regulation of transcription, DNA-templated);GO:0046872(metal ion binding);GO:0048653(anther development)	ko04075(Plant hormone signal transduction)	[K]Transcription
254	XM_013823192.2	bna-miR394a,novel_142	2	PREDICTED: Brassica napus peptide chain release factor PrfB1, chloroplastic (LOC106383079), transcript variant X1, mRNA	GO:0003747(translation release factor activity);GO:0005737(cytoplasm);GO:0006396(RNA processing);GO:0006415(translational termination);GO:0009507(chloroplast);GO:0009570(chloroplast stroma);GO:0009657(plastid organization);GO:0016149(translation release factor activity, codon specific);GO:0043022(ribosome binding)	-	[J]Translation, ribosomal structure and biogenesis
255	XM_013823298.2	novel_267	1	PREDICTED: Brassica napus dnaJ homolog subfamily C member 2-like (LOC106383161), mRNA	GO:0003677(DNA binding);GO:0005634(nucleus);GO:0006457(protein folding);GO:0051301(cell division)	-	[K]Transcription
256	XM_013823809.2	novel_217	1	PREDICTED: Brassica napus peroxidase P7-like (LOC106383747), mRNA	GO:0004601(peroxidase activity);GO:0005515(protein binding);GO:0005576(extracellular region);GO:0005618(cell wall);GO:0005794(Golgi apparatus);GO:0005829(cytosol);GO:0006979(response to oxidative stress);GO:0009809(lignin biosynthetic process);GO:0010089(xylem development);GO:0020037(heme binding);GO:0042744(hydrogen peroxide catabolic process);GO:0046872(metal ion binding);GO:0048046(apoplast);G…	ko00940(Phenylpropanoid biosynthesis)	[G]Carbohydrate transport and metabolism
257	XM_013824168.1	bna-miR6032	1	PREDICTED: Brassica napus DNA mismatch repair protein MSH6-like (LOC106384159), mRNA	GO:0000228(nuclear chromosome);GO:0000400(four-way junction DNA binding);GO:0000710(meiotic mismatch repair);GO:0003684(damaged DNA binding);GO:0005515(protein binding);GO:0005524(ATP binding);GO:0005634(nucleus);GO:0006290(pyrimidine dimer repair);GO:0006298(mismatch repair);GO:0007131(reciprocal meiotic recombination);GO:0008094(DNA-dependent ATPase activity);GO:0009411(response to UV);GO:00309…	ko03430(Mismatch repair)	[L]Replication, recombination and repair
258	XM_013825067.2	bna-miR166a,bna-miR166f	2	PREDICTED: Brassica napus homeobox-leucine zipper protein REVOLUTA-like (LOC106385108), mRNA	GO:0003677(DNA binding);GO:0003700(transcription factor activity, sequence-specific DNA binding);GO:0005634(nucleus);GO:0006351(transcription, DNA-templated);GO:0006355(regulation of transcription, DNA-templated);GO:0008289(lipid binding);GO:0009855(determination of bilateral symmetry);GO:0009944(polarity specification of adaxial/abaxial axis);GO:0009956(radial pattern formation);GO:0010014(meris…	-	[K]Transcription
259	XM_013825690.2	bna-miR159,novel_30	2	PREDICTED: Brassica napus protein SPEAR2-like (LOC106385789), transcript variant X1, mRNA	GO:0005515(protein binding);GO:0005634(nucleus);GO:0006351(transcription, DNA-templated);GO:0006355(regulation of transcription, DNA-templated);GO:0045892(negative regulation of transcription, DNA-templated);GO:0048366(leaf development)	-	[S]Function unknown
260	XM_013825691.2	bna-miR159,novel_30	2	PREDICTED: Brassica napus protein SPEAR2-like (LOC106385789), transcript variant X2, mRNA	GO:0005515(protein binding);GO:0005634(nucleus);GO:0006351(transcription, DNA-templated);GO:0006355(regulation of transcription, DNA-templated);GO:0045892(negative regulation of transcription, DNA-templated);GO:0048366(leaf development)	-	[S]Function unknown
261	XM_013825702.2	bna-miR172a,bna-miR172b,bna-miR172d	3	PREDICTED: Brassica napus AP2-like ethylene-responsive transcription factor TOE2 (LOC106385800), mRNA	GO:0003677(DNA binding);GO:0003700(transcription factor activity, sequence-specific DNA binding);GO:0005634(nucleus);GO:0006351(transcription, DNA-templated);GO:0006355(regulation of transcription, DNA-templated);GO:0009908(flower development);GO:0010073(meristem maintenance);GO:0010093(specification of floral organ identity);GO:0019953(sexual reproduction);GO:0030154(cell differentiation);GO:004…	ko04075(Plant hormone signal transduction)	[K]Transcription
262	XM_013825745.2	bna-miR2111b-5p,bna-miR2111c	2	PREDICTED: Brassica napus F-box/kelch-repeat protein At3g27150 (LOC106385848), mRNA	GO:0003674(molecular_function);GO:0005634(nucleus);GO:0008150(biological_process)	-	[S]Function unknown
263	XM_013825785.2	novel_259	1	PREDICTED: Brassica napus probable xyloglucan endotransglucosylase/hydrolase protein 8 (LOC106385882), mRNA	GO:0004553(hydrolase activity, hydrolyzing O-glycosyl compounds);GO:0005576(extracellular region);GO:0005618(cell wall);GO:0010411(xyloglucan metabolic process);GO:0016762(xyloglucan:xyloglucosyl transferase activity);GO:0016798(hydrolase activity, acting on glycosyl bonds);GO:0042546(cell wall biogenesis);GO:0048046(apoplast);GO:0071555(cell wall organization)	ko04075(Plant hormone signal transduction)	[G]Carbohydrate transport and metabolism
264	XM_013825786.2	novel_259	1	PREDICTED: Brassica napus probable xyloglucan endotransglucosylase/hydrolase protein 8 (LOC106385883), mRNA	GO:0004553(hydrolase activity, hydrolyzing O-glycosyl compounds);GO:0005576(extracellular region);GO:0005618(cell wall);GO:0010411(xyloglucan metabolic process);GO:0016762(xyloglucan:xyloglucosyl transferase activity);GO:0016798(hydrolase activity, acting on glycosyl bonds);GO:0042546(cell wall biogenesis);GO:0048046(apoplast);GO:0071555(cell wall organization)	ko04075(Plant hormone signal transduction)	[G]Carbohydrate transport and metabolism
265	XM_013826070.2	bna-miR393	1	PREDICTED: Brassica napus GRR1-like protein 1 (LOC106386190), mRNA	GO:0004842(ubiquitin-protein transferase activity);GO:0005515(protein binding);GO:0005634(nucleus);GO:0006511(ubiquitin-dependent protein catabolic process);GO:0006952(defense response);GO:0009733(response to auxin);GO:0010011(auxin binding);GO:0010152(pollen maturation);GO:0016567(protein ubiquitination);GO:0043224(nuclear SCF ubiquitin ligase complex);GO:0045014(negative regulation of transcrip…	ko04075(Plant hormone signal transduction)	[S]Function unknown
266	XM_013826831.2	novel_280	1	PREDICTED: Brassica napus uncharacterized LOC106387000 (LOC106387000), mRNA	GO:0003674(molecular_function);GO:0005634(nucleus);GO:0008150(biological_process);GO:0016021(integral component of membrane)	-	[S]Function unknown
267	XM_013826959.2	novel_54	1	PREDICTED: Brassica napus probable serine/threonine-protein kinase DDB_G0282963 (LOC106387149), mRNA	GO:0004712(protein serine/threonine/tyrosine kinase activity);GO:0005524(ATP binding);GO:0005737(cytoplasm);GO:0006468(protein phosphorylation);GO:0016301(kinase activity)	ko04075(Plant hormone signal transduction)	[T]Signal transduction mechanisms
268	XM_013826960.2	novel_54	1	PREDICTED: Brassica napus probable serine/threonine-protein kinase DDB_G0282963 (LOC106387150), mRNA	GO:0004712(protein serine/threonine/tyrosine kinase activity);GO:0005524(ATP binding);GO:0005737(cytoplasm);GO:0006468(protein phosphorylation);GO:0016301(kinase activity)	ko04075(Plant hormone signal transduction)	[T]Signal transduction mechanisms
269	XM_013827269.2	novel_246	1	PREDICTED: Brassica napus heat shock protein 90-2-like (LOC106387416), mRNA	GO:0005515(protein binding);GO:0005524(ATP binding);GO:0005730(nucleolus);GO:0005737(cytoplasm);GO:0005794(Golgi apparatus);GO:0005829(cytosol);GO:0005886(plasma membrane);GO:0006457(protein folding);GO:0009408(response to heat);GO:0016020(membrane);GO:0045087(innate immune response);GO:0051082(unfolded protein binding);GO:0051131(chaperone-mediated protein complex assembly);GO:0071277(cellular r…	ko04141(Protein processing in endoplasmic reticulum);ko04626(Plant-pathogen interaction)	[O]Posttranslational modification, protein turnover, chaperones
270	XM_013827307.1	novel_246	1	PREDICTED: Brassica napus heat shock protein 90-2-like (LOC106387440), mRNA	GO:0005515(protein binding);GO:0005524(ATP binding);GO:0005730(nucleolus);GO:0005737(cytoplasm);GO:0005794(Golgi apparatus);GO:0005829(cytosol);GO:0005886(plasma membrane);GO:0006457(protein folding);GO:0009408(response to heat);GO:0016020(membrane);GO:0045087(innate immune response);GO:0051082(unfolded protein binding);GO:0051131(chaperone-mediated protein complex assembly);GO:0071277(cellular r…	ko04141(Protein processing in endoplasmic reticulum);ko04626(Plant-pathogen interaction)	[O]Posttranslational modification, protein turnover, chaperones
271	XM_013827376.2	bna-miR156a,bna-miR156b,bna-miR156d	3	PREDICTED: Brassica napus squamosa promoter-binding-like protein 13A (LOC106387513), transcript variant X1, mRNA	GO:0003677(DNA binding);GO:0003700(transcription factor activity, sequence-specific DNA binding);GO:0005634(nucleus);GO:0006351(transcription, DNA-templated);GO:0006355(regulation of transcription, DNA-templated);GO:0046872(metal ion binding);GO:0048653(anther development)	ko04075(Plant hormone signal transduction)	[K]Transcription
272	XM_013827379.2	bna-miR156a,bna-miR156b,bna-miR156d	3	PREDICTED: Brassica napus squamosa promoter-binding-like protein 13A (LOC106387513), transcript variant X2, mRNA	GO:0003677(DNA binding);GO:0003700(transcription factor activity, sequence-specific DNA binding);GO:0005634(nucleus);GO:0006351(transcription, DNA-templated);GO:0006355(regulation of transcription, DNA-templated);GO:0046872(metal ion binding);GO:0048653(anther development)	ko04075(Plant hormone signal transduction)	[K]Transcription
273	XM_013827380.2	bna-miR156a,bna-miR156b,bna-miR156d	3	PREDICTED: Brassica napus squamosa promoter-binding-like protein 13A (LOC106387514), transcript variant X1, mRNA	GO:0003677(DNA binding);GO:0003700(transcription factor activity, sequence-specific DNA binding);GO:0005634(nucleus);GO:0006351(transcription, DNA-templated);GO:0006355(regulation of transcription, DNA-templated);GO:0046872(metal ion binding);GO:0048653(anther development)	ko04075(Plant hormone signal transduction)	[K]Transcription
274	XM_013827381.2	bna-miR156a,bna-miR156b,bna-miR156d	3	PREDICTED: Brassica napus squamosa promoter-binding-like protein 13A (LOC106387514), transcript variant X2, mRNA	GO:0003677(DNA binding);GO:0003700(transcription factor activity, sequence-specific DNA binding);GO:0005634(nucleus);GO:0006351(transcription, DNA-templated);GO:0006355(regulation of transcription, DNA-templated);GO:0046872(metal ion binding);GO:0048653(anther development)	ko04075(Plant hormone signal transduction)	[K]Transcription
275	XM_013827509.2	novel_295	1	PREDICTED: Brassica napus uncharacterized LOC106387611 (LOC106387611), mRNA	GO:0005634(nucleus);GO:0005829(cytosol);GO:0008270(zinc ion binding);GO:0009524(phragmoplast)	-	[S]Function unknown
276	XM_013827528.2	novel_259	1	PREDICTED: Brassica napus inorganic pyrophosphatase 2-like (LOC106387629), mRNA	GO:0005634(nucleus);GO:0016311(dephosphorylation);GO:0046872(metal ion binding);GO:0052731(phosphocholine phosphatase activity);GO:0052732(phosphoethanolamine phosphatase activity)	ko00750(Vitamin B6 metabolism)	[S]Function unknown
277	XM_013827835.2	bna-miR156a,bna-miR156b,bna-miR156d	3	PREDICTED: Brassica napus squamosa promoter-binding-like protein 13A (LOC106387897), transcript variant X1, mRNA	GO:0003677(DNA binding);GO:0003700(transcription factor activity, sequence-specific DNA binding);GO:0005634(nucleus);GO:0006351(transcription, DNA-templated);GO:0006355(regulation of transcription, DNA-templated);GO:0046872(metal ion binding);GO:0048653(anther development)	ko04075(Plant hormone signal transduction)	[K]Transcription
278	XM_013827836.2	bna-miR156a,bna-miR156b,bna-miR156d	3	PREDICTED: Brassica napus squamosa promoter-binding-like protein 13A (LOC106387897), transcript variant X2, mRNA	GO:0003677(DNA binding);GO:0003700(transcription factor activity, sequence-specific DNA binding);GO:0005634(nucleus);GO:0006351(transcription, DNA-templated);GO:0006355(regulation of transcription, DNA-templated);GO:0046872(metal ion binding);GO:0048653(anther development)	ko04075(Plant hormone signal transduction)	[K]Transcription
279	XM_013827894.2	bna-miR160a	1	PREDICTED: Brassica napus BAG family molecular chaperone regulator 1 (LOC106387950), mRNA	GO:0005739(mitochondrion);GO:0051087(chaperone binding)	-	[O]Posttranslational modification, protein turnover, chaperones
280	XM_013828114.2	novel_51	1	PREDICTED: Brassica napus growth-regulating factor 3-like (LOC106388121), transcript variant X1, mRNA	GO:0005524(ATP binding);GO:0005634(nucleus);GO:0006351(transcription, DNA-templated);GO:0006355(regulation of transcription, DNA-templated);GO:0008285(negative regulation of cell proliferation);GO:0009624(response to nematode);GO:0044212(transcription regulatory region DNA binding);GO:0048364(root development);GO:0048366(leaf development);GO:0061062(regulation of nematode larval development)	-	[K]Transcription
281	XM_013828115.2	novel_51	1	PREDICTED: Brassica napus growth-regulating factor 3-like (LOC106388119), mRNA	GO:0005524(ATP binding);GO:0005634(nucleus);GO:0006351(transcription, DNA-templated);GO:0006355(regulation of transcription, DNA-templated);GO:0008285(negative regulation of cell proliferation);GO:0009624(response to nematode);GO:0044212(transcription regulatory region DNA binding);GO:0048364(root development);GO:0048366(leaf development);GO:0061062(regulation of nematode larval development)	-	[K]Transcription
282	XM_013828118.2	novel_51	1	PREDICTED: Brassica napus growth-regulating factor 3-like (LOC106388121), transcript variant X3, mRNA	GO:0005524(ATP binding);GO:0005634(nucleus);GO:0006351(transcription, DNA-templated);GO:0006355(regulation of transcription, DNA-templated);GO:0008285(negative regulation of cell proliferation);GO:0009624(response to nematode);GO:0044212(transcription regulatory region DNA binding);GO:0048364(root development);GO:0048366(leaf development);GO:0061062(regulation of nematode larval development)	-	[K]Transcription
283	XM_013828119.2	novel_51	1	PREDICTED: Brassica napus growth-regulating factor 3-like (LOC106388121), transcript variant X4, mRNA	GO:0005524(ATP binding);GO:0005634(nucleus);GO:0006351(transcription, DNA-templated);GO:0006355(regulation of transcription, DNA-templated);GO:0008285(negative regulation of cell proliferation);GO:0009624(response to nematode);GO:0044212(transcription regulatory region DNA binding);GO:0048364(root development);GO:0048366(leaf development);GO:0061062(regulation of nematode larval development)	-	[K]Transcription
284	XM_013828173.2	bna-miR6029	1	PREDICTED: Brassica napus WEB family protein At2g40480-like (LOC106388162), mRNA	GO:0003674(molecular_function)	-	[S]Function unknown
285	XM_013828274.2	novel_1	1	PREDICTED: Brassica napus protein TIME FOR COFFEE-like (LOC106388249), transcript variant X2, mRNA	GO:0003674(molecular_function);GO:0005634(nucleus);GO:0005982(starch metabolic process);GO:0006979(response to oxidative stress);GO:0009414(response to water deprivation);GO:0009737(response to abscisic acid);GO:0032502(developmental process);GO:0042752(regulation of circadian rhythm);GO:0048511(rhythmic process)	-	[S]Function unknown
286	XM_013828275.2	novel_1	1	PREDICTED: Brassica napus protein TIME FOR COFFEE-like (LOC106388249), transcript variant X1, mRNA	GO:0003674(molecular_function);GO:0005634(nucleus);GO:0005982(starch metabolic process);GO:0006979(response to oxidative stress);GO:0009414(response to water deprivation);GO:0009737(response to abscisic acid);GO:0032502(developmental process);GO:0042752(regulation of circadian rhythm);GO:0048511(rhythmic process)	-	[S]Function unknown
287	XM_013828277.2	novel_1	1	PREDICTED: Brassica napus protein TIME FOR COFFEE-like (LOC106388249), transcript variant X3, mRNA	GO:0003674(molecular_function);GO:0005634(nucleus);GO:0005982(starch metabolic process);GO:0006979(response to oxidative stress);GO:0009414(response to water deprivation);GO:0009737(response to abscisic acid);GO:0032502(developmental process);GO:0042752(regulation of circadian rhythm);GO:0048511(rhythmic process)	-	[S]Function unknown
288	XM_013828343.2	novel_221	1	PREDICTED: Brassica napus clathrin interactor EPSIN 2-like (LOC106388306), transcript variant X1, mRNA	GO:0005515(protein binding);GO:0005543(phospholipid binding);GO:0005634(nucleus);GO:0005774(vacuolar membrane);GO:0005794(Golgi apparatus);GO:0005886(plasma membrane);GO:0015031(protein transport);GO:0030136(clathrin-coated vesicle);GO:0030276(clathrin binding)	ko04144(Endocytosis)	[U]Intracellular trafficking, secretion, and vesicular transport
289	XM_013828344.2	novel_221	1	PREDICTED: Brassica napus clathrin interactor EPSIN 2-like (LOC106388306), transcript variant X3, mRNA	GO:0005515(protein binding);GO:0005543(phospholipid binding);GO:0005634(nucleus);GO:0005774(vacuolar membrane);GO:0005794(Golgi apparatus);GO:0005886(plasma membrane);GO:0015031(protein transport);GO:0030136(clathrin-coated vesicle);GO:0030276(clathrin binding)	ko04144(Endocytosis)	[U]Intracellular trafficking, secretion, and vesicular transport
290	XM_013828416.2	bna-miR169m,novel_163	2	PREDICTED: Brassica napus ras-related protein RABH1b (LOC106388367), mRNA	GO:0000139(Golgi membrane);GO:0003924(GTPase activity);GO:0005515(protein binding);GO:0005525(GTP binding);GO:0005768(endosome);GO:0005774(vacuolar membrane);GO:0005794(Golgi apparatus);GO:0005802(trans-Golgi network);GO:0005829(cytosol);GO:0005886(plasma membrane);GO:0006886(intracellular protein transport);GO:0006913(nucleocytoplasmic transport);GO:0007264(small GTPase mediated signal transduct…	ko04144(Endocytosis);ko04145(Phagosome)	[S]Function unknown
291	XM_013828451.2	bna-miR159,novel_30	2	PREDICTED: Brassica napus transcription factor MYB104-like (LOC106388394), mRNA	GO:0003677(DNA binding);GO:0003700(transcription factor activity, sequence-specific DNA binding);GO:0005634(nucleus);GO:0006355(regulation of transcription, DNA-templated)	ko04626(Plant-pathogen interaction)	[K]Transcription
292	XM_013828453.2	bna-miR159,novel_30	2	PREDICTED: Brassica napus transcription factor MYB104-like (LOC106388396), mRNA	GO:0003677(DNA binding);GO:0003700(transcription factor activity, sequence-specific DNA binding);GO:0005634(nucleus);GO:0006355(regulation of transcription, DNA-templated)	ko04626(Plant-pathogen interaction)	[K]Transcription
293	XM_013828865.2	bna-miR172a,bna-miR172b,bna-miR172d	3	PREDICTED: Brassica napus shaggy-related protein kinase theta (LOC106388722), transcript variant X1, mRNA	GO:0004674(protein serine/threonine kinase activity);GO:0005524(ATP binding);GO:0005634(nucleus);GO:0005829(cytosol);GO:0009741(response to brassinosteroid);GO:0016301(kinase activity);GO:0046777(protein autophosphorylation)	ko04075(Plant hormone signal transduction)	[T]Signal transduction mechanisms
294	XM_013829016.2	novel_149	1	PREDICTED: Brassica napus long chain acyl-CoA synthetase 6, peroxisomal-like (LOC106388847), transcript variant X1, mRNA	GO:0001676(long-chain fatty acid metabolic process);GO:0004467(long-chain fatty acid-CoA ligase activity);GO:0005524(ATP binding);GO:0005777(peroxisome);GO:0006631(fatty acid metabolic process);GO:0007275(multicellular organism development);GO:0009507(chloroplast);GO:0009514(glyoxysome);GO:0010193(response to ozone);GO:0016020(membrane);GO:0046861(glyoxysomal membrane)	ko01212(Fatty acid metabolism);ko00061(Fatty acid biosynthesis);ko00071(Fatty acid degradation);ko04146(Peroxisome)	[I]Lipid transport and metabolism
295	XM_013829020.2	novel_149	1	PREDICTED: Brassica napus long chain acyl-CoA synthetase 6, peroxisomal-like (LOC106388850), mRNA	GO:0001676(long-chain fatty acid metabolic process);GO:0004467(long-chain fatty acid-CoA ligase activity);GO:0005524(ATP binding);GO:0005777(peroxisome);GO:0006631(fatty acid metabolic process);GO:0007275(multicellular organism development);GO:0009507(chloroplast);GO:0009514(glyoxysome);GO:0010193(response to ozone);GO:0016020(membrane);GO:0046861(glyoxysomal membrane)	ko01212(Fatty acid metabolism);ko00061(Fatty acid biosynthesis);ko00071(Fatty acid degradation);ko04146(Peroxisome)	[I]Lipid transport and metabolism
296	XM_013829031.2	bna-miR169m,bna-miR169n,novel_163,novel_222	4	PREDICTED: Brassica napus nuclear transcription factor Y subunit A-2-like (LOC106388859), mRNA	GO:0003677(DNA binding);GO:0003700(transcription factor activity, sequence-specific DNA binding);GO:0005634(nucleus);GO:0006351(transcription, DNA-templated);GO:0006355(regulation of transcription, DNA-templated);GO:0009567(double fertilization forming a zygote and endosperm);GO:0016602(CCAAT-binding factor complex)	ko00970(Aminoacyl-tRNA biosynthesis)	[K]Transcription
297	XM_013829237.2	novel_51	1	PREDICTED: Brassica napus beta-glucosidase 44 (LOC106389053), mRNA	GO:0004553(hydrolase activity, hydrolyzing O-glycosyl compounds);GO:0004567(beta-mannosidase activity);GO:0005576(extracellular region);GO:0005618(cell wall);GO:0005975(carbohydrate metabolic process);GO:0008422(beta-glucosidase activity);GO:0009505(plant-type cell wall);GO:0009507(chloroplast);GO:0022626(cytosolic ribosome);GO:0046872(metal ion binding);GO:0047668(amygdalin beta-glucosidase acti…	ko00500(Starch and sucrose metabolism);ko00460(Cyanoamino acid metabolism);ko00940(Phenylpropanoid biosynthesis)	[G]Carbohydrate transport and metabolism
298	XM_013829386.2	bna-miR164a,bna-miR164b	2	PREDICTED: Brassica napus protein CUP-SHAPED COTYLEDON 1-like (LOC106389184), mRNA	GO:0003677(DNA binding);GO:0003700(transcription factor activity, sequence-specific DNA binding);GO:0005634(nucleus);GO:0006351(transcription, DNA-templated);GO:0006355(regulation of transcription, DNA-templated);GO:0009793(embryo development ending in seed dormancy);GO:0009908(flower development);GO:0010014(meristem initiation);GO:0010072(primary shoot apical meristem specification);GO:0010160(f…	ko03018(RNA degradation)	[K]Transcription
299	XM_013829396.2	novel_320	1	PREDICTED: Brassica napus transcription factor TCP4-like (LOC106389193), transcript variant X2, mRNA	GO:0003677(DNA binding);GO:0003700(transcription factor activity, sequence-specific DNA binding);GO:0005515(protein binding);GO:0005634(nucleus);GO:0006351(transcription, DNA-templated);GO:0006355(regulation of transcription, DNA-templated);GO:0009793(embryo development ending in seed dormancy);GO:0009965(leaf morphogenesis);GO:0030154(cell differentiation);GO:0045962(positive regulation of devel…	-	[K]Transcription
300	XM_013829397.2	novel_320	1	PREDICTED: Brassica napus transcription factor TCP4-like (LOC106389193), transcript variant X3, mRNA	GO:0003677(DNA binding);GO:0003700(transcription factor activity, sequence-specific DNA binding);GO:0005515(protein binding);GO:0005634(nucleus);GO:0006351(transcription, DNA-templated);GO:0006355(regulation of transcription, DNA-templated);GO:0009793(embryo development ending in seed dormancy);GO:0009965(leaf morphogenesis);GO:0030154(cell differentiation);GO:0045962(positive regulation of devel…	-	[K]Transcription
301	XM_013829415.2	novel_295	1	PREDICTED: Brassica napus uncharacterized LOC106389208 (LOC106389208), mRNA	GO:0005634(nucleus);GO:0005829(cytosol);GO:0008270(zinc ion binding);GO:0009524(phragmoplast)	-	[S]Function unknown
302	XM_013829446.2	bna-miR156d	1	PREDICTED: Brassica napus reticulon-like protein B3 (LOC106389237), mRNA	GO:0005783(endoplasmic reticulum);GO:0005789(endoplasmic reticulum membrane);GO:0005886(plasma membrane);GO:0009506(plasmodesma);GO:0071458(integral component of cytoplasmic side of endoplasmic reticulum membrane);GO:0071782(endoplasmic reticulum tubular network);GO:0071786(endoplasmic reticulum tubular network organization)	ko00100(Steroid biosynthesis)	[U]Intracellular trafficking, secretion, and vesicular transport
303	XM_013829640.2	novel_267	1	PREDICTED: Brassica napus calmodulin-like protein 12 (LOC106389404), mRNA	GO:0005524(ATP binding);GO:0005634(nucleus);GO:0006952(defense response);GO:0007165(signal transduction);GO:0043531(ADP binding)	ko04070(Phosphatidylinositol signaling system);ko04626(Plant-pathogen interaction)	[D]Cell cycle control, cell division, chromosome partitioning ;[T]Signal transduction mechanisms ;[Z]Cytoskeleton
304	XM_013829762.2	novel_51	1	PREDICTED: Brassica napus growth-regulating factor 1 (LOC106389497), mRNA	GO:0005515(protein binding);GO:0005524(ATP binding);GO:0005634(nucleus);GO:0006351(transcription, DNA-templated);GO:0006355(regulation of transcription, DNA-templated);GO:0009624(response to nematode);GO:0048364(root development);GO:0048366(leaf development);GO:0061062(regulation of nematode larval development)	-	[K]Transcription
305	XM_013829823.2	novel_283	1	PREDICTED: Brassica napus putative 4-hydroxy-4-methyl-2-oxoglutarate aldolase 3 (LOC106389532), transcript variant X1, mRNA	GO:0005737(cytoplasm);GO:0008428(ribonuclease inhibitor activity);GO:0008948(oxaloacetate decarboxylase activity);GO:0046872(metal ion binding);GO:0047443(4-hydroxy-4-methyl-2-oxoglutarate aldolase activity);GO:0051252(regulation of RNA metabolic process)	-	[H]Coenzyme transport and metabolism
306	XM_013829830.2	novel_283	1	PREDICTED: Brassica napus putative 4-hydroxy-4-methyl-2-oxoglutarate aldolase 3 (LOC106389532), transcript variant X2, mRNA	GO:0005737(cytoplasm);GO:0008428(ribonuclease inhibitor activity);GO:0008948(oxaloacetate decarboxylase activity);GO:0046872(metal ion binding);GO:0047443(4-hydroxy-4-methyl-2-oxoglutarate aldolase activity);GO:0051252(regulation of RNA metabolic process)	-	[H]Coenzyme transport and metabolism
307	XM_013829971.2	bna-miR172a,bna-miR172b,bna-miR172d	3	PREDICTED: Brassica napus AP2-like ethylene-responsive transcription factor TOE2 (LOC106389655), transcript variant X2, mRNA	GO:0003677(DNA binding);GO:0003700(transcription factor activity, sequence-specific DNA binding);GO:0005634(nucleus);GO:0006351(transcription, DNA-templated);GO:0006355(regulation of transcription, DNA-templated);GO:0009908(flower development);GO:0010073(meristem maintenance);GO:0010093(specification of floral organ identity);GO:0019953(sexual reproduction);GO:0030154(cell differentiation);GO:004…	ko04075(Plant hormone signal transduction)	[K]Transcription
308	XM_013829972.2	bna-miR172a,bna-miR172b,bna-miR172d	3	PREDICTED: Brassica napus AP2-like ethylene-responsive transcription factor TOE2 (LOC106389655), transcript variant X1, mRNA	GO:0003677(DNA binding);GO:0003700(transcription factor activity, sequence-specific DNA binding);GO:0005634(nucleus);GO:0006351(transcription, DNA-templated);GO:0006355(regulation of transcription, DNA-templated);GO:0009908(flower development);GO:0010073(meristem maintenance);GO:0010093(specification of floral organ identity);GO:0019953(sexual reproduction);GO:0030154(cell differentiation);GO:004…	ko04075(Plant hormone signal transduction)	[K]Transcription
309	XM_013830007.2	bna-miR171a,bna-miR171f,bna-miR171g,novel_146	4	PREDICTED: Brassica napus scarecrow-like protein 15 (LOC106389684), mRNA	GO:0003700(transcription factor activity, sequence-specific DNA binding);GO:0005634(nucleus);GO:0006351(transcription, DNA-templated);GO:0006355(regulation of transcription, DNA-templated);GO:0030154(cell differentiation);GO:0043565(sequence-specific DNA binding);GO:0048831(regulation of shoot system development)	ko04075(Plant hormone signal transduction)	[K]Transcription
310	XM_013830130.2	novel_54	1	PREDICTED: Brassica napus AFP homolog 2-like (LOC106389786), transcript variant X1, mRNA	GO:0005515(protein binding);GO:0005634(nucleus);GO:0006351(transcription, DNA-templated);GO:0006952(defense response);GO:0009753(response to jasmonic acid);GO:0009867(jasmonic acid mediated signaling pathway);GO:0045892(negative regulation of transcription, DNA-templated)	-	[S]Function unknown
311	XM_013830131.2	novel_54	1	PREDICTED: Brassica napus AFP homolog 2-like (LOC106389786), transcript variant X2, mRNA	GO:0005515(protein binding);GO:0005634(nucleus);GO:0006351(transcription, DNA-templated);GO:0006952(defense response);GO:0009753(response to jasmonic acid);GO:0009867(jasmonic acid mediated signaling pathway);GO:0045892(negative regulation of transcription, DNA-templated)	-	[S]Function unknown
312	XM_013830149.2	bna-miR156a,bna-miR156d	2	PREDICTED: Brassica napus U-box domain-containing protein 5 (LOC106389804), mRNA	GO:0004842(ubiquitin-protein transferase activity);GO:0016567(protein ubiquitination);GO:0016874(ligase activity)	ko04140(Regulation of autophagy)	[S]Function unknown
313	XM_013830150.2	bna-miR156a,bna-miR156d	2	PREDICTED: Brassica napus U-box domain-containing protein 5-like (LOC106389805), mRNA	GO:0004842(ubiquitin-protein transferase activity);GO:0016567(protein ubiquitination);GO:0016874(ligase activity)	ko04140(Regulation of autophagy)	[S]Function unknown
314	XM_013830262.2	bna-miR172d	1	PREDICTED: Brassica napus transcription repressor MYB4-like (LOC106389910), mRNA	GO:0003677(DNA binding);GO:0003700(transcription factor activity, sequence-specific DNA binding);GO:0005515(protein binding);GO:0005634(nucleus);GO:0006351(transcription, DNA-templated);GO:0009751(response to salicylic acid);GO:0009753(response to jasmonic acid);GO:0010224(response to UV-B);GO:0045892(negative regulation of transcription, DNA-templated);GO:1903086(negative regulation of sinapate …	ko00190(Oxidative phosphorylation);ko00860(Porphyrin and chlorophyll metabolism)	[K]Transcription
315	XM_013830688.2	bna-miR161	1	PREDICTED: Brassica napus pentatricopeptide repeat-containing protein At1g64100 (LOC106390267), mRNA	GO:0003677(DNA binding);GO:0005634(nucleus);GO:0005739(mitochondrion);GO:0006351(transcription, DNA-templated);GO:0006355(regulation of transcription, DNA-templated)	-	[S]Function unknown
316	XM_013830781.2	bna-miR172a,bna-miR172b,bna-miR172d	3	PREDICTED: Brassica napus AP2-like ethylene-responsive transcription factor TOE3 (LOC106390339), mRNA	GO:0003677(DNA binding);GO:0003700(transcription factor activity, sequence-specific DNA binding);GO:0005634(nucleus);GO:0006351(transcription, DNA-templated);GO:0006355(regulation of transcription, DNA-templated);GO:0007275(multicellular organism development);GO:0009408(response to heat);GO:0009873(ethylene-activated signaling pathway)	ko04075(Plant hormone signal transduction)	[K]Transcription
317	XM_013830782.2	bna-miR160a	1	PREDICTED: Brassica napus auxin response factor 16-like (LOC106390311), transcript variant X2, mRNA	GO:0003677(DNA binding);GO:0003700(transcription factor activity, sequence-specific DNA binding);GO:0005634(nucleus);GO:0006351(transcription, DNA-templated);GO:0006355(regulation of transcription, DNA-templated);GO:0007389(pattern specification process);GO:0009733(response to auxin);GO:0009734(auxin-activated signaling pathway);GO:0035198(miRNA binding);GO:0048829(root cap development);GO:005130…	ko04075(Plant hormone signal transduction)	[K]Transcription
318	XM_013830794.2	bna-miR1140	1	PREDICTED: Brassica napus uncharacterized BNAC07G16420D (BNAC07G16420D), mRNA	GO:0003824(catalytic activity);GO:0005886(plasma membrane);GO:0009507(chloroplast);GO:0009536(plastid)	-	[E]Amino acid transport and metabolism
319	XM_013830818.2	novel_54	1	PREDICTED: Brassica napus protein DA1-related 6-like (LOC106390372), transcript variant X1, mRNA	GO:0005737(cytoplasm);GO:0008270(zinc ion binding)	-	[S]Function unknown
320	XM_013830820.2	novel_54	1	PREDICTED: Brassica napus protein DA1-related 6-like (LOC106390372), transcript variant X3, mRNA	GO:0005737(cytoplasm);GO:0008270(zinc ion binding)	-	[S]Function unknown
321	XM_013830821.2	novel_54	1	PREDICTED: Brassica napus protein DA1-related 6-like (LOC106390372), transcript variant X2, mRNA	GO:0005737(cytoplasm);GO:0008270(zinc ion binding)	-	[S]Function unknown
322	XM_013830857.2	bna-miR393	1	PREDICTED: Brassica napus protein TRANSPORT INHIBITOR RESPONSE 1 (LOC106390402), mRNA	GO:0000151(ubiquitin ligase complex);GO:0000822(inositol hexakisphosphate binding);GO:0004842(ubiquitin-protein transferase activity);GO:0005515(protein binding);GO:0005634(nucleus);GO:0006511(ubiquitin-dependent protein catabolic process);GO:0006952(defense response);GO:0007049(cell cycle);GO:0009733(response to auxin);GO:0009734(auxin-activated signaling pathway);GO:0009873(ethylene-activated s…	ko04075(Plant hormone signal transduction)	[S]Function unknown
323	XM_013830883.2	bna-miR160a	1	PREDICTED: Brassica napus auxin response factor 16-like (LOC106390396), mRNA	GO:0003677(DNA binding);GO:0003700(transcription factor activity, sequence-specific DNA binding);GO:0005634(nucleus);GO:0006351(transcription, DNA-templated);GO:0006355(regulation of transcription, DNA-templated);GO:0007389(pattern specification process);GO:0009733(response to auxin);GO:0009734(auxin-activated signaling pathway);GO:0035198(miRNA binding);GO:0048829(root cap development);GO:005130…	ko04075(Plant hormone signal transduction)	[K]Transcription
324	XM_013831507.2	novel_54	1	PREDICTED: Brassica napus protease Do-like 9 (LOC106390949), mRNA	GO:0004252(serine-type endopeptidase activity);GO:0005730(nucleolus);GO:0005739(mitochondrion);GO:0006508(proteolysis);GO:0008236(serine-type peptidase activity);GO:0009507(chloroplast)	-	[O]Posttranslational modification, protein turnover, chaperones
325	XM_013831575.2	novel_320	1	PREDICTED: Brassica napus beta-glucosidase 15-like (LOC106391008), transcript variant X1, mRNA	GO:0004553(hydrolase activity, hydrolyzing O-glycosyl compounds);GO:0005576(extracellular region);GO:0005618(cell wall);GO:0005794(Golgi apparatus);GO:0005829(cytosol);GO:0005975(carbohydrate metabolic process);GO:0008422(beta-glucosidase activity);GO:0009505(plant-type cell wall);GO:0009506(plasmodesma);GO:0048046(apoplast);GO:1901657(glycosyl compound metabolic process)	ko00500(Starch and sucrose metabolism);ko00460(Cyanoamino acid metabolism);ko00940(Phenylpropanoid biosynthesis)	[G]Carbohydrate transport and metabolism
326	XM_013831655.2	novel_320	1	PREDICTED: Brassica napus beta-glucosidase 15-like (LOC106391086), mRNA	GO:0004553(hydrolase activity, hydrolyzing O-glycosyl compounds);GO:0005576(extracellular region);GO:0005618(cell wall);GO:0005794(Golgi apparatus);GO:0005829(cytosol);GO:0005975(carbohydrate metabolic process);GO:0008422(beta-glucosidase activity);GO:0009505(plant-type cell wall);GO:0009506(plasmodesma);GO:0048046(apoplast);GO:1901657(glycosyl compound metabolic process)	ko00500(Starch and sucrose metabolism);ko00460(Cyanoamino acid metabolism);ko00940(Phenylpropanoid biosynthesis)	[G]Carbohydrate transport and metabolism
327	XM_013831854.2	novel_283	1	PREDICTED: Brassica napus GATA transcription factor 8 (LOC106391253), transcript variant X1, mRNA	GO:0000977(RNA polymerase II regulatory region sequence-specific DNA binding);GO:0001085(RNA polymerase II transcription factor binding);GO:0001228(transcriptional activator activity, RNA polymerase II transcription regulatory region sequence-specific binding);GO:0003682(chromatin binding);GO:0003700(transcription factor activity, sequence-specific DNA binding);GO:0005634(nucleus);GO:0005667(tran…	-	[K]Transcription
328	XM_013831855.2	novel_283	1	PREDICTED: Brassica napus GATA transcription factor 8 (LOC106391253), transcript variant X2, mRNA	GO:0000977(RNA polymerase II regulatory region sequence-specific DNA binding);GO:0001085(RNA polymerase II transcription factor binding);GO:0001228(transcriptional activator activity, RNA polymerase II transcription regulatory region sequence-specific binding);GO:0003682(chromatin binding);GO:0003700(transcription factor activity, sequence-specific DNA binding);GO:0005634(nucleus);GO:0005667(tran…	-	[K]Transcription
329	XM_013831897.2	bna-miR6030	1	PREDICTED: Brassica napus uncharacterized LOC106391284 (LOC106391284), mRNA	GO:0003674(molecular_function);GO:0008150(biological_process);GO:0009507(chloroplast)	ko01230(Biosynthesis of amino acids);ko00250(Alanine, aspartate and glutamate metabolism);ko00220(Arginine biosynthesis)	[S]Function unknown
330	XM_013832049.2	novel_31	1	PREDICTED: Brassica napus V-type proton ATPase subunit d1-like (LOC106391414), mRNA	GO:0000325(plant-type vacuole);GO:0005773(vacuole);GO:0005774(vacuolar membrane);GO:0005794(Golgi apparatus);GO:0005886(plasma membrane);GO:0009506(plasmodesma);GO:0015078(hydrogen ion transmembrane transporter activity);GO:0015991(ATP hydrolysis coupled proton transport);GO:0015992(proton transport);GO:0033179(proton-transporting V-type ATPase, V0 domain);GO:0046961(proton-transporting ATPase ac…	ko00190(Oxidative phosphorylation);ko04145(Phagosome)	[C]Energy production and conversion
331	XM_013832135.2	novel_51	1	PREDICTED: Brassica napus growth-regulating factor 3-like (LOC106391473), mRNA	GO:0005524(ATP binding);GO:0005634(nucleus);GO:0006351(transcription, DNA-templated);GO:0006355(regulation of transcription, DNA-templated);GO:0008285(negative regulation of cell proliferation);GO:0009624(response to nematode);GO:0044212(transcription regulatory region DNA binding);GO:0048364(root development);GO:0048366(leaf development);GO:0061062(regulation of nematode larval development)	-	[K]Transcription
332	XM_013832429.2	novel_207	1	PREDICTED: Brassica napus uncharacterized BNAC04G48220D (BNAC04G48220D), transcript variant X2, mRNA	GO:0005634(nucleus)	-	[S]Function unknown
333	XM_013832439.2	bna-miR156a,bna-miR156b,bna-miR156d	3	PREDICTED: Brassica napus squamosa promoter-binding-like protein 9 (LOC106391735), mRNA	GO:0003677(DNA binding);GO:0003700(transcription factor activity, sequence-specific DNA binding);GO:0005634(nucleus);GO:0006351(transcription, DNA-templated);GO:0006355(regulation of transcription, DNA-templated);GO:0046872(metal ion binding);GO:0048653(anther development)	ko04075(Plant hormone signal transduction)	[K]Transcription
334	XM_013832583.2	novel_221	1	PREDICTED: Brassica napus clathrin interactor EPSIN 2 (LOC106391856), transcript variant X1, mRNA	GO:0005515(protein binding);GO:0005543(phospholipid binding);GO:0005634(nucleus);GO:0005774(vacuolar membrane);GO:0005794(Golgi apparatus);GO:0005886(plasma membrane);GO:0015031(protein transport);GO:0030136(clathrin-coated vesicle);GO:0030276(clathrin binding)	ko04144(Endocytosis)	[U]Intracellular trafficking, secretion, and vesicular transport
335	XM_013832586.2	bna-miR156a,bna-miR156b,bna-miR156d	3	PREDICTED: Brassica napus squamosa promoter-binding-like protein 15 (LOC106391860), mRNA	GO:0003677(DNA binding);GO:0003700(transcription factor activity, sequence-specific DNA binding);GO:0005634(nucleus);GO:0006351(transcription, DNA-templated);GO:0006355(regulation of transcription, DNA-templated);GO:0008361(regulation of cell size);GO:0010228(vegetative to reproductive phase transition of meristem);GO:0042127(regulation of cell proliferation);GO:0046872(metal ion binding);GO:0048…	ko04075(Plant hormone signal transduction)	[K]Transcription
336	XM_013832628.2	bna-miR171a,bna-miR171f,bna-miR171g,novel_146	4	PREDICTED: Brassica napus scarecrow-like protein 22 (LOC106391896), mRNA	GO:0003700(transcription factor activity, sequence-specific DNA binding);GO:0005634(nucleus);GO:0006351(transcription, DNA-templated);GO:0006355(regulation of transcription, DNA-templated);GO:0030154(cell differentiation);GO:0043565(sequence-specific DNA binding);GO:0048768(root hair cell tip growth);GO:0051301(cell division)	ko04075(Plant hormone signal transduction)	[K]Transcription
337	XM_013832749.2	novel_267	1	PREDICTED: Brassica napus U-box domain-containing protein 4-like (LOC106391991), mRNA	GO:0005634(nucleus);GO:0005737(cytoplasm)	ko04140(Regulation of autophagy)	[S]Function unknown
338	XM_013833171.2	novel_320	1	PREDICTED: Brassica napus beta-glucosidase 15-like (LOC106392351), mRNA	GO:0004553(hydrolase activity, hydrolyzing O-glycosyl compounds);GO:0005576(extracellular region);GO:0005618(cell wall);GO:0005794(Golgi apparatus);GO:0005829(cytosol);GO:0005975(carbohydrate metabolic process);GO:0008422(beta-glucosidase activity);GO:0009505(plant-type cell wall);GO:0009506(plasmodesma);GO:0048046(apoplast);GO:1901657(glycosyl compound metabolic process)	ko00500(Starch and sucrose metabolism);ko00460(Cyanoamino acid metabolism);ko00940(Phenylpropanoid biosynthesis)	[G]Carbohydrate transport and metabolism
339	XM_013834184.2	bna-miR156a,bna-miR156b,bna-miR156d	3	PREDICTED: Brassica napus squamosa promoter-binding-like protein 6 (LOC106393484), transcript variant X1, mRNA	GO:0003677(DNA binding);GO:0003700(transcription factor activity, sequence-specific DNA binding);GO:0005634(nucleus);GO:0006351(transcription, DNA-templated);GO:0006355(regulation of transcription, DNA-templated);GO:0010468(regulation of gene expression);GO:0042742(defense response to bacterium);GO:0046872(metal ion binding)	-	[K]Transcription
340	XM_013834609.2	bna-miR824	1	PREDICTED: Brassica napus agamous-like MADS-box protein AGL16 (LOC106393975), mRNA	GO:0003677(DNA binding);GO:0003700(transcription factor activity, sequence-specific DNA binding);GO:0005515(protein binding);GO:0005634(nucleus);GO:0006351(transcription, DNA-templated);GO:0006355(regulation of transcription, DNA-templated);GO:0008134(transcription factor binding);GO:0010440(stomatal lineage progression);GO:0042803(protein homodimerization activity);GO:0046983(protein dimerizatio…	ko03060(Protein export)	[K]Transcription
341	XM_013835475.2	novel_54	1	PREDICTED: Brassica napus cinnamyl alcohol dehydrogenase 5-like (LOC106394935), mRNA	GO:0005737(cytoplasm);GO:0005829(cytosol);GO:0008270(zinc ion binding);GO:0009809(lignin biosynthetic process);GO:0016491(oxidoreductase activity);GO:0045551(cinnamyl-alcohol dehydrogenase activity);GO:0052747(sinapyl alcohol dehydrogenase activity);GO:0055114(oxidation-reduction process)	ko00940(Phenylpropanoid biosynthesis)	[C]Energy production and conversion
342	XM_013835611.2	novel_51	1	PREDICTED: Brassica napus scarecrow-like protein 33 (LOC106395084), mRNA	GO:0003700(transcription factor activity, sequence-specific DNA binding);GO:0005634(nucleus);GO:0005829(cytosol);GO:0006351(transcription, DNA-templated);GO:0006355(regulation of transcription, DNA-templated);GO:0009410(response to xenobiotic stimulus);GO:0043565(sequence-specific DNA binding);GO:0045893(positive regulation of transcription, DNA-templated)	ko04075(Plant hormone signal transduction)	[K]Transcription
343	XM_013835719.2	bna-miR164a,bna-miR164b	2	PREDICTED: Brassica napus NAC domain-containing protein 21/22-like (LOC106395207), mRNA	GO:0003677(DNA binding);GO:0005634(nucleus);GO:0006351(transcription, DNA-templated);GO:0006355(regulation of transcription, DNA-templated)	ko03018(RNA degradation)	[K]Transcription
344	XM_013836607.2	novel_51	1	PREDICTED: Brassica napus growth-regulating factor 3-like (LOC106396265), mRNA	GO:0005524(ATP binding);GO:0005634(nucleus);GO:0006351(transcription, DNA-templated);GO:0006355(regulation of transcription, DNA-templated);GO:0008285(negative regulation of cell proliferation);GO:0009624(response to nematode);GO:0044212(transcription regulatory region DNA binding);GO:0048364(root development);GO:0048366(leaf development);GO:0061062(regulation of nematode larval development)	-	[K]Transcription
345	XM_013836763.2	bna-miR2111b-3p	1	PREDICTED: Brassica napus COP9 signalosome complex subunit 4 (LOC106396389), mRNA	GO:0005515(protein binding);GO:0005829(cytosol);GO:0007275(multicellular organism development);GO:0008180(COP9 signalosome);GO:0009585(red, far-red light phototransduction);GO:0009640(photomorphogenesis);GO:0010388(cullin deneddylation);GO:0010971(positive regulation of G2/M transition of mitotic cell cycle);GO:0019784(NEDD8-specific protease activity);GO:0043234(protein complex)	-	[O]Posttranslational modification, protein turnover, chaperones
346	XM_013836968.2	bna-miR160a	1	PREDICTED: Brassica napus auxin response factor 10 (LOC106396551), mRNA	GO:0003677(DNA binding);GO:0003700(transcription factor activity, sequence-specific DNA binding);GO:0005634(nucleus);GO:0006351(transcription, DNA-templated);GO:0006355(regulation of transcription, DNA-templated);GO:0007389(pattern specification process);GO:0009734(auxin-activated signaling pathway);GO:0009738(abscisic acid-activated signaling pathway);GO:0009743(response to carbohydrate);GO:0010…	ko04075(Plant hormone signal transduction)	[K]Transcription
347	XM_013837018.2	novel_283	1	PREDICTED: Brassica napus F-box protein At3g57590-like (LOC106396588), mRNA	GO:0003674(molecular_function);GO:0005634(nucleus);GO:0008150(biological_process)	-	[S]Function unknown
348	XM_013837184.2	novel_51	1	PREDICTED: Brassica napus uncharacterized BNAC07G48120D (BNAC07G48120D), mRNA	GO:0005886(plasma membrane)	-	[S]Function unknown
349	XM_013837190.2	novel_1	1	PREDICTED: Brassica napus ubiquitin-conjugating enzyme E2 32 (LOC106396723), mRNA	GO:0004842(ubiquitin-protein transferase activity);GO:0005524(ATP binding);GO:0005634(nucleus);GO:0005783(endoplasmic reticulum);GO:0006511(ubiquitin-dependent protein catabolic process);GO:0016020(membrane);GO:0016021(integral component of membrane);GO:0016567(protein ubiquitination);GO:0031625(ubiquitin protein ligase binding);GO:0048471(perinuclear region of cytoplasm);GO:0061630(ubiquitin pro…	ko04141(Protein processing in endoplasmic reticulum);ko04120(Ubiquitin mediated proteolysis)	[O]Posttranslational modification, protein turnover, chaperones
350	XM_013837246.2	bna-miR166a,bna-miR166f	2	PREDICTED: Brassica napus homeobox-leucine zipper protein ATHB-14 (LOC106396769), mRNA	GO:0003677(DNA binding);GO:0003700(transcription factor activity, sequence-specific DNA binding);GO:0005634(nucleus);GO:0006351(transcription, DNA-templated);GO:0006355(regulation of transcription, DNA-templated);GO:0008289(lipid binding);GO:0009855(determination of bilateral symmetry);GO:0009944(polarity specification of adaxial/abaxial axis);GO:0009955(adaxial/abaxial pattern specification);GO:…	-	[K]Transcription
351	XM_013837351.2	novel_320	1	PREDICTED: Brassica napus beta-glucosidase 15-like (LOC106396851), mRNA	GO:0004553(hydrolase activity, hydrolyzing O-glycosyl compounds);GO:0005576(extracellular region);GO:0005618(cell wall);GO:0005794(Golgi apparatus);GO:0005829(cytosol);GO:0005975(carbohydrate metabolic process);GO:0008422(beta-glucosidase activity);GO:0009505(plant-type cell wall);GO:0009506(plasmodesma);GO:0048046(apoplast);GO:1901657(glycosyl compound metabolic process)	ko00500(Starch and sucrose metabolism);ko00460(Cyanoamino acid metabolism);ko00940(Phenylpropanoid biosynthesis)	[G]Carbohydrate transport and metabolism
352	XM_013838172.2	bna-miR172b	1	PREDICTED: Brassica napus probable isoaspartyl peptidase/L-asparaginase 3 (LOC106397569), transcript variant X1, mRNA	GO:0003948(N4-(beta-N-acetylglucosaminyl)-L-asparaginase activity);GO:0004067(asparaginase activity);GO:0005576(extracellular region);GO:0006508(proteolysis);GO:0006516(glycoprotein catabolic process);GO:0008798(beta-aspartyl-peptidase activity);GO:0033345(asparagine catabolic process via L-aspartate);GO:0051604(protein maturation)	ko00511(Other glycan degradation)	[E]Amino acid transport and metabolism
353	XM_013838174.2	bna-miR172b	1	PREDICTED: Brassica napus probable isoaspartyl peptidase/L-asparaginase 3 (LOC106397569), transcript variant X2, mRNA	GO:0003948(N4-(beta-N-acetylglucosaminyl)-L-asparaginase activity);GO:0004067(asparaginase activity);GO:0005576(extracellular region);GO:0006508(proteolysis);GO:0006516(glycoprotein catabolic process);GO:0008798(beta-aspartyl-peptidase activity);GO:0033345(asparagine catabolic process via L-aspartate);GO:0051604(protein maturation)	ko00511(Other glycan degradation)	[E]Amino acid transport and metabolism
354	XM_013838275.1	bna-miR156b	1	PREDICTED: Brassica napus 12-oxophytodienoate reductase 1 (LOC106397650), transcript variant X1, mRNA	GO:0003959(NADPH dehydrogenase activity);GO:0005737(cytoplasm);GO:0005829(cytosol);GO:0006629(lipid metabolic process);GO:0009611(response to wounding);GO:0009695(jasmonic acid biosynthetic process);GO:0009751(response to salicylic acid);GO:0010150(leaf senescence);GO:0010181(FMN binding);GO:0016629(12-oxophytodienoate reductase activity);GO:0031407(oxylipin metabolic process);GO:0031408(oxylipin…	ko00592(alpha-Linolenic acid metabolism)	[C]Energy production and conversion
355	XM_013838279.1	bna-miR156b	1	PREDICTED: Brassica napus 12-oxophytodienoate reductase 1 (LOC106397650), transcript variant X2, mRNA	GO:0003959(NADPH dehydrogenase activity);GO:0005737(cytoplasm);GO:0005829(cytosol);GO:0006629(lipid metabolic process);GO:0009611(response to wounding);GO:0009695(jasmonic acid biosynthetic process);GO:0009751(response to salicylic acid);GO:0010150(leaf senescence);GO:0010181(FMN binding);GO:0016629(12-oxophytodienoate reductase activity);GO:0031407(oxylipin metabolic process);GO:0031408(oxylipin…	ko00592(alpha-Linolenic acid metabolism)	[C]Energy production and conversion
356	XM_013838859.2	bna-miR172d	1	PREDICTED: Brassica napus cysteine-rich receptor-like protein kinase 10 (LOC106398274), mRNA	GO:0004674(protein serine/threonine kinase activity);GO:0005524(ATP binding);GO:0005886(plasma membrane);GO:0006468(protein phosphorylation);GO:0009506(plasmodesma);GO:0016021(integral component of membrane);GO:0016301(kinase activity);GO:0042742(defense response to bacterium)	ko00520(Amino sugar and nucleotide sugar metabolism)	[T]Signal transduction mechanisms
357	XM_013838867.2	bna-miR172d	1	PREDICTED: Brassica napus cysteine-rich receptor-like protein kinase 10 (LOC106398281), mRNA	GO:0004674(protein serine/threonine kinase activity);GO:0005524(ATP binding);GO:0005886(plasma membrane);GO:0006468(protein phosphorylation);GO:0009506(plasmodesma);GO:0016021(integral component of membrane);GO:0016301(kinase activity);GO:0042742(defense response to bacterium)	ko00520(Amino sugar and nucleotide sugar metabolism)	[T]Signal transduction mechanisms
358	XM_013839678.2	bna-miR164b	1	PREDICTED: Brassica napus NAC domain-containing protein 59-like (LOC106399205), mRNA	GO:0003700(transcription factor activity, sequence-specific DNA binding);GO:0005634(nucleus);GO:0006351(transcription, DNA-templated);GO:0007275(multicellular organism development);GO:0009611(response to wounding);GO:0010150(leaf senescence);GO:0042542(response to hydrogen peroxide);GO:0043565(sequence-specific DNA binding);GO:0046982(protein heterodimerization activity);GO:0051091(positive regul…	ko03018(RNA degradation)	[K]Transcription
359	XM_013839855.2	bna-miR164b	1	PREDICTED: Brassica napus NAC domain-containing protein 59-like (LOC106399372), mRNA	GO:0003700(transcription factor activity, sequence-specific DNA binding);GO:0005634(nucleus);GO:0006351(transcription, DNA-templated);GO:0007275(multicellular organism development);GO:0009611(response to wounding);GO:0010150(leaf senescence);GO:0042542(response to hydrogen peroxide);GO:0043565(sequence-specific DNA binding);GO:0046982(protein heterodimerization activity);GO:0051091(positive regul…	ko03018(RNA degradation)	[K]Transcription
360	XM_013840111.2	bna-miR169a,bna-miR169c,bna-miR169g,bna-miR169n	4	PREDICTED: Brassica napus nuclear transcription factor Y subunit A-3-like (LOC106399653), transcript variant X1, mRNA	GO:0003677(DNA binding);GO:0003700(transcription factor activity, sequence-specific DNA binding);GO:0005634(nucleus);GO:0006351(transcription, DNA-templated);GO:0006355(regulation of transcription, DNA-templated);GO:0016602(CCAAT-binding factor complex)	ko00970(Aminoacyl-tRNA biosynthesis)	[K]Transcription
361	XM_013840299.2	bna-miR164a,bna-miR164b	2	PREDICTED: Brassica napus NAC domain-containing protein 21/22-like (LOC106399855), mRNA	GO:0003677(DNA binding);GO:0005634(nucleus);GO:0006351(transcription, DNA-templated);GO:0006355(regulation of transcription, DNA-templated)	ko03018(RNA degradation)	[K]Transcription
362	XM_013840650.2	bna-miR160a	1	PREDICTED: Brassica napus auxin response factor 17-like (LOC106400269), transcript variant X1, mRNA	GO:0000987(core promoter proximal region sequence-specific DNA binding);GO:0003700(transcription factor activity, sequence-specific DNA binding);GO:0005634(nucleus);GO:0006351(transcription, DNA-templated);GO:0006355(regulation of transcription, DNA-templated);GO:0009555(pollen development);GO:0009653(anatomical structure morphogenesis);GO:0009734(auxin-activated signaling pathway);GO:0010208(pol…	-	[K]Transcription
363	XM_013840662.2	bna-miR160a	1	PREDICTED: Brassica napus auxin response factor 17-like (LOC106400284), transcript variant X1, mRNA	GO:0000987(core promoter proximal region sequence-specific DNA binding);GO:0003700(transcription factor activity, sequence-specific DNA binding);GO:0005634(nucleus);GO:0006351(transcription, DNA-templated);GO:0006355(regulation of transcription, DNA-templated);GO:0009555(pollen development);GO:0009653(anatomical structure morphogenesis);GO:0009734(auxin-activated signaling pathway);GO:0010208(pol…	ko04075(Plant hormone signal transduction)	[K]Transcription
364	XM_013841391.2	novel_320	1	PREDICTED: Brassica napus transcription factor TCP4-like (LOC106400977), mRNA	GO:0003677(DNA binding);GO:0003700(transcription factor activity, sequence-specific DNA binding);GO:0005515(protein binding);GO:0005634(nucleus);GO:0006351(transcription, DNA-templated);GO:0006355(regulation of transcription, DNA-templated);GO:0009793(embryo development ending in seed dormancy);GO:0009965(leaf morphogenesis);GO:0030154(cell differentiation);GO:0045962(positive regulation of devel…	-	[K]Transcription
365	XM_013841612.2	bna-miR171a,bna-miR171f,bna-miR171g,novel_146	4	PREDICTED: Brassica napus scarecrow-like protein 6 (LOC106401154), mRNA	GO:0003700(transcription factor activity, sequence-specific DNA binding);GO:0005515(protein binding);GO:0005634(nucleus);GO:0006351(transcription, DNA-templated);GO:0006355(regulation of transcription, DNA-templated);GO:0007623(circadian rhythm);GO:0030154(cell differentiation);GO:0043565(sequence-specific DNA binding);GO:0048768(root hair cell tip growth);GO:0051301(cell division)	ko04075(Plant hormone signal transduction)	[K]Transcription
366	XM_013841640.2	bna-miR161	1	PREDICTED: Brassica napus pentatricopeptide repeat-containing protein At1g12620-like (LOC106401178), mRNA	GO:0005739(mitochondrion)	-	[S]Function unknown
367	XM_013841690.2	bna-miR2111a-3p	1	PREDICTED: Brassica napus uncharacterized LOC106401218 (LOC106401218), mRNA	GO:0003674(molecular_function);GO:0005739(mitochondrion);GO:0008150(biological_process);GO:0016021(integral component of membrane)	-	[S]Function unknown
368	XM_013841753.2	bna-miR156a,bna-miR156b,bna-miR156d	3	PREDICTED: Brassica napus squamosa promoter-binding-like protein 10 (LOC106401271), transcript variant X1, mRNA	GO:0003677(DNA binding);GO:0003700(transcription factor activity, sequence-specific DNA binding);GO:0005634(nucleus);GO:0006351(transcription, DNA-templated);GO:0006355(regulation of transcription, DNA-templated);GO:0010358(leaf shaping);GO:0045893(positive regulation of transcription, DNA-templated);GO:0046872(metal ion binding);GO:0048510(regulation of timing of transition from vegetative to re…	-	[K]Transcription
369	XM_013841754.2	bna-miR156a,bna-miR156b,bna-miR156d	3	PREDICTED: Brassica napus squamosa promoter-binding-like protein 10 (LOC106401271), transcript variant X3, mRNA	GO:0003677(DNA binding);GO:0003700(transcription factor activity, sequence-specific DNA binding);GO:0005634(nucleus);GO:0006351(transcription, DNA-templated);GO:0006355(regulation of transcription, DNA-templated);GO:0010358(leaf shaping);GO:0045893(positive regulation of transcription, DNA-templated);GO:0046872(metal ion binding);GO:0048510(regulation of timing of transition from vegetative to re…	-	[K]Transcription
370	XM_013841757.2	bna-miR156a,bna-miR156d	2	PREDICTED: Brassica napus squamosa promoter-binding-like protein 11 (LOC106401272), transcript variant X1, mRNA	GO:0003677(DNA binding);GO:0003700(transcription factor activity, sequence-specific DNA binding);GO:0005634(nucleus);GO:0006351(transcription, DNA-templated);GO:0006355(regulation of transcription, DNA-templated);GO:0046872(metal ion binding);GO:0048510(regulation of timing of transition from vegetative to reproductive phase)	-	[K]Transcription
371	XM_013841758.2	bna-miR156a,bna-miR156d	2	PREDICTED: Brassica napus squamosa promoter-binding-like protein 11 (LOC106401272), transcript variant X2, mRNA	GO:0003677(DNA binding);GO:0003700(transcription factor activity, sequence-specific DNA binding);GO:0005634(nucleus);GO:0006351(transcription, DNA-templated);GO:0006355(regulation of transcription, DNA-templated);GO:0046872(metal ion binding);GO:0048510(regulation of timing of transition from vegetative to reproductive phase)	-	[K]Transcription
372	XM_013841911.2	bna-miR169n	1	PREDICTED: Brassica napus nuclear transcription factor Y subunit A-9-like (LOC106401401), transcript variant X1, mRNA	GO:0003677(DNA binding);GO:0003700(transcription factor activity, sequence-specific DNA binding);GO:0005634(nucleus);GO:0006351(transcription, DNA-templated);GO:0006355(regulation of transcription, DNA-templated);GO:0009555(pollen development);GO:0009793(embryo development ending in seed dormancy);GO:0010262(somatic embryogenesis);GO:0016602(CCAAT-binding factor complex);GO:0045892(negative regul…	ko00970(Aminoacyl-tRNA biosynthesis)	[K]Transcription
373	XM_013841912.2	bna-miR169n	1	PREDICTED: Brassica napus nuclear transcription factor Y subunit A-9-like (LOC106401401), transcript variant X2, mRNA	GO:0003677(DNA binding);GO:0003700(transcription factor activity, sequence-specific DNA binding);GO:0005634(nucleus);GO:0006351(transcription, DNA-templated);GO:0006355(regulation of transcription, DNA-templated);GO:0009555(pollen development);GO:0009793(embryo development ending in seed dormancy);GO:0010262(somatic embryogenesis);GO:0016602(CCAAT-binding factor complex);GO:0045892(negative regul…	ko00970(Aminoacyl-tRNA biosynthesis)	[K]Transcription
374	XM_013841913.2	bna-miR169n	1	PREDICTED: Brassica napus nuclear transcription factor Y subunit A-9-like (LOC106401401), transcript variant X3, mRNA	GO:0003677(DNA binding);GO:0003700(transcription factor activity, sequence-specific DNA binding);GO:0005634(nucleus);GO:0006351(transcription, DNA-templated);GO:0006355(regulation of transcription, DNA-templated);GO:0009555(pollen development);GO:0009793(embryo development ending in seed dormancy);GO:0010262(somatic embryogenesis);GO:0016602(CCAAT-binding factor complex);GO:0045892(negative regul…	ko00970(Aminoacyl-tRNA biosynthesis)	[K]Transcription
375	XM_013841917.2	bna-miR393	1	PREDICTED: Brassica napus protein AUXIN SIGNALING F-BOX 3 (LOC106401406), mRNA	GO:0000822(inositol hexakisphosphate binding);GO:0009734(auxin-activated signaling pathway)	ko04075(Plant hormone signal transduction)	[S]Function unknown
376	XM_013841957.2	bna-miR172d	1	PREDICTED: Brassica napus cysteine-rich receptor-like protein kinase 24 (LOC106401440), transcript variant X1, mRNA	GO:0004674(protein serine/threonine kinase activity);GO:0005524(ATP binding);GO:0005576(extracellular region);GO:0005634(nucleus);GO:0005739(mitochondrion);GO:0005886(plasma membrane);GO:0006468(protein phosphorylation);GO:0009506(plasmodesma);GO:0016021(integral component of membrane);GO:0016301(kinase activity);GO:0042742(defense response to bacterium)	ko00520(Amino sugar and nucleotide sugar metabolism)	[T]Signal transduction mechanisms
377	XM_013841958.2	bna-miR172d	1	PREDICTED: Brassica napus cysteine-rich receptor-like protein kinase 24 (LOC106401440), transcript variant X3, mRNA	GO:0004674(protein serine/threonine kinase activity);GO:0005524(ATP binding);GO:0005576(extracellular region);GO:0005634(nucleus);GO:0005739(mitochondrion);GO:0005886(plasma membrane);GO:0006468(protein phosphorylation);GO:0009506(plasmodesma);GO:0016021(integral component of membrane);GO:0016301(kinase activity);GO:0042742(defense response to bacterium)	ko00520(Amino sugar and nucleotide sugar metabolism)	[T]Signal transduction mechanisms
378	XM_013842023.2	novel_283	1	PREDICTED: Brassica napus probable apyrase 5 (LOC106401494), transcript variant X1, mRNA	GO:0005524(ATP binding);GO:0005773(vacuole);GO:0005886(plasma membrane);GO:0016021(integral component of membrane);GO:0016787(hydrolase activity)	ko00230(Purine metabolism);ko00240(Pyrimidine metabolism)	[G]Carbohydrate transport and metabolism
379	XM_013842146.2	bna-miR403	1	PREDICTED: Brassica napus protein argonaute 2-like (LOC106401604), mRNA	GO:0005515(protein binding);GO:0005737(cytoplasm);GO:0006351(transcription, DNA-templated);GO:0006355(regulation of transcription, DNA-templated);GO:0006417(regulation of translation);GO:0019048(modulation by virus of host morphology or physiology);GO:0030529(intracellular ribonucleoprotein complex);GO:0031047(gene silencing by RNA);GO:0035197(siRNA binding);GO:0042742(defense response to bacteri…	-	[J]Translation, ribosomal structure and biogenesis
380	XM_013842191.2	novel_259	1	PREDICTED: Brassica napus probable xyloglucan endotransglucosylase/hydrolase protein 8 (LOC106401646), mRNA	GO:0004553(hydrolase activity, hydrolyzing O-glycosyl compounds);GO:0005576(extracellular region);GO:0005618(cell wall);GO:0010411(xyloglucan metabolic process);GO:0016762(xyloglucan:xyloglucosyl transferase activity);GO:0016798(hydrolase activity, acting on glycosyl bonds);GO:0042546(cell wall biogenesis);GO:0048046(apoplast);GO:0071555(cell wall organization)	ko04075(Plant hormone signal transduction)	[G]Carbohydrate transport and metabolism
381	XM_013842382.2	bna-miR169m,novel_163	2	PREDICTED: Brassica napus autophagy-related protein 3-like (LOC106401795), mRNA	GO:0005737(cytoplasm);GO:0005829(cytosol);GO:0006914(autophagy);GO:0015031(protein transport)	ko04140(Regulation of autophagy)	[U]Intracellular trafficking, secretion, and vesicular transport
382	XM_013842388.2	bna-miR394a,novel_142	2	PREDICTED: Brassica napus F-box only protein 6 (LOC106401800), mRNA	GO:0003674(molecular_function);GO:0004842(ubiquitin-protein transferase activity);GO:0005634(nucleus);GO:0010305(leaf vascular tissue pattern formation);GO:0010928(regulation of auxin mediated signaling pathway);GO:0019005(SCF ubiquitin ligase complex);GO:0031146(SCF-dependent proteasomal ubiquitin-dependent protein catabolic process);GO:0060776(simple leaf morphogenesis)	-	[S]Function unknown
383	XM_013842526.2	bna-miR6030	1	PREDICTED: Brassica napus uncharacterized protein Os08g0359500-like (LOC106401913), mRNA	GO:0003674(molecular_function);GO:0005634(nucleus);GO:0005737(cytoplasm);GO:0005829(cytosol);GO:0005886(plasma membrane);GO:0009506(plasmodesma);GO:0010449(root meristem growth);GO:0010628(positive regulation of gene expression);GO:0080037(negative regulation of cytokinin-activated signaling pathway);GO:2000012(regulation of auxin polar transport)	ko00590(Arachidonic acid metabolism)	[S]Function unknown
384	XM_013842860.2	novel_207	1	PREDICTED: Brassica napus zinc finger CCCH domain-containing protein 1-like (LOC106402180), transcript variant X1, mRNA	GO:0003676(nucleic acid binding);GO:0003677(DNA binding);GO:0005634(nucleus);GO:0008270(zinc ion binding)	-	[S]Function unknown
385	XM_013842861.2	novel_207	1	PREDICTED: Brassica napus zinc finger CCCH domain-containing protein 1-like (LOC106402180), transcript variant X2, mRNA	GO:0003676(nucleic acid binding);GO:0003677(DNA binding);GO:0005634(nucleus);GO:0008270(zinc ion binding)	-	[S]Function unknown
386	XM_013842917.2	bna-miR393	1	PREDICTED: Brassica napus protein AUXIN SIGNALING F-BOX 2 (LOC106402220), mRNA	GO:0004842(ubiquitin-protein transferase activity);GO:0005634(nucleus);GO:0005774(vacuolar membrane);GO:0006952(defense response);GO:0010011(auxin binding);GO:0010152(pollen maturation);GO:0016567(protein ubiquitination);GO:0048443(stamen development)	ko04075(Plant hormone signal transduction)	[S]Function unknown
387	XM_013843043.2	novel_135	1	PREDICTED: Brassica napus putative disease resistance protein At4g11170 (LOC106402331), transcript variant X1, mRNA	GO:0005737(cytoplasm);GO:0006952(defense response);GO:0007165(signal transduction);GO:0009507(chloroplast);GO:0043531(ADP binding)	ko03040(Spliceosome);ko04141(Protein processing in endoplasmic reticulum);ko04144(Endocytosis)	[S]Function unknown
388	XM_013843044.2	novel_135	1	PREDICTED: Brassica napus putative disease resistance protein At4g11170 (LOC106402331), transcript variant X2, mRNA	GO:0005737(cytoplasm);GO:0006952(defense response);GO:0007165(signal transduction);GO:0009507(chloroplast);GO:0043531(ADP binding)	ko00500(Starch and sucrose metabolism)	[S]Function unknown
389	XM_013843045.2	novel_135	1	PREDICTED: Brassica napus putative disease resistance protein At4g11170 (LOC106402331), transcript variant X3, mRNA	GO:0005737(cytoplasm);GO:0006952(defense response);GO:0007165(signal transduction);GO:0009507(chloroplast);GO:0043531(ADP binding)	ko00500(Starch and sucrose metabolism)	[S]Function unknown
390	XM_013843427.2	novel_54	1	PREDICTED: Brassica napus histone-lysine N-methyltransferase 2C-like (LOC106402649), mRNA	GO:0005634(nucleus);GO:0008270(zinc ion binding);GO:0009506(plasmodesma)	-	[K]Transcription
391	XM_013843532.2	bna-miR2111c	1	PREDICTED: Brassica napus mediator of RNA polymerase II transcription subunit 18 (LOC106402747), mRNA	GO:0001104(RNA polymerase II transcription cofactor activity);GO:0005634(nucleus);GO:0006369(termination of RNA polymerase II transcription);GO:0010219(regulation of vernalization response);GO:0016592(mediator complex);GO:0045892(negative regulation of transcription, DNA-templated);GO:0048440(carpel development);GO:0048441(petal development);GO:0048442(sepal development);GO:0048443(stamen develop…	-	[K]Transcription
392	XM_013843695.2	bna-miR169a,bna-miR169c,bna-miR169g,bna-miR169n	4	PREDICTED: Brassica napus nuclear transcription factor Y subunit A-3 (LOC106402883), transcript variant X1, mRNA	GO:0003677(DNA binding);GO:0003700(transcription factor activity, sequence-specific DNA binding);GO:0005634(nucleus);GO:0006351(transcription, DNA-templated);GO:0006355(regulation of transcription, DNA-templated);GO:0016602(CCAAT-binding factor complex)	ko00970(Aminoacyl-tRNA biosynthesis)	[K]Transcription
393	XM_013843696.2	bna-miR169a,bna-miR169c,bna-miR169g,bna-miR169n	4	PREDICTED: Brassica napus nuclear transcription factor Y subunit A-3 (LOC106402883), transcript variant X2, mRNA	GO:0003677(DNA binding);GO:0003700(transcription factor activity, sequence-specific DNA binding);GO:0005634(nucleus);GO:0006351(transcription, DNA-templated);GO:0006355(regulation of transcription, DNA-templated);GO:0016602(CCAAT-binding factor complex)	ko00970(Aminoacyl-tRNA biosynthesis)	[K]Transcription
394	XM_013843743.2	bna-miR164b	1	PREDICTED: Brassica napus NAC domain-containing protein 92 (LOC106402917), mRNA	GO:0003700(transcription factor activity, sequence-specific DNA binding);GO:0005515(protein binding);GO:0005634(nucleus);GO:0006351(transcription, DNA-templated);GO:0006915(apoptotic process);GO:0006979(response to oxidative stress);GO:0007275(multicellular organism development);GO:0009651(response to salt stress);GO:0009723(response to ethylene);GO:0009733(response to auxin);GO:0009737(response …	ko03018(RNA degradation)	[K]Transcription
395	XM_013843872.2	bna-miR169a,bna-miR169c,bna-miR169g,bna-miR169n	4	PREDICTED: Brassica napus nuclear transcription factor Y subunit A-3-like (LOC106403032), transcript variant X1, mRNA	GO:0003677(DNA binding);GO:0003700(transcription factor activity, sequence-specific DNA binding);GO:0005634(nucleus);GO:0006351(transcription, DNA-templated);GO:0006355(regulation of transcription, DNA-templated);GO:0016602(CCAAT-binding factor complex)	ko00970(Aminoacyl-tRNA biosynthesis)	[K]Transcription
396	XM_013843873.2	bna-miR169a,bna-miR169c,bna-miR169g,bna-miR169n	4	PREDICTED: Brassica napus nuclear transcription factor Y subunit A-3-like (LOC106403032), transcript variant X2, mRNA	GO:0003677(DNA binding);GO:0003700(transcription factor activity, sequence-specific DNA binding);GO:0005634(nucleus);GO:0006351(transcription, DNA-templated);GO:0006355(regulation of transcription, DNA-templated);GO:0016602(CCAAT-binding factor complex)	ko00970(Aminoacyl-tRNA biosynthesis)	[K]Transcription
397	XM_013844531.2	novel_135	1	PREDICTED: Brassica napus protein SUPPRESSOR OF npr1-1, CONSTITUTIVE 1-like (LOC106403729), mRNA	GO:0005737(cytoplasm);GO:0006952(defense response);GO:0007165(signal transduction);GO:0009507(chloroplast);GO:0043531(ADP binding)	ko03040(Spliceosome);ko04141(Protein processing in endoplasmic reticulum);ko04144(Endocytosis)	[K]Transcription
398	XM_013846115.2	novel_246	1	PREDICTED: Brassica napus heat shock protein 90-2-like (LOC106405586), mRNA	GO:0005515(protein binding);GO:0005524(ATP binding);GO:0005730(nucleolus);GO:0005737(cytoplasm);GO:0005794(Golgi apparatus);GO:0005829(cytosol);GO:0005886(plasma membrane);GO:0006457(protein folding);GO:0009408(response to heat);GO:0016020(membrane);GO:0045087(innate immune response);GO:0051082(unfolded protein binding);GO:0051131(chaperone-mediated protein complex assembly);GO:0071277(cellular r…	ko04141(Protein processing in endoplasmic reticulum);ko04626(Plant-pathogen interaction)	[O]Posttranslational modification, protein turnover, chaperones
399	XM_013846490.2	bna-miR393	1	PREDICTED: Brassica napus protein AUXIN SIGNALING F-BOX 3-like (LOC106405934), mRNA	GO:0000822(inositol hexakisphosphate binding);GO:0009734(auxin-activated signaling pathway)	ko04075(Plant hormone signal transduction)	[S]Function unknown
400	XM_013846791.1	novel_1	1	PREDICTED: Brassica napus uncharacterized LOC106406178 (LOC106406178), mRNA	GO:0004364(glutathione transferase activity);GO:0004602(glutathione peroxidase activity);GO:0005507(copper ion binding);GO:0005737(cytoplasm);GO:0005773(vacuole);GO:0005829(cytosol);GO:0005886(plasma membrane);GO:0006749(glutathione metabolic process);GO:0006952(defense response);GO:0009407(toxin catabolic process);GO:0009506(plasmodesma);GO:0009507(chloroplast);GO:0009570(chloroplast stroma);GO:…	ko00480(Glutathione metabolism)	[O]Posttranslational modification, protein turnover, chaperones
401	XM_013846795.2	bna-miR6032	1	PREDICTED: Brassica napus switch-associated protein 70 (LOC106406182), transcript variant X1, mRNA	GO:0004674(protein serine/threonine kinase activity);GO:0005622(intracellular);GO:0005737(cytoplasm);GO:0007165(signal transduction);GO:0009505(plant-type cell wall);GO:0018105(peptidyl-serine phosphorylation);GO:0035091(phosphatidylinositol binding);GO:0035556(intracellular signal transduction)	-	[S]Function unknown
402	XM_013846796.2	bna-miR6032	1	PREDICTED: Brassica napus switch-associated protein 70 (LOC106406182), transcript variant X2, mRNA	GO:0004674(protein serine/threonine kinase activity);GO:0005622(intracellular);GO:0005737(cytoplasm);GO:0007165(signal transduction);GO:0009505(plant-type cell wall);GO:0018105(peptidyl-serine phosphorylation);GO:0035091(phosphatidylinositol binding);GO:0035556(intracellular signal transduction)	-	[S]Function unknown
403	XM_013846894.2	bna-miR169a,bna-miR169c,bna-miR169g,bna-miR169n	4	PREDICTED: Brassica napus nuclear transcription factor Y subunit A-3-like (LOC106406270), mRNA	GO:0003677(DNA binding);GO:0003700(transcription factor activity, sequence-specific DNA binding);GO:0005634(nucleus);GO:0006351(transcription, DNA-templated);GO:0006355(regulation of transcription, DNA-templated);GO:0016602(CCAAT-binding factor complex)	ko00970(Aminoacyl-tRNA biosynthesis)	[K]Transcription
404	XM_013846895.2	bna-miR169a,bna-miR169c,bna-miR169g,bna-miR169n	4	PREDICTED: Brassica napus nuclear transcription factor Y subunit A-3-like (LOC106406271), mRNA	GO:0003677(DNA binding);GO:0003700(transcription factor activity, sequence-specific DNA binding);GO:0005634(nucleus);GO:0006351(transcription, DNA-templated);GO:0006355(regulation of transcription, DNA-templated);GO:0016602(CCAAT-binding factor complex)	ko00970(Aminoacyl-tRNA biosynthesis)	[K]Transcription
405	XM_013846900.2	novel_98	1	PREDICTED: Brassica napus glucan endo-1,3-beta-glucosidase 12-like (LOC106406276), mRNA	GO:0004553(hydrolase activity, hydrolyzing O-glycosyl compounds);GO:0005886(plasma membrane);GO:0005975(carbohydrate metabolic process)	ko00500(Starch and sucrose metabolism)	[G]Carbohydrate transport and metabolism
406	XM_013847329.2	novel_54	1	PREDICTED: Brassica napus chaperone protein dnaJ 15 (LOC106406632), mRNA	GO:0000139(Golgi membrane);GO:0005789(endoplasmic reticulum membrane);GO:0005856(cytoskeleton);GO:0006457(protein folding);GO:0008092(cytoskeletal protein binding);GO:0009638(phototropism);GO:0009958(positive gravitropism)	ko04141(Protein processing in endoplasmic reticulum)	[O]Posttranslational modification, protein turnover, chaperones
407	XM_013848315.2	bna-miR164b	1	PREDICTED: Brassica napus 40S ribosomal protein S21-2 (LOC106407452), transcript variant X1, mRNA	GO:0000447(endonucleolytic cleavage in ITS1 to separate SSU-rRNA from 5.8S rRNA and LSU-rRNA from tricistronic rRNA transcript (SSU-rRNA, 5.8S rRNA, LSU-rRNA));GO:0000461(endonucleolytic cleavage to generate mature 3'-end of SSU-rRNA from (SSU-rRNA, 5.8S rRNA, LSU-rRNA));GO:0003735(structural constituent of ribosome);GO:0005737(cytoplasm);GO:0005840(ribosome);GO:0006412(translation);GO:0006414(tr…	ko03010(Ribosome)	[J]Translation, ribosomal structure and biogenesis
408	XM_013848316.2	bna-miR164b	1	PREDICTED: Brassica napus 40S ribosomal protein S21-2 (LOC106407452), transcript variant X2, mRNA	GO:0000447(endonucleolytic cleavage in ITS1 to separate SSU-rRNA from 5.8S rRNA and LSU-rRNA from tricistronic rRNA transcript (SSU-rRNA, 5.8S rRNA, LSU-rRNA));GO:0000461(endonucleolytic cleavage to generate mature 3'-end of SSU-rRNA from (SSU-rRNA, 5.8S rRNA, LSU-rRNA));GO:0003735(structural constituent of ribosome);GO:0005737(cytoplasm);GO:0005840(ribosome);GO:0006412(translation);GO:0006414(tr…	ko03010(Ribosome)	[J]Translation, ribosomal structure and biogenesis
409	XM_013848339.2	novel_51	1	PREDICTED: Brassica napus FRIGIDA-like protein 5 (LOC106407472), transcript variant X1, mRNA	GO:0005634(nucleus);GO:0009908(flower development);GO:0030154(cell differentiation)	-	[S]Function unknown
410	XM_013848340.2	novel_51	1	PREDICTED: Brassica napus FRIGIDA-like protein 5 (LOC106407472), transcript variant X2, mRNA	GO:0005634(nucleus);GO:0009908(flower development);GO:0030154(cell differentiation)	-	[S]Function unknown
411	XM_013849886.2	novel_51	1	PREDICTED: Brassica napus transcription factor bHLH74-like (LOC106409225), transcript variant X3, mRNA	GO:0003677(DNA binding);GO:0003700(transcription factor activity, sequence-specific DNA binding);GO:0005515(protein binding);GO:0005634(nucleus);GO:0006351(transcription, DNA-templated);GO:0006355(regulation of transcription, DNA-templated);GO:0009637(response to blue light);GO:0040008(regulation of growth);GO:0046983(protein dimerization activity)	ko04141(Protein processing in endoplasmic reticulum)	[K]Transcription
412	XM_013849887.2	novel_51	1	PREDICTED: Brassica napus transcription factor bHLH74-like (LOC106409225), transcript variant X1, mRNA	GO:0003677(DNA binding);GO:0003700(transcription factor activity, sequence-specific DNA binding);GO:0005515(protein binding);GO:0005634(nucleus);GO:0006351(transcription, DNA-templated);GO:0006355(regulation of transcription, DNA-templated);GO:0009637(response to blue light);GO:0040008(regulation of growth);GO:0046983(protein dimerization activity)	ko04141(Protein processing in endoplasmic reticulum)	[K]Transcription
413	XM_013850581.2	novel_283	1	PREDICTED: Brassica napus myb family transcription factor PHL7-like (LOC106410083), transcript variant X1, mRNA	GO:0003677(DNA binding);GO:0003700(transcription factor activity, sequence-specific DNA binding);GO:0005634(nucleus);GO:0006351(transcription, DNA-templated);GO:0006355(regulation of transcription, DNA-templated)	ko03013(RNA transport)	[S]Function unknown
414	XM_013850840.2	bna-miR166a	1	PREDICTED: Brassica napus nuclear inhibitor of protein phosphatase 1 (LOC106410348), transcript variant X2, mRNA	GO:0003674(molecular_function);GO:0005634(nucleus);GO:0008150(biological_process)	-	[T]Signal transduction mechanisms
415	XM_013851271.2	bna-miR167d,novel_53	2	PREDICTED: Brassica napus auxin response factor 6 (LOC106410709), transcript variant X1, mRNA	GO:0003677(DNA binding);GO:0003700(transcription factor activity, sequence-specific DNA binding);GO:0005515(protein binding);GO:0005634(nucleus);GO:0006351(transcription, DNA-templated);GO:0006355(regulation of transcription, DNA-templated);GO:0009733(response to auxin);GO:0009734(auxin-activated signaling pathway);GO:0009908(flower development)	ko04075(Plant hormone signal transduction)	[K]Transcription
416	XM_013851272.2	bna-miR167d,novel_53	2	PREDICTED: Brassica napus auxin response factor 6 (LOC106410709), transcript variant X2, mRNA	GO:0003677(DNA binding);GO:0003700(transcription factor activity, sequence-specific DNA binding);GO:0005515(protein binding);GO:0005634(nucleus);GO:0006351(transcription, DNA-templated);GO:0006355(regulation of transcription, DNA-templated);GO:0009733(response to auxin);GO:0009734(auxin-activated signaling pathway);GO:0009908(flower development)	ko04075(Plant hormone signal transduction)	[K]Transcription
417	XM_013851482.2	novel_320	1	PREDICTED: Brassica napus transcription factor TCP2-like (LOC106410858), mRNA	GO:0003677(DNA binding);GO:0003700(transcription factor activity, sequence-specific DNA binding);GO:0005515(protein binding);GO:0005634(nucleus);GO:0006351(transcription, DNA-templated);GO:0006355(regulation of transcription, DNA-templated);GO:0009637(response to blue light);GO:0009965(leaf morphogenesis);GO:0030154(cell differentiation);GO:0045962(positive regulation of development, heterochroni…	-	[K]Transcription
418	XM_013851680.2	bna-miR394a,novel_142	2	PREDICTED: Brassica napus FGGY carbohydrate kinase domain-containing protein-like (LOC106411010), mRNA	GO:0005737(cytoplasm);GO:0005739(mitochondrion);GO:0005975(carbohydrate metabolic process);GO:0009507(chloroplast);GO:0016301(kinase activity);GO:0019200(carbohydrate kinase activity)	ko00040(Pentose and glucuronate interconversions)	[G]Carbohydrate transport and metabolism
419	XM_013851782.2	novel_283	1	PREDICTED: Brassica napus probable apyrase 6 (LOC106411097), mRNA	GO:0005524(ATP binding);GO:0009901(anther dehiscence);GO:0010584(pollen exine formation);GO:0016021(integral component of membrane);GO:0016787(hydrolase activity);GO:0030659(cytoplasmic vesicle membrane)	ko00230(Purine metabolism);ko00240(Pyrimidine metabolism)	[G]Carbohydrate transport and metabolism
420	XM_013851839.2	bna-miR166a,bna-miR166f	2	PREDICTED: Brassica napus homeobox-leucine zipper protein ATHB-9 (LOC106411145), mRNA	GO:0003677(DNA binding);GO:0003700(transcription factor activity, sequence-specific DNA binding);GO:0005515(protein binding);GO:0005634(nucleus);GO:0006351(transcription, DNA-templated);GO:0006355(regulation of transcription, DNA-templated);GO:0008289(lipid binding);GO:0009855(determination of bilateral symmetry);GO:0009880(embryonic pattern specification);GO:0009943(adaxial/abaxial axis specific…	ko00750(Vitamin B6 metabolism)	[K]Transcription
421	XM_013852053.2	bna-miR160a	1	PREDICTED: Brassica napus auxin response factor 16 (LOC106411312), mRNA	GO:0003677(DNA binding);GO:0003700(transcription factor activity, sequence-specific DNA binding);GO:0005634(nucleus);GO:0006351(transcription, DNA-templated);GO:0006355(regulation of transcription, DNA-templated);GO:0007389(pattern specification process);GO:0009733(response to auxin);GO:0009734(auxin-activated signaling pathway);GO:0035198(miRNA binding);GO:0048829(root cap development);GO:005130…	ko04075(Plant hormone signal transduction)	[K]Transcription
422	XM_013852206.2	bna-miR172a,bna-miR172b,bna-miR172d	3	PREDICTED: Brassica napus floral homeotic protein APETALA 2 (LOC106411443), transcript variant X1, mRNA	GO:0010227(floral organ abscission);GO:0048316(seed development);GO:0048461(flower structural organization);GO:0080187(floral organ senescence)	ko04075(Plant hormone signal transduction)	[K]Transcription
423	XM_013852286.2	bna-miR171a,bna-miR171f,bna-miR171g,novel_146	4	PREDICTED: Brassica napus scarecrow-like protein 22 (LOC106411510), mRNA	GO:0003700(transcription factor activity, sequence-specific DNA binding);GO:0005634(nucleus);GO:0006351(transcription, DNA-templated);GO:0006355(regulation of transcription, DNA-templated);GO:0030154(cell differentiation);GO:0043565(sequence-specific DNA binding);GO:0048768(root hair cell tip growth);GO:0051301(cell division)	ko04075(Plant hormone signal transduction)	[K]Transcription
424	XM_013852302.2	novel_267	1	PREDICTED: Brassica napus potassium channel GORK-like (LOC106411521), transcript variant X2, mRNA	GO:0005515(protein binding);GO:0005634(nucleus);GO:0005887(integral component of plasma membrane);GO:0006811(ion transport);GO:0009409(response to cold);GO:0009414(response to water deprivation);GO:0009737(response to abscisic acid);GO:0009753(response to jasmonic acid);GO:0015075(ion transmembrane transporter activity);GO:0015271(outward rectifier potassium channel activity);GO:0030551(cyclic nu…	ko04626(Plant-pathogen interaction)	[U]Intracellular trafficking, secretion, and vesicular transport
425	XM_013852443.2	bna-miR172a,bna-miR172b,bna-miR172d	3	PREDICTED: Brassica napus AP2-like ethylene-responsive transcription factor TOE2 (LOC106411646), mRNA	GO:0003677(DNA binding);GO:0003700(transcription factor activity, sequence-specific DNA binding);GO:0005634(nucleus);GO:0006351(transcription, DNA-templated);GO:0006355(regulation of transcription, DNA-templated);GO:0009908(flower development);GO:0010073(meristem maintenance);GO:0010093(specification of floral organ identity);GO:0019953(sexual reproduction);GO:0030154(cell differentiation);GO:004…	ko04075(Plant hormone signal transduction)	[K]Transcription
426	XM_013852484.2	novel_259	1	PREDICTED: Brassica napus 60S ribosomal protein L23a-2 (LOC106411675), mRNA	GO:0000027(ribosomal large subunit assembly);GO:0003735(structural constituent of ribosome);GO:0006412(translation);GO:0022625(cytosolic large ribosomal subunit)	ko03010(Ribosome)	[J]Translation, ribosomal structure and biogenesis
427	XM_013852708.2	novel_221	1	PREDICTED: Brassica napus protein YeeZ (LOC106411863), mRNA	GO:0003824(catalytic activity);GO:0009507(chloroplast);GO:0050662(coenzyme binding)	-	[M]Cell wall/membrane/envelope biogenesis
428	XM_013852771.2	novel_98	1	PREDICTED: Brassica napus hydroxyproline O-galactosyltransferase HPGT3 (LOC106411912), mRNA	GO:0000139(Golgi membrane);GO:0005794(Golgi apparatus);GO:0006486(protein glycosylation);GO:0016021(integral component of membrane);GO:0016757(transferase activity, transferring glycosyl groups);GO:0016758(transferase activity, transferring hexosyl groups)	-	[S]Function unknown
429	XM_013853054.2	bna-miR6030	1	PREDICTED: Brassica napus disease resistance protein RFL1-like (LOC106412162), mRNA	GO:0005524(ATP binding);GO:0005575(cellular_component);GO:0006952(defense response);GO:0009617(response to bacterium);GO:0043531(ADP binding)	ko04626(Plant-pathogen interaction)	[S]Function unknown
430	XM_013853169.2	bna-miR172a,bna-miR172b,bna-miR172d	3	PREDICTED: Brassica napus AP2-like ethylene-responsive transcription factor SMZ (LOC106412263), mRNA	GO:0003677(DNA binding);GO:0003700(transcription factor activity, sequence-specific DNA binding);GO:0005634(nucleus);GO:0006351(transcription, DNA-templated);GO:0006355(regulation of transcription, DNA-templated);GO:0007275(multicellular organism development);GO:0009658(chloroplast organization);GO:0009873(ethylene-activated signaling pathway)	ko04075(Plant hormone signal transduction)	[K]Transcription
431	XM_013853394.2	novel_207	1	PREDICTED: Brassica napus probable L-type lectin-domain containing receptor kinase VII.2 (LOC106412484), mRNA	GO:0004674(protein serine/threonine kinase activity);GO:0005524(ATP binding);GO:0005886(plasma membrane);GO:0006468(protein phosphorylation);GO:0016021(integral component of membrane);GO:0016301(kinase activity);GO:0030246(carbohydrate binding)	ko00500(Starch and sucrose metabolism)	[T]Signal transduction mechanisms
432	XM_013853452.2	bna-miR393	1	PREDICTED: Brassica napus protein AUXIN SIGNALING F-BOX 3-like (LOC106412544), mRNA	GO:0000822(inositol hexakisphosphate binding);GO:0009734(auxin-activated signaling pathway)	ko04075(Plant hormone signal transduction)	[S]Function unknown
433	XM_013854735.2	bna-miR403	1	PREDICTED: Brassica napus uncharacterized LOC106414017 (LOC106414017), mRNA	GO:0003677(DNA binding);GO:0004519(endonuclease activity);GO:0005575(cellular_component)	-	[S]Function unknown
434	XM_013854831.2	novel_280	1	PREDICTED: Brassica napus protein NRT1/ PTR FAMILY 2.10-like (LOC106414122), mRNA	GO:0005215(transporter activity);GO:0005886(plasma membrane);GO:0006857(oligopeptide transport);GO:0009506(plasmodesma);GO:0016020(membrane);GO:0016021(integral component of membrane);GO:0080167(response to karrikin);GO:0090448(glucosinolate:proton symporter activity);GO:0090449(phloem glucosinolate loading);GO:1901349(glucosinolate transport)	-	[E]Amino acid transport and metabolism
435	XM_013855580.2	novel_54	1	PREDICTED: Brassica napus L-type lectin-domain containing receptor kinase VIII.2-like (LOC106414989), mRNA	GO:0008150(biological_process);GO:0016021(integral component of membrane);GO:0030246(carbohydrate binding)	-	[T]Signal transduction mechanisms
436	XM_013855654.2	bna-miR393	1	PREDICTED: Brassica napus protein TRANSPORT INHIBITOR RESPONSE 1-like (LOC106415042), partial mRNA	GO:0000151(ubiquitin ligase complex);GO:0000822(inositol hexakisphosphate binding);GO:0004842(ubiquitin-protein transferase activity);GO:0005515(protein binding);GO:0005634(nucleus);GO:0006511(ubiquitin-dependent protein catabolic process);GO:0006952(defense response);GO:0007049(cell cycle);GO:0009733(response to auxin);GO:0009734(auxin-activated signaling pathway);GO:0009873(ethylene-activated s…	ko04075(Plant hormone signal transduction)	[S]Function unknown
437	XM_013855909.2	novel_280	1	PREDICTED: Brassica napus 30S ribosomal protein S21, chloroplastic (BNAC09G01350D), mRNA	GO:0003735(structural constituent of ribosome);GO:0005840(ribosome);GO:0006412(translation);GO:0009507(chloroplast);GO:0009534(chloroplast thylakoid);GO:0009570(chloroplast stroma);GO:0042254(ribosome biogenesis);GO:0044391(ribosomal subunit)	-	[S]Function unknown
438	XM_013856120.2	novel_280	1	PREDICTED: Brassica napus wall-associated receptor kinase-like 14 (LOC106415416), mRNA	GO:0005524(ATP binding);GO:0006468(protein phosphorylation);GO:0016021(integral component of membrane);GO:0016301(kinase activity);GO:0016310(phosphorylation)	ko04626(Plant-pathogen interaction)	[T]Signal transduction mechanisms
439	XM_013856692.2	bna-miR390a,novel_111	2	PREDICTED: Brassica napus probable LRR receptor-like serine/threonine-protein kinase At1g07650 (LOC106415878), transcript variant X1, mRNA	GO:0004674(protein serine/threonine kinase activity);GO:0005886(plasma membrane)	ko00520(Amino sugar and nucleotide sugar metabolism)	[T]Signal transduction mechanisms
440	XM_013857207.2	novel_147	1	PREDICTED: Brassica napus photosynthetic NDH subunit of lumenal location 2, chloroplastic-like (LOC106416345), mRNA	GO:0005509(calcium ion binding);GO:0006810(transport);GO:0009344(nitrite reductase complex [NAD(P)H]);GO:0009507(chloroplast);GO:0009534(chloroplast thylakoid);GO:0009535(chloroplast thylakoid membrane);GO:0009543(chloroplast thylakoid lumen);GO:0009654(photosystem II oxygen evolving complex);GO:0009767(photosynthetic electron transport chain);GO:0019898(extrinsic component of membrane);GO:003009…	ko00195(Photosynthesis)	[S]Function unknown
441	XM_013857328.2	bna-miR160a	1	PREDICTED: Brassica napus BAG family molecular chaperone regulator 1-like (LOC106416446), transcript variant X1, mRNA	GO:0005739(mitochondrion);GO:0051087(chaperone binding)	-	[O]Posttranslational modification, protein turnover, chaperones
442	XM_013857329.2	bna-miR160a	1	PREDICTED: Brassica napus BAG family molecular chaperone regulator 1-like (LOC106416446), transcript variant X2, mRNA	GO:0005739(mitochondrion);GO:0051087(chaperone binding)	-	[O]Posttranslational modification, protein turnover, chaperones
443	XM_013857560.2	bna-miR6030	1	PREDICTED: Brassica napus uncharacterized LOC106416639 (LOC106416639), transcript variant X1, mRNA	GO:0003674(molecular_function);GO:0008150(biological_process);GO:0009507(chloroplast)	ko01230(Biosynthesis of amino acids);ko00250(Alanine, aspartate and glutamate metabolism);ko00220(Arginine biosynthesis)	[S]Function unknown
444	XM_013859138.2	bna-miR167d,novel_53	2	PREDICTED: Brassica napus auxin response factor 6-like (LOC106418427), transcript variant X1, mRNA	GO:0003677(DNA binding);GO:0003700(transcription factor activity, sequence-specific DNA binding);GO:0005515(protein binding);GO:0005634(nucleus);GO:0006351(transcription, DNA-templated);GO:0006355(regulation of transcription, DNA-templated);GO:0009733(response to auxin);GO:0009734(auxin-activated signaling pathway);GO:0009908(flower development)	ko04075(Plant hormone signal transduction)	[K]Transcription
445	XM_013859139.2	bna-miR167d,novel_53	2	PREDICTED: Brassica napus auxin response factor 6-like (LOC106418427), transcript variant X2, mRNA	GO:0003677(DNA binding);GO:0003700(transcription factor activity, sequence-specific DNA binding);GO:0005515(protein binding);GO:0005634(nucleus);GO:0006351(transcription, DNA-templated);GO:0006355(regulation of transcription, DNA-templated);GO:0009733(response to auxin);GO:0009734(auxin-activated signaling pathway);GO:0009908(flower development)	ko04075(Plant hormone signal transduction)	[K]Transcription
446	XM_013859239.2	novel_240	1	PREDICTED: Brassica napus zinc finger protein 511-like (LOC106418517), mRNA	GO:0003677(DNA binding);GO:0005634(nucleus);GO:0006351(transcription, DNA-templated);GO:0006355(regulation of transcription, DNA-templated);GO:0046872(metal ion binding)	-	[K]Transcription
447	XM_013859402.2	bna-miR172d	1	PREDICTED: Brassica napus uncharacterized LOC106418659 (LOC106418659), mRNA	-	-	[S]Function unknown
448	XM_013859427.2	bna-miR172a,bna-miR172b,bna-miR172d	3	PREDICTED: Brassica napus AP2-like ethylene-responsive transcription factor TOE2 (LOC106418682), transcript variant X1, mRNA	GO:0010227(floral organ abscission);GO:0048316(seed development);GO:0048461(flower structural organization);GO:0080187(floral organ senescence)	ko04075(Plant hormone signal transduction)	[K]Transcription
449	XM_013859430.2	bna-miR172a,bna-miR172b,bna-miR172d	3	PREDICTED: Brassica napus AP2-like ethylene-responsive transcription factor TOE2 (LOC106418682), transcript variant X2, mRNA	GO:0010227(floral organ abscission);GO:0048316(seed development);GO:0048461(flower structural organization);GO:0080187(floral organ senescence)	ko04075(Plant hormone signal transduction)	[K]Transcription
450	XM_013859507.2	novel_51	1	PREDICTED: Brassica napus uncharacterized LOC106418749 (LOC106418749), transcript variant X1, mRNA	-	ko03013(RNA transport);ko03015(mRNA surveillance pathway);ko03018(RNA degradation)	[S]Function unknown
451	XM_013859756.2	novel_1	1	PREDICTED: Brassica napus spermidine coumaroyl-CoA acyltransferase-like (LOC106419015), mRNA	GO:0005737(cytoplasm);GO:0016740(transferase activity);GO:0016747(transferase activity, transferring acyl groups other than amino-acyl groups)	ko00073(Cutin, suberine and wax biosynthesis)	[S]Function unknown
452	XM_013860153.2	bna-miR161	1	PREDICTED: Brassica napus cyclin-U4-2-like (LOC106419379), mRNA	GO:0000079(regulation of cyclin-dependent protein serine/threonine kinase activity);GO:0004693(cyclin-dependent protein serine/threonine kinase activity);GO:0005634(nucleus);GO:0007049(cell cycle);GO:0019901(protein kinase binding);GO:0051301(cell division);GO:0051726(regulation of cell cycle)	ko01200(Carbon metabolism);ko01210(2-Oxocarboxylic acid metabolism);ko01230(Biosynthesis of amino acids);ko00020(Citrate cycle (TCA cycle));ko00630(Glyoxylate and dicarboxylate metabolism)	[S]Function unknown
453	XM_013860202.2	novel_1	1	PREDICTED: Brassica napus transcription factor SRM1-like (LOC106419421), mRNA	GO:0003677(DNA binding);GO:0003700(transcription factor activity, sequence-specific DNA binding);GO:0005634(nucleus);GO:0006351(transcription, DNA-templated);GO:0006355(regulation of transcription, DNA-templated)	-	[K]Transcription
454	XM_013860210.2	novel_207	1	PREDICTED: Brassica napus probable mediator of RNA polymerase II transcription subunit 26b (LOC106419427), mRNA	GO:0003677(DNA binding);GO:0003746(translation elongation factor activity);GO:0005634(nucleus);GO:0006355(regulation of transcription, DNA-templated);GO:0006414(translational elongation)	-	[S]Function unknown
455	XM_013860292.2	bna-miR164a,bna-miR164b	2	PREDICTED: Brassica napus NAC domain-containing protein 79 (LOC106419492), mRNA	GO:0003677(DNA binding);GO:0003700(transcription factor activity, sequence-specific DNA binding);GO:0005634(nucleus);GO:0006351(transcription, DNA-templated);GO:0006355(regulation of transcription, DNA-templated);GO:0007275(multicellular organism development)	ko03018(RNA degradation)	[K]Transcription
456	XM_013860444.2	bna-miR172d	1	PREDICTED: Brassica napus exocyst complex component EXO70H1-like (LOC106419630), mRNA	GO:0000145(exocyst);GO:0005634(nucleus);GO:0005829(cytosol);GO:0006887(exocytosis);GO:0006904(vesicle docking involved in exocytosis)	-	[S]Function unknown
457	XM_013860626.2	novel_283	1	PREDICTED: Brassica napus dynamin-2A (LOC106419793), mRNA	GO:0000139(Golgi membrane);GO:0003924(GTPase activity);GO:0005525(GTP binding);GO:0005737(cytoplasm);GO:0005774(vacuolar membrane);GO:0005794(Golgi apparatus);GO:0005829(cytosol);GO:0005874(microtubule);GO:0005886(plasma membrane);GO:0006896(Golgi to vacuole transport);GO:0008289(lipid binding);GO:0009506(plasmodesma);GO:0009524(phragmoplast);GO:0016020(membrane);GO:0030136(clathrin-coated vesicl…	ko04144(Endocytosis)	[S]Function unknown
458	XM_013860666.2	novel_51	1	PREDICTED: Brassica napus transcription factor bHLH74 (LOC106419828), mRNA	GO:0003677(DNA binding);GO:0003700(transcription factor activity, sequence-specific DNA binding);GO:0005515(protein binding);GO:0005634(nucleus);GO:0006351(transcription, DNA-templated);GO:0006355(regulation of transcription, DNA-templated);GO:0009637(response to blue light);GO:0040008(regulation of growth);GO:0046983(protein dimerization activity)	ko04141(Protein processing in endoplasmic reticulum)	[K]Transcription
459	XM_013861099.2	bna-miR161	1	PREDICTED: Brassica napus pentatricopeptide repeat-containing protein At1g64580-like (LOC106420242), transcript variant X8, mRNA	GO:0000966(RNA 5'-end processing);GO:0003723(RNA binding);GO:0005739(mitochondrion)	-	[A]RNA processing and modification
460	XM_013861100.2	bna-miR161	1	PREDICTED: Brassica napus pentatricopeptide repeat-containing protein At1g64580-like (LOC106420242), transcript variant X5, mRNA	GO:0000966(RNA 5'-end processing);GO:0003723(RNA binding);GO:0005739(mitochondrion)	-	[A]RNA processing and modification
461	XM_013861101.2	bna-miR161	1	PREDICTED: Brassica napus pentatricopeptide repeat-containing protein At1g64580-like (LOC106420242), transcript variant X6, mRNA	GO:0000966(RNA 5'-end processing);GO:0003723(RNA binding);GO:0005739(mitochondrion)	-	[A]RNA processing and modification
462	XM_013861102.2	bna-miR161	1	PREDICTED: Brassica napus pentatricopeptide repeat-containing protein At1g64580-like (LOC106420242), transcript variant X4, mRNA	GO:0000966(RNA 5'-end processing);GO:0003723(RNA binding);GO:0005739(mitochondrion)	-	[A]RNA processing and modification
463	XM_013861109.2	bna-miR166a,bna-miR166f	2	PREDICTED: Brassica napus phosphoinositide phospholipase C 4-like (LOC106420251), mRNA	GO:0004435(phosphatidylinositol phospholipase C activity);GO:0004871(signal transducer activity);GO:0005829(cytosol);GO:0005886(plasma membrane);GO:0006629(lipid metabolic process);GO:0007165(signal transduction);GO:0016042(lipid catabolic process);GO:0035556(intracellular signal transduction)	ko00562(Inositol phosphate metabolism)	[S]Function unknown
464	XM_013861424.2	bna-miR169c,bna-miR169g,bna-miR169n	3	PREDICTED: Brassica napus nuclear transcription factor Y subunit A-9-like (LOC106420571), transcript variant X2, mRNA	GO:0003677(DNA binding);GO:0003700(transcription factor activity, sequence-specific DNA binding);GO:0005634(nucleus);GO:0006351(transcription, DNA-templated);GO:0006355(regulation of transcription, DNA-templated);GO:0009555(pollen development);GO:0009793(embryo development ending in seed dormancy);GO:0010262(somatic embryogenesis);GO:0016602(CCAAT-binding factor complex);GO:0045892(negative regul…	ko00970(Aminoacyl-tRNA biosynthesis)	[K]Transcription
465	XM_013861427.2	bna-miR169c,bna-miR169g,bna-miR169n	3	PREDICTED: Brassica napus nuclear transcription factor Y subunit A-9-like (LOC106420571), transcript variant X5, mRNA	GO:0003677(DNA binding);GO:0003700(transcription factor activity, sequence-specific DNA binding);GO:0005634(nucleus);GO:0006351(transcription, DNA-templated);GO:0006355(regulation of transcription, DNA-templated);GO:0009555(pollen development);GO:0009793(embryo development ending in seed dormancy);GO:0010262(somatic embryogenesis);GO:0016602(CCAAT-binding factor complex);GO:0045892(negative regul…	ko00970(Aminoacyl-tRNA biosynthesis)	[K]Transcription
466	XM_013861431.2	bna-miR169c,bna-miR169g,bna-miR169n	3	PREDICTED: Brassica napus nuclear transcription factor Y subunit A-9-like (LOC106420571), transcript variant X9, mRNA	GO:0003677(DNA binding);GO:0003700(transcription factor activity, sequence-specific DNA binding);GO:0005634(nucleus);GO:0006351(transcription, DNA-templated);GO:0006355(regulation of transcription, DNA-templated);GO:0009555(pollen development);GO:0009793(embryo development ending in seed dormancy);GO:0010262(somatic embryogenesis);GO:0016602(CCAAT-binding factor complex);GO:0045892(negative regul…	ko00970(Aminoacyl-tRNA biosynthesis)	[K]Transcription
467	XM_013861432.2	bna-miR169c,bna-miR169g,bna-miR169n	3	PREDICTED: Brassica napus nuclear transcription factor Y subunit A-9-like (LOC106420571), transcript variant X10, mRNA	GO:0003677(DNA binding);GO:0003700(transcription factor activity, sequence-specific DNA binding);GO:0005634(nucleus);GO:0006351(transcription, DNA-templated);GO:0006355(regulation of transcription, DNA-templated);GO:0009555(pollen development);GO:0009793(embryo development ending in seed dormancy);GO:0010262(somatic embryogenesis);GO:0016602(CCAAT-binding factor complex);GO:0045892(negative regul…	ko00970(Aminoacyl-tRNA biosynthesis)	[K]Transcription
468	XM_013862456.2	novel_31	1	PREDICTED: Brassica napus V-type proton ATPase subunit d1-like (LOC106421628), transcript variant X1, mRNA	GO:0005773(vacuole);GO:0005774(vacuolar membrane);GO:0005794(Golgi apparatus);GO:0009506(plasmodesma);GO:0015078(hydrogen ion transmembrane transporter activity);GO:0015991(ATP hydrolysis coupled proton transport);GO:0015992(proton transport);GO:0033179(proton-transporting V-type ATPase, V0 domain);GO:0046961(proton-transporting ATPase activity, rotational mechanism)	ko00190(Oxidative phosphorylation);ko04145(Phagosome)	[C]Energy production and conversion
469	XM_013862457.2	novel_31	1	PREDICTED: Brassica napus V-type proton ATPase subunit d1-like (LOC106421628), transcript variant X2, mRNA	GO:0005773(vacuole);GO:0005774(vacuolar membrane);GO:0005794(Golgi apparatus);GO:0009506(plasmodesma);GO:0015078(hydrogen ion transmembrane transporter activity);GO:0015991(ATP hydrolysis coupled proton transport);GO:0015992(proton transport);GO:0033179(proton-transporting V-type ATPase, V0 domain);GO:0046961(proton-transporting ATPase activity, rotational mechanism)	ko00190(Oxidative phosphorylation);ko04145(Phagosome)	[C]Energy production and conversion
470	XM_013862613.2	novel_207	1	PREDICTED: Brassica napus DNA-directed RNA polymerase I subunit 2 (LOC106421799), mRNA	GO:0001054(RNA polymerase I activity);GO:0003677(DNA binding);GO:0003899(DNA-directed RNA polymerase activity);GO:0005736(DNA-directed RNA polymerase I complex);GO:0005829(cytosol);GO:0006351(transcription, DNA-templated);GO:0009507(chloroplast);GO:0032549(ribonucleoside binding);GO:0042254(ribosome biogenesis);GO:0046872(metal ion binding)	ko00230(Purine metabolism);ko00240(Pyrimidine metabolism);ko03020(RNA polymerase)	[K]Transcription
471	XM_013863475.2	novel_217	1	PREDICTED: Brassica napus peroxidase P7 (LOC106422697), mRNA	GO:0004601(peroxidase activity);GO:0005515(protein binding);GO:0005576(extracellular region);GO:0005618(cell wall);GO:0005794(Golgi apparatus);GO:0005829(cytosol);GO:0006979(response to oxidative stress);GO:0009809(lignin biosynthetic process);GO:0010089(xylem development);GO:0020037(heme binding);GO:0042744(hydrogen peroxide catabolic process);GO:0046872(metal ion binding);GO:0048046(apoplast);G…	ko00940(Phenylpropanoid biosynthesis)	[G]Carbohydrate transport and metabolism
472	XM_013863607.2	bna-miR159,novel_30	2	PREDICTED: Brassica napus transcription factor MYB65-like (LOC106422808), transcript variant X2, mRNA	GO:0003677(DNA binding);GO:0003700(transcription factor activity, sequence-specific DNA binding);GO:0005634(nucleus);GO:0006355(regulation of transcription, DNA-templated);GO:0009723(response to ethylene);GO:0009740(gibberellic acid mediated signaling pathway);GO:0009751(response to salicylic acid);GO:0043068(positive regulation of programmed cell death);GO:0045893(positive regulation of transcri…	ko04626(Plant-pathogen interaction)	[K]Transcription
473	XM_013863609.2	bna-miR159,novel_30	2	PREDICTED: Brassica napus transcription factor MYB65-like (LOC106422808), transcript variant X3, mRNA	GO:0003677(DNA binding);GO:0003700(transcription factor activity, sequence-specific DNA binding);GO:0005634(nucleus);GO:0006355(regulation of transcription, DNA-templated);GO:0009723(response to ethylene);GO:0009740(gibberellic acid mediated signaling pathway);GO:0009751(response to salicylic acid);GO:0043068(positive regulation of programmed cell death);GO:0045893(positive regulation of transcri…	ko04626(Plant-pathogen interaction)	[K]Transcription
474	XM_013863849.2	bna-miR399a,bna-miR399c,novel_126	3	PREDICTED: Brassica napus probable ubiquitin-conjugating enzyme E2 24 (LOC106423068), mRNA	GO:0004842(ubiquitin-protein transferase activity);GO:0005515(protein binding);GO:0005524(ATP binding);GO:0005634(nucleus);GO:0005783(endoplasmic reticulum);GO:0005794(Golgi apparatus);GO:0006817(phosphate ion transport);GO:0016036(cellular response to phosphate starvation);GO:0016567(protein ubiquitination);GO:0031625(ubiquitin protein ligase binding);GO:0044257(cellular protein catabolic proces…	ko04120(Ubiquitin mediated proteolysis)	[O]Posttranslational modification, protein turnover, chaperones
475	XM_013863891.2	bna-miR6030	1	PREDICTED: Brassica napus uncharacterized protein Os08g0359500-like (LOC106423108), mRNA	GO:0003674(molecular_function);GO:0005634(nucleus);GO:0005737(cytoplasm);GO:0005829(cytosol);GO:0005886(plasma membrane);GO:0009506(plasmodesma);GO:0010449(root meristem growth);GO:0010628(positive regulation of gene expression);GO:0080037(negative regulation of cytokinin-activated signaling pathway);GO:2000012(regulation of auxin polar transport)	ko00590(Arachidonic acid metabolism)	[S]Function unknown
476	XM_013864084.2	bna-miR172a,bna-miR172b,bna-miR172d	3	PREDICTED: Brassica napus floral homeotic protein APETALA 2 (LOC106423299), partial mRNA	GO:0003677(DNA binding);GO:0003700(transcription factor activity, sequence-specific DNA binding);GO:0005634(nucleus);GO:0006351(transcription, DNA-templated);GO:0006355(regulation of transcription, DNA-templated);GO:0009908(flower development);GO:0010073(meristem maintenance);GO:0010093(specification of floral organ identity);GO:0019953(sexual reproduction);GO:0030154(cell differentiation);GO:004…	ko04075(Plant hormone signal transduction)	[K]Transcription
477	XM_013864139.2	bna-miR6030,novel_135	2	PREDICTED: Brassica napus probable disease resistance protein At1g61180 (LOC106423364), transcript variant X1, mRNA	GO:0005524(ATP binding);GO:0005575(cellular_component);GO:0006952(defense response);GO:0043531(ADP binding)	ko04626(Plant-pathogen interaction)	[S]Function unknown
478	XM_013864324.2	novel_280	1	PREDICTED: Brassica napus 40S ribosomal protein S18 (LOC106423553), mRNA	GO:0003735(structural constituent of ribosome);GO:0005618(cell wall);GO:0005737(cytoplasm);GO:0005774(vacuolar membrane);GO:0005794(Golgi apparatus);GO:0005829(cytosol);GO:0005840(ribosome);GO:0005886(plasma membrane);GO:0006412(translation);GO:0006413(translational initiation);GO:0009506(plasmodesma);GO:0015935(small ribosomal subunit);GO:0022627(cytosolic small ribosomal subunit);GO:0042254(rib…	ko03010(Ribosome)	[J]Translation, ribosomal structure and biogenesis
479	XM_013864527.2	bna-miR168a	1	PREDICTED: Brassica napus protein argonaute 1 (LOC106423767), mRNA	GO:0005515(protein binding)	-	[J]Translation, ribosomal structure and biogenesis
480	XM_013865105.2	bna-miR169c,bna-miR169g,bna-miR169n	3	PREDICTED: Brassica napus nuclear transcription factor Y subunit A-9-like (LOC106424349), transcript variant X2, mRNA	GO:0003677(DNA binding);GO:0003700(transcription factor activity, sequence-specific DNA binding);GO:0005634(nucleus);GO:0006351(transcription, DNA-templated);GO:0006355(regulation of transcription, DNA-templated);GO:0009555(pollen development);GO:0009793(embryo development ending in seed dormancy);GO:0010262(somatic embryogenesis);GO:0016602(CCAAT-binding factor complex);GO:0045892(negative regul…	ko00970(Aminoacyl-tRNA biosynthesis)	[K]Transcription
481	XM_013865112.2	bna-miR169c,bna-miR169g,bna-miR169n	3	PREDICTED: Brassica napus nuclear transcription factor Y subunit A-9-like (LOC106424349), transcript variant X9, mRNA	GO:0003677(DNA binding);GO:0003700(transcription factor activity, sequence-specific DNA binding);GO:0005634(nucleus);GO:0006351(transcription, DNA-templated);GO:0006355(regulation of transcription, DNA-templated);GO:0009555(pollen development);GO:0009793(embryo development ending in seed dormancy);GO:0010262(somatic embryogenesis);GO:0016602(CCAAT-binding factor complex);GO:0045892(negative regul…	ko00970(Aminoacyl-tRNA biosynthesis)	[K]Transcription
482	XM_013865113.2	bna-miR169c,bna-miR169g,bna-miR169n	3	PREDICTED: Brassica napus nuclear transcription factor Y subunit A-9-like (LOC106424349), transcript variant X10, mRNA	GO:0003677(DNA binding);GO:0003700(transcription factor activity, sequence-specific DNA binding);GO:0005634(nucleus);GO:0006351(transcription, DNA-templated);GO:0006355(regulation of transcription, DNA-templated);GO:0009555(pollen development);GO:0009793(embryo development ending in seed dormancy);GO:0010262(somatic embryogenesis);GO:0016602(CCAAT-binding factor complex);GO:0045892(negative regul…	ko00970(Aminoacyl-tRNA biosynthesis)	[K]Transcription
483	XM_013865174.2	novel_320	1	PREDICTED: Brassica napus transcription factor TCP2-like (LOC106424390), transcript variant X4, mRNA	GO:0003677(DNA binding);GO:0003700(transcription factor activity, sequence-specific DNA binding);GO:0005515(protein binding);GO:0005634(nucleus);GO:0006351(transcription, DNA-templated);GO:0006355(regulation of transcription, DNA-templated);GO:0009637(response to blue light);GO:0009965(leaf morphogenesis);GO:0030154(cell differentiation);GO:0045962(positive regulation of development, heterochroni…	-	[K]Transcription
484	XM_013865244.2	novel_320	1	PREDICTED: Brassica napus transcription factor TCP2-like (LOC106424390), transcript variant X6, mRNA	GO:0003677(DNA binding);GO:0003700(transcription factor activity, sequence-specific DNA binding);GO:0005515(protein binding);GO:0005634(nucleus);GO:0006351(transcription, DNA-templated);GO:0006355(regulation of transcription, DNA-templated);GO:0009637(response to blue light);GO:0009965(leaf morphogenesis);GO:0030154(cell differentiation);GO:0045962(positive regulation of development, heterochroni…	-	[K]Transcription
485	XM_013865485.2	bna-miR2111b-5p,bna-miR2111c	2	PREDICTED: Brassica napus F-box/kelch-repeat protein At3g27150 (LOC106424736), mRNA	GO:0003674(molecular_function);GO:0005634(nucleus);GO:0008150(biological_process)	-	[S]Function unknown
486	XM_013865578.2	novel_280	1	PREDICTED: Brassica napus GDSL esterase/lipase At5g62930 (LOC106424827), mRNA	GO:0005576(extracellular region);GO:0005829(cytosol);GO:0016042(lipid catabolic process);GO:0016788(hydrolase activity, acting on ester bonds);GO:0052689(carboxylic ester hydrolase activity)	-	[E]Amino acid transport and metabolism
487	XM_013865626.2	novel_280	1	PREDICTED: Brassica napus protein NRT1/ PTR FAMILY 2.11-like (LOC106424883), mRNA	GO:0005215(transporter activity);GO:0005886(plasma membrane);GO:0006857(oligopeptide transport);GO:0009506(plasmodesma);GO:0016020(membrane);GO:0016021(integral component of membrane);GO:0080167(response to karrikin);GO:0090448(glucosinolate:proton symporter activity);GO:0090449(phloem glucosinolate loading);GO:1901349(glucosinolate transport)	-	[E]Amino acid transport and metabolism
488	XM_013865655.2	novel_221	1	PREDICTED: Brassica napus U2 small nuclear ribonucleoprotein B'' (LOC106424909), mRNA	GO:0000166(nucleotide binding);GO:0000354(cis assembly of pre-catalytic spliceosome);GO:0003723(RNA binding);GO:0005634(nucleus);GO:0005654(nucleoplasm);GO:0005681(spliceosomal complex);GO:0005686(U2 snRNP);GO:0005730(nucleolus);GO:0005737(cytoplasm);GO:0015030(Cajal body);GO:0017069(snRNA binding)	ko03040(Spliceosome)	[S]Function unknown
489	XM_013866069.2	novel_240	1	PREDICTED: Brassica napus uncharacterized LOC106425332 (LOC106425332), transcript variant X5, mRNA	GO:0003674(molecular_function);GO:0005515(protein binding);GO:0005802(trans-Golgi network);GO:0005886(plasma membrane);GO:0008017(microtubule binding);GO:0008150(biological_process);GO:0009507(chloroplast);GO:0016021(integral component of membrane)	ko00330(Arginine and proline metabolism)	[S]Function unknown
490	XM_013866161.2	bna-miR156a,bna-miR156b,bna-miR156d	3	PREDICTED: Brassica napus squamosa promoter-binding-like protein 10 (LOC106425435), transcript variant X1, mRNA	GO:0003677(DNA binding);GO:0003700(transcription factor activity, sequence-specific DNA binding);GO:0005634(nucleus);GO:0006351(transcription, DNA-templated);GO:0006355(regulation of transcription, DNA-templated);GO:0010358(leaf shaping);GO:0045893(positive regulation of transcription, DNA-templated);GO:0046872(metal ion binding);GO:0048510(regulation of timing of transition from vegetative to re…	-	[K]Transcription
491	XM_013866162.2	bna-miR156a,bna-miR156b,bna-miR156d	3	PREDICTED: Brassica napus squamosa promoter-binding-like protein 10 (LOC106425435), transcript variant X2, mRNA	GO:0003677(DNA binding);GO:0003700(transcription factor activity, sequence-specific DNA binding);GO:0005634(nucleus);GO:0006351(transcription, DNA-templated);GO:0006355(regulation of transcription, DNA-templated);GO:0010358(leaf shaping);GO:0045893(positive regulation of transcription, DNA-templated);GO:0046872(metal ion binding);GO:0048510(regulation of timing of transition from vegetative to re…	-	[K]Transcription
492	XM_013866165.2	bna-miR156a,bna-miR156d	2	PREDICTED: Brassica napus squamosa promoter-binding-like protein 10 (LOC106425435), transcript variant X4, mRNA	GO:0003677(DNA binding);GO:0003700(transcription factor activity, sequence-specific DNA binding);GO:0005634(nucleus);GO:0006351(transcription, DNA-templated);GO:0006355(regulation of transcription, DNA-templated);GO:0010358(leaf shaping);GO:0045893(positive regulation of transcription, DNA-templated);GO:0046872(metal ion binding);GO:0048510(regulation of timing of transition from vegetative to re…	-	[K]Transcription
493	XM_013866167.2	bna-miR156a,bna-miR156d	2	PREDICTED: Brassica napus squamosa promoter-binding-like protein 10 (LOC106425435), transcript variant X6, mRNA	GO:0003677(DNA binding);GO:0003700(transcription factor activity, sequence-specific DNA binding);GO:0005634(nucleus);GO:0006351(transcription, DNA-templated);GO:0006355(regulation of transcription, DNA-templated);GO:0010358(leaf shaping);GO:0045893(positive regulation of transcription, DNA-templated);GO:0046872(metal ion binding);GO:0048510(regulation of timing of transition from vegetative to re…	-	[K]Transcription
494	XM_013866169.2	bna-miR156a,bna-miR156b,bna-miR156d	3	PREDICTED: Brassica napus squamosa promoter-binding-like protein 11 (LOC106425436), transcript variant X2, mRNA	GO:0003677(DNA binding);GO:0003700(transcription factor activity, sequence-specific DNA binding);GO:0005634(nucleus);GO:0006351(transcription, DNA-templated);GO:0006355(regulation of transcription, DNA-templated);GO:0046872(metal ion binding);GO:0048510(regulation of timing of transition from vegetative to reproductive phase)	ko04075(Plant hormone signal transduction)	[K]Transcription
495	XM_013866170.2	bna-miR156a,bna-miR156b,bna-miR156d	3	PREDICTED: Brassica napus squamosa promoter-binding-like protein 11 (LOC106425436), transcript variant X1, mRNA	GO:0003677(DNA binding);GO:0003700(transcription factor activity, sequence-specific DNA binding);GO:0005634(nucleus);GO:0006351(transcription, DNA-templated);GO:0006355(regulation of transcription, DNA-templated);GO:0046872(metal ion binding);GO:0048510(regulation of timing of transition from vegetative to reproductive phase)	ko04075(Plant hormone signal transduction)	[K]Transcription
496	XM_013866172.2	bna-miR156a,bna-miR156b,bna-miR156d	3	PREDICTED: Brassica napus squamosa promoter-binding-like protein 11 (LOC106425437), transcript variant X3, mRNA	GO:0003677(DNA binding);GO:0003700(transcription factor activity, sequence-specific DNA binding);GO:0005634(nucleus);GO:0006351(transcription, DNA-templated);GO:0006355(regulation of transcription, DNA-templated);GO:0046872(metal ion binding);GO:0048510(regulation of timing of transition from vegetative to reproductive phase)	ko04075(Plant hormone signal transduction)	[K]Transcription
497	XM_013866187.2	bna-miR394a,novel_142	2	PREDICTED: Brassica napus F-box only protein 6 (LOC106425452), mRNA	GO:0003674(molecular_function);GO:0004842(ubiquitin-protein transferase activity);GO:0005634(nucleus);GO:0010305(leaf vascular tissue pattern formation);GO:0010928(regulation of auxin mediated signaling pathway);GO:0019005(SCF ubiquitin ligase complex);GO:0031146(SCF-dependent proteasomal ubiquitin-dependent protein catabolic process);GO:0060776(simple leaf morphogenesis)	-	[S]Function unknown
498	XM_013866579.2	bna-miR167d,novel_53	2	PREDICTED: Brassica napus peroxidase 69-like (LOC106425854), mRNA	GO:0004601(peroxidase activity);GO:0005576(extracellular region);GO:0005618(cell wall);GO:0005886(plasma membrane);GO:0006979(response to oxidative stress);GO:0009506(plasmodesma);GO:0020037(heme binding);GO:0042744(hydrogen peroxide catabolic process);GO:0046872(metal ion binding);GO:0055114(oxidation-reduction process)	ko00940(Phenylpropanoid biosynthesis)	[G]Carbohydrate transport and metabolism
499	XM_013866601.2	novel_51	1	PREDICTED: Brassica napus ras-related protein RABG3b (LOC106425879), mRNA	GO:0003924(GTPase activity);GO:0005525(GTP binding);GO:0005773(vacuole);GO:0005886(plasma membrane);GO:0006886(intracellular protein transport);GO:0006913(nucleocytoplasmic transport);GO:0007264(small GTPase mediated signal transduction);GO:0010089(xylem development);GO:0010508(positive regulation of autophagy);GO:0010623(programmed cell death involved in cell development);GO:0048102(autophagic c…	ko04144(Endocytosis);ko04145(Phagosome)	[S]Function unknown
500	XM_013867000.2	bna-miR167a,bna-miR167c,bna-miR167d,novel_53	4	PREDICTED: Brassica napus auxin response factor 8-like (LOC106426279), mRNA	GO:0003677(DNA binding);GO:0003700(transcription factor activity, sequence-specific DNA binding);GO:0005634(nucleus);GO:0006351(transcription, DNA-templated);GO:0006355(regulation of transcription, DNA-templated);GO:0009733(response to auxin);GO:0009734(auxin-activated signaling pathway);GO:0009908(flower development)	ko04075(Plant hormone signal transduction)	[K]Transcription
501	XM_013867221.2	bna-miR6032	1	PREDICTED: Brassica napus DNA mismatch repair protein MSH6-like (LOC106426511), mRNA	GO:0000228(nuclear chromosome);GO:0000400(four-way junction DNA binding);GO:0000710(meiotic mismatch repair);GO:0003684(damaged DNA binding);GO:0005515(protein binding);GO:0005524(ATP binding);GO:0005634(nucleus);GO:0006290(pyrimidine dimer repair);GO:0006298(mismatch repair);GO:0007131(reciprocal meiotic recombination);GO:0008094(DNA-dependent ATPase activity);GO:0009411(response to UV);GO:00309…	ko03430(Mismatch repair)	[L]Replication, recombination and repair
502	XM_013867508.2	bna-miR172a,bna-miR172b,bna-miR172d	3	PREDICTED: Brassica napus floral homeotic protein APETALA 2-like (LOC106426778), transcript variant X1, mRNA	GO:0010227(floral organ abscission);GO:0048316(seed development);GO:0048461(flower structural organization);GO:0080187(floral organ senescence)	ko04075(Plant hormone signal transduction)	[K]Transcription
503	XM_013867509.2	bna-miR172a,bna-miR172b,bna-miR172d	3	PREDICTED: Brassica napus floral homeotic protein APETALA 2-like (LOC106426778), transcript variant X2, mRNA	GO:0010227(floral organ abscission);GO:0048316(seed development);GO:0048461(flower structural organization);GO:0080187(floral organ senescence)	ko04075(Plant hormone signal transduction)	[K]Transcription
504	XM_013867522.2	novel_51	1	PREDICTED: Brassica napus growth-regulating factor 2-like (LOC106426792), transcript variant X1, mRNA	GO:0005524(ATP binding);GO:0005634(nucleus);GO:0006351(transcription, DNA-templated);GO:0006355(regulation of transcription, DNA-templated);GO:0008285(negative regulation of cell proliferation);GO:0048364(root development);GO:0048366(leaf development)	-	[K]Transcription
505	XM_013868123.2	novel_207	1	PREDICTED: Brassica napus pentatricopeptide repeat-containing protein At3g04750, mitochondrial (LOC106427402), mRNA	GO:0003674(molecular_function);GO:0005739(mitochondrion);GO:0008150(biological_process)	-	[L]Replication, recombination and repair
506	XM_013868384.2	bna-miR159,novel_30	2	PREDICTED: Brassica napus transcription factor MYB101-like (LOC106427664), mRNA	GO:0003677(DNA binding);GO:0003700(transcription factor activity, sequence-specific DNA binding);GO:0005634(nucleus);GO:0006355(regulation of transcription, DNA-templated);GO:0009555(pollen development);GO:0009740(gibberellic acid mediated signaling pathway);GO:0009789(positive regulation of abscisic acid-activated signaling pathway);GO:0043068(positive regulation of programmed cell death);GO:004…	ko04626(Plant-pathogen interaction)	[K]Transcription
507	XM_013868452.2	novel_267	1	PREDICTED: Brassica napus dnaJ homolog subfamily C member 2-like (LOC106427732), mRNA	GO:0003677(DNA binding);GO:0005634(nucleus);GO:0006457(protein folding);GO:0051301(cell division)	ko04141(Protein processing in endoplasmic reticulum)	[K]Transcription
508	XM_013868462.2	novel_267	1	PREDICTED: Brassica napus dnaJ homolog subfamily C member 2-like (LOC106427743), transcript variant X1, mRNA	GO:0003677(DNA binding);GO:0005634(nucleus);GO:0006457(protein folding);GO:0051301(cell division)	ko04141(Protein processing in endoplasmic reticulum)	[K]Transcription
509	XM_013868471.2	novel_267	1	PREDICTED: Brassica napus dnaJ homolog subfamily C member 2-like (LOC106427743), transcript variant X2, mRNA	GO:0003677(DNA binding);GO:0005634(nucleus);GO:0006457(protein folding);GO:0051301(cell division)	ko04141(Protein processing in endoplasmic reticulum)	[K]Transcription
510	XM_013868801.2	bna-miR164a,bna-miR164b	2	PREDICTED: Brassica napus NAC domain-containing protein 100 (LOC106428056), mRNA	GO:0003677(DNA binding);GO:0003700(transcription factor activity, sequence-specific DNA binding);GO:0005634(nucleus);GO:0006351(transcription, DNA-templated);GO:0006355(regulation of transcription, DNA-templated);GO:0007275(multicellular organism development)	ko03018(RNA degradation)	[K]Transcription
511	XM_013869322.1	bna-miR166a,bna-miR166f	2	PREDICTED: Brassica napus homeobox-leucine zipper protein ATHB-15-like (LOC106428572), mRNA	GO:0003677(DNA binding);GO:0003700(transcription factor activity, sequence-specific DNA binding);GO:0005634(nucleus);GO:0006351(transcription, DNA-templated);GO:0006355(regulation of transcription, DNA-templated);GO:0008289(lipid binding);GO:0009855(determination of bilateral symmetry);GO:0009887(organ morphogenesis);GO:0009965(leaf morphogenesis);GO:0010014(meristem initiation);GO:0010073(merist…	ko00750(Vitamin B6 metabolism)	[K]Transcription
512	XM_013869323.1	bna-miR166a,bna-miR166f	2	PREDICTED: Brassica napus homeobox-leucine zipper protein ATHB-15-like (LOC106428573), mRNA	GO:0003677(DNA binding);GO:0003700(transcription factor activity, sequence-specific DNA binding);GO:0005634(nucleus);GO:0006351(transcription, DNA-templated);GO:0006355(regulation of transcription, DNA-templated);GO:0008289(lipid binding);GO:0009855(determination of bilateral symmetry);GO:0009887(organ morphogenesis);GO:0009965(leaf morphogenesis);GO:0010014(meristem initiation);GO:0010073(merist…	-	[K]Transcription
513	XM_013869360.2	novel_51	1	PREDICTED: Brassica napus C-type lectin receptor-like tyrosine-protein kinase At1g52310 (LOC106428613), mRNA	GO:0004714(transmembrane receptor protein tyrosine kinase activity);GO:0005524(ATP binding);GO:0005886(plasma membrane);GO:0016021(integral component of membrane);GO:0016301(kinase activity);GO:0030246(carbohydrate binding)	ko04626(Plant-pathogen interaction)	[T]Signal transduction mechanisms
514	XM_013870065.2	novel_51	1	PREDICTED: Brassica napus probable ATP-dependent DNA helicase CHR12 (LOC106429314), mRNA	GO:0003677(DNA binding);GO:0004386(helicase activity);GO:0005524(ATP binding);GO:0005634(nucleus);GO:0009826(unidimensional cell growth);GO:0010078(maintenance of root meristem identity);GO:0010492(maintenance of shoot apical meristem identity);GO:0016568(chromatin modification);GO:0031490(chromatin DNA binding);GO:0040008(regulation of growth);GO:0042393(histone binding)	ko03420(Nucleotide excision repair)	[L]Replication, recombination and repair
515	XM_013870373.2	bna-miR860	1	PREDICTED: Brassica napus ubiquitin-conjugating enzyme E2 6 (LOC106429623), mRNA	GO:0004842(ubiquitin-protein transferase activity);GO:0005524(ATP binding);GO:0005634(nucleus);GO:0005737(cytoplasm);GO:0006511(ubiquitin-dependent protein catabolic process);GO:0016567(protein ubiquitination);GO:0031625(ubiquitin protein ligase binding);GO:0061630(ubiquitin protein ligase activity)	ko04120(Ubiquitin mediated proteolysis)	[O]Posttranslational modification, protein turnover, chaperones
516	XM_013870564.2	bna-miR399a	1	PREDICTED: Brassica napus putative methyltransferase At1g22800, mitochondrial (LOC106429810), mRNA	GO:0005739(mitochondrion);GO:0008168(methyltransferase activity);GO:0032259(methylation)	-	[Q]Secondary metabolites biosynthesis, transport and catabolism
517	XM_013870565.2	bna-miR399a	1	PREDICTED: Brassica napus putative methyltransferase At1g22800, mitochondrial (LOC106429811), mRNA	GO:0005739(mitochondrion);GO:0008168(methyltransferase activity);GO:0032259(methylation)	-	[Q]Secondary metabolites biosynthesis, transport and catabolism
518	XM_013870778.2	bna-miR172d	1	PREDICTED: Brassica napus transcription initiation factor TFIID subunit 1-like (LOC106430003), mRNA	-	-	[K]Transcription
519	XM_013870816.2	novel_221	1	PREDICTED: Brassica napus methyltransferase-like protein 13 (LOC106430040), mRNA	GO:0005739(mitochondrion);GO:0008168(methyltransferase activity);GO:0016021(integral component of membrane);GO:0032259(methylation)	-	[S]Function unknown
520	XM_013871171.2	novel_280	1	PREDICTED: Brassica napus splicing factor U2af large subunit B-like (LOC106430390), transcript variant X1, mRNA	GO:0000166(nucleotide binding);GO:0000243(commitment complex);GO:0003723(RNA binding);GO:0005515(protein binding);GO:0005634(nucleus);GO:0006397(mRNA processing);GO:0008187(poly-pyrimidine tract binding);GO:0008380(RNA splicing);GO:0016607(nuclear speck);GO:0030628(pre-mRNA 3'-splice site binding);GO:0071004(U2-type prespliceosome);GO:0089701(U2AF)	ko03040(Spliceosome)	[S]Function unknown
521	XM_013871172.2	novel_280	1	PREDICTED: Brassica napus splicing factor U2af large subunit B-like (LOC106430390), transcript variant X2, mRNA	GO:0000166(nucleotide binding);GO:0000243(commitment complex);GO:0003723(RNA binding);GO:0005515(protein binding);GO:0005634(nucleus);GO:0006397(mRNA processing);GO:0008187(poly-pyrimidine tract binding);GO:0008380(RNA splicing);GO:0016607(nuclear speck);GO:0030628(pre-mRNA 3'-splice site binding);GO:0071004(U2-type prespliceosome);GO:0089701(U2AF)	ko03040(Spliceosome)	[S]Function unknown
522	XM_013871194.2	bna-miR2111b-3p	1	PREDICTED: Brassica napus COP9 signalosome complex subunit 4 (LOC106430403), transcript variant X2, mRNA	GO:0005515(protein binding);GO:0005829(cytosol);GO:0007275(multicellular organism development);GO:0008180(COP9 signalosome);GO:0009585(red, far-red light phototransduction);GO:0009640(photomorphogenesis);GO:0010388(cullin deneddylation);GO:0010971(positive regulation of G2/M transition of mitotic cell cycle);GO:0019784(NEDD8-specific protease activity);GO:0043234(protein complex)	-	[O]Posttranslational modification, protein turnover, chaperones
523	XM_013871204.2	bna-miR2111b-3p	1	PREDICTED: Brassica napus COP9 signalosome complex subunit 4-like (LOC106430415), mRNA	GO:0005515(protein binding);GO:0005829(cytosol);GO:0007275(multicellular organism development);GO:0008180(COP9 signalosome);GO:0009585(red, far-red light phototransduction);GO:0009640(photomorphogenesis);GO:0010388(cullin deneddylation);GO:0010971(positive regulation of G2/M transition of mitotic cell cycle);GO:0019784(NEDD8-specific protease activity);GO:0043234(protein complex)	-	[O]Posttranslational modification, protein turnover, chaperones
524	XM_013871778.2	novel_283	1	PREDICTED: Brassica napus probable apyrase 5 (LOC106430981), transcript variant X1, mRNA	GO:0005524(ATP binding);GO:0005773(vacuole);GO:0005886(plasma membrane);GO:0016021(integral component of membrane);GO:0016787(hydrolase activity)	ko00230(Purine metabolism);ko00240(Pyrimidine metabolism)	[G]Carbohydrate transport and metabolism
525	XM_013872231.2	novel_240	1	PREDICTED: Brassica napus zinc finger protein 511-like (LOC106431428), mRNA	GO:0003677(DNA binding);GO:0005634(nucleus);GO:0006351(transcription, DNA-templated);GO:0006355(regulation of transcription, DNA-templated);GO:0046872(metal ion binding)	-	[K]Transcription
526	XM_013872293.2	bna-miR393	1	PREDICTED: Brassica napus GRR1-like protein 1 (LOC106431491), mRNA	GO:0004842(ubiquitin-protein transferase activity);GO:0005515(protein binding);GO:0005634(nucleus);GO:0006511(ubiquitin-dependent protein catabolic process);GO:0006952(defense response);GO:0009733(response to auxin);GO:0010011(auxin binding);GO:0010152(pollen maturation);GO:0016567(protein ubiquitination);GO:0043224(nuclear SCF ubiquitin ligase complex);GO:0045014(negative regulation of transcrip…	ko04075(Plant hormone signal transduction)	[S]Function unknown
527	XM_013872394.2	bna-miR172d	1	PREDICTED: Brassica napus uncharacterized LOC106431600 (LOC106431600), mRNA	-	-	[S]Function unknown
528	XM_013872470.2	novel_280	1	PREDICTED: Brassica napus probable GTP diphosphokinase RSH3, chloroplastic (LOC106431664), mRNA	GO:0005524(ATP binding);GO:0005525(GTP binding);GO:0008728(GTP diphosphokinase activity);GO:0008893(guanosine-3',5'-bis(diphosphate) 3'-diphosphatase activity);GO:0009507(chloroplast);GO:0010150(leaf senescence);GO:0015969(guanosine tetraphosphate metabolic process);GO:0015970(guanosine tetraphosphate biosynthetic process);GO:0015979(photosynthesis);GO:0016301(kinase activity);GO:0016310(phosphor…	-	[T]Signal transduction mechanisms
529	XM_013872533.2	bna-miR2111b-3p	1	PREDICTED: Brassica napus COP9 signalosome complex subunit 4-like (LOC106431714), mRNA	GO:0005515(protein binding);GO:0005829(cytosol);GO:0007275(multicellular organism development);GO:0008180(COP9 signalosome);GO:0009585(red, far-red light phototransduction);GO:0009640(photomorphogenesis);GO:0010388(cullin deneddylation);GO:0010971(positive regulation of G2/M transition of mitotic cell cycle);GO:0019784(NEDD8-specific protease activity);GO:0043234(protein complex)	-	[O]Posttranslational modification, protein turnover, chaperones
530	XM_013872791.2	novel_51	1	PREDICTED: Brassica napus probable galacturonosyltransferase 14 (LOC106431944), mRNA	GO:0000139(Golgi membrane);GO:0005794(Golgi apparatus);GO:0009555(pollen development);GO:0009860(pollen tube growth);GO:0016021(integral component of membrane);GO:0016051(carbohydrate biosynthetic process);GO:0016757(transferase activity, transferring glycosyl groups);GO:0016758(transferase activity, transferring hexosyl groups);GO:0047262(polygalacturonate 4-alpha-galacturonosyltransferase activ…	ko00500(Starch and sucrose metabolism);ko00520(Amino sugar and nucleotide sugar metabolism)	[G]Carbohydrate transport and metabolism
531	XM_013872792.2	bna-miR169g,bna-miR169n	2	PREDICTED: Brassica napus nuclear transcription factor Y subunit A-1-like (LOC106431947), transcript variant X3, mRNA	GO:0003677(DNA binding);GO:0003700(transcription factor activity, sequence-specific DNA binding);GO:0005634(nucleus);GO:0006351(transcription, DNA-templated);GO:0006355(regulation of transcription, DNA-templated);GO:0009793(embryo development ending in seed dormancy);GO:0010262(somatic embryogenesis);GO:0016602(CCAAT-binding factor complex);GO:0048316(seed development);GO:0048510(regulation of ti…	ko00970(Aminoacyl-tRNA biosynthesis)	[K]Transcription
532	XM_013872794.2	bna-miR169g,bna-miR169n	2	PREDICTED: Brassica napus nuclear transcription factor Y subunit A-1-like (LOC106431947), transcript variant X6, mRNA	GO:0003677(DNA binding);GO:0003700(transcription factor activity, sequence-specific DNA binding);GO:0005634(nucleus);GO:0006351(transcription, DNA-templated);GO:0006355(regulation of transcription, DNA-templated);GO:0009793(embryo development ending in seed dormancy);GO:0010262(somatic embryogenesis);GO:0016602(CCAAT-binding factor complex);GO:0048316(seed development);GO:0048510(regulation of ti…	ko00970(Aminoacyl-tRNA biosynthesis)	[K]Transcription
533	XM_013872795.2	bna-miR169g,bna-miR169n	2	PREDICTED: Brassica napus nuclear transcription factor Y subunit A-1-like (LOC106431947), transcript variant X7, mRNA	GO:0003677(DNA binding);GO:0003700(transcription factor activity, sequence-specific DNA binding);GO:0005634(nucleus);GO:0006351(transcription, DNA-templated);GO:0006355(regulation of transcription, DNA-templated);GO:0009793(embryo development ending in seed dormancy);GO:0010262(somatic embryogenesis);GO:0016602(CCAAT-binding factor complex);GO:0048316(seed development);GO:0048510(regulation of ti…	ko00970(Aminoacyl-tRNA biosynthesis)	[K]Transcription
534	XM_013872841.2	bna-miR403	1	PREDICTED: Brassica napus protein argonaute 2-like (LOC106432003), partial mRNA	GO:0005515(protein binding);GO:0005737(cytoplasm);GO:0006351(transcription, DNA-templated);GO:0006355(regulation of transcription, DNA-templated);GO:0006417(regulation of translation);GO:0019048(modulation by virus of host morphology or physiology);GO:0030529(intracellular ribonucleoprotein complex);GO:0031047(gene silencing by RNA);GO:0035197(siRNA binding);GO:0042742(defense response to bacteri…	-	[J]Translation, ribosomal structure and biogenesis
535	XM_013872928.2	bna-miR171a,bna-miR171f,bna-miR171g,novel_146	4	PREDICTED: Brassica napus scarecrow-like protein 27 (LOC106432091), mRNA	GO:0003700(transcription factor activity, sequence-specific DNA binding);GO:0005634(nucleus);GO:0006351(transcription, DNA-templated);GO:0006355(regulation of transcription, DNA-templated);GO:0030154(cell differentiation);GO:0043565(sequence-specific DNA binding);GO:0048768(root hair cell tip growth);GO:0051301(cell division)	ko04075(Plant hormone signal transduction)	[K]Transcription
536	XM_013872956.2	bna-miR156b	1	PREDICTED: Brassica napus squamosa promoter-binding-like protein 15 (LOC106432119), mRNA	GO:0003677(DNA binding);GO:0003700(transcription factor activity, sequence-specific DNA binding);GO:0005634(nucleus);GO:0006351(transcription, DNA-templated);GO:0006355(regulation of transcription, DNA-templated);GO:0008361(regulation of cell size);GO:0010228(vegetative to reproductive phase transition of meristem);GO:0042127(regulation of cell proliferation);GO:0046872(metal ion binding);GO:0048…	ko04075(Plant hormone signal transduction)	[K]Transcription
537	XM_013873151.2	bna-miR164b	1	PREDICTED: Brassica napus NAC domain-containing protein 92 (LOC106432307), transcript variant X2, mRNA	GO:0003700(transcription factor activity, sequence-specific DNA binding);GO:0005515(protein binding);GO:0005634(nucleus);GO:0006351(transcription, DNA-templated);GO:0006915(apoptotic process);GO:0006979(response to oxidative stress);GO:0007275(multicellular organism development);GO:0009651(response to salt stress);GO:0009723(response to ethylene);GO:0009733(response to auxin);GO:0009737(response …	ko03018(RNA degradation)	[K]Transcription
538	XM_013873485.2	novel_51	1	PREDICTED: Brassica napus probable galacturonosyltransferase 14 (LOC106432631), mRNA	GO:0000139(Golgi membrane);GO:0005794(Golgi apparatus);GO:0009555(pollen development);GO:0009860(pollen tube growth);GO:0016021(integral component of membrane);GO:0016051(carbohydrate biosynthetic process);GO:0016757(transferase activity, transferring glycosyl groups);GO:0016758(transferase activity, transferring hexosyl groups);GO:0047262(polygalacturonate 4-alpha-galacturonosyltransferase activ…	ko00500(Starch and sucrose metabolism);ko00520(Amino sugar and nucleotide sugar metabolism)	[G]Carbohydrate transport and metabolism
539	XM_013873597.2	bna-miR166a,bna-miR166f	2	PREDICTED: Brassica napus homeobox-leucine zipper protein ATHB-14 (LOC106432754), transcript variant X1, mRNA	GO:0003677(DNA binding);GO:0003700(transcription factor activity, sequence-specific DNA binding);GO:0005634(nucleus);GO:0006351(transcription, DNA-templated);GO:0006355(regulation of transcription, DNA-templated);GO:0008289(lipid binding);GO:0009855(determination of bilateral symmetry);GO:0009944(polarity specification of adaxial/abaxial axis);GO:0009955(adaxial/abaxial pattern specification);GO:…	-	[K]Transcription
540	XM_013874107.2	novel_280	1	PREDICTED: Brassica napus probable galacturonosyltransferase 3 (LOC106433263), transcript variant X1, mRNA	GO:0000139(Golgi membrane);GO:0005768(endosome);GO:0005774(vacuolar membrane);GO:0005794(Golgi apparatus);GO:0005802(trans-Golgi network);GO:0016021(integral component of membrane);GO:0016051(carbohydrate biosynthetic process);GO:0016757(transferase activity, transferring glycosyl groups);GO:0045489(pectin biosynthetic process);GO:0047262(polygalacturonate 4-alpha-galacturonosyltransferase activi…	ko00500(Starch and sucrose metabolism);ko00520(Amino sugar and nucleotide sugar metabolism)	[G]Carbohydrate transport and metabolism
541	XM_013874108.2	novel_280	1	PREDICTED: Brassica napus probable galacturonosyltransferase 3 (LOC106433263), transcript variant X2, mRNA	GO:0000139(Golgi membrane);GO:0005768(endosome);GO:0005774(vacuolar membrane);GO:0005794(Golgi apparatus);GO:0005802(trans-Golgi network);GO:0016021(integral component of membrane);GO:0016051(carbohydrate biosynthetic process);GO:0016757(transferase activity, transferring glycosyl groups);GO:0045489(pectin biosynthetic process);GO:0047262(polygalacturonate 4-alpha-galacturonosyltransferase activi…	ko00500(Starch and sucrose metabolism);ko00520(Amino sugar and nucleotide sugar metabolism)	[G]Carbohydrate transport and metabolism
542	XM_013874110.2	novel_280	1	PREDICTED: Brassica napus probable galacturonosyltransferase 3 (LOC106433263), transcript variant X3, mRNA	GO:0000139(Golgi membrane);GO:0005768(endosome);GO:0005774(vacuolar membrane);GO:0005794(Golgi apparatus);GO:0005802(trans-Golgi network);GO:0016021(integral component of membrane);GO:0016051(carbohydrate biosynthetic process);GO:0016757(transferase activity, transferring glycosyl groups);GO:0045489(pectin biosynthetic process);GO:0047262(polygalacturonate 4-alpha-galacturonosyltransferase activi…	ko00500(Starch and sucrose metabolism);ko00520(Amino sugar and nucleotide sugar metabolism)	[G]Carbohydrate transport and metabolism
543	XM_013874233.2	novel_51	1	PREDICTED: Brassica napus nudix hydrolase 16, mitochondrial (LOC106433404), mRNA	GO:0005739(mitochondrion);GO:0016787(hydrolase activity);GO:0046872(metal ion binding)	-	[L]Replication, recombination and repair
544	XM_013874871.1	bna-miR166a,bna-miR166f	2	PREDICTED: Brassica napus homeobox-leucine zipper protein ATHB-8-like (LOC106434033), mRNA	GO:0003677(DNA binding);GO:0003700(transcription factor activity, sequence-specific DNA binding);GO:0005634(nucleus);GO:0006351(transcription, DNA-templated);GO:0006355(regulation of transcription, DNA-templated);GO:0008284(positive regulation of cell proliferation);GO:0008289(lipid binding);GO:0009733(response to auxin);GO:0010014(meristem initiation);GO:0010067(procambium histogenesis);GO:00100…	-	[K]Transcription
545	XM_013874872.2	bna-miR166a,bna-miR166f	2	PREDICTED: Brassica napus homeobox-leucine zipper protein ATHB-8 (LOC106434034), mRNA	GO:0003677(DNA binding);GO:0003700(transcription factor activity, sequence-specific DNA binding);GO:0005634(nucleus);GO:0006351(transcription, DNA-templated);GO:0006355(regulation of transcription, DNA-templated);GO:0008284(positive regulation of cell proliferation);GO:0008289(lipid binding);GO:0009733(response to auxin);GO:0010014(meristem initiation);GO:0010067(procambium histogenesis);GO:00100…	-	[K]Transcription
546	XM_013875007.2	bna-miR161	1	PREDICTED: Brassica napus dol-P-Man:Man(7)GlcNAc(2)-PP-Dol alpha-1,6-mannosyltransferase-like (LOC106434177), transcript variant X1, mRNA	GO:0000009(alpha-1,6-mannosyltransferase activity);GO:0005783(endoplasmic reticulum);GO:0005789(endoplasmic reticulum membrane);GO:0006487(protein N-linked glycosylation);GO:0016021(integral component of membrane);GO:0030433(ER-associated ubiquitin-dependent protein catabolic process);GO:0052917(dol-P-Man:Man(7)GlcNAc(2)-PP-Dol alpha-1,6-mannosyltransferase activity)	ko00510(N-Glycan biosynthesis)	[S]Function unknown
547	XM_013875028.2	novel_51	1	PREDICTED: Brassica napus ras-related protein RABG3b (LOC106434191), mRNA	GO:0003924(GTPase activity);GO:0005525(GTP binding);GO:0005773(vacuole);GO:0005886(plasma membrane);GO:0006886(intracellular protein transport);GO:0006913(nucleocytoplasmic transport);GO:0007264(small GTPase mediated signal transduction);GO:0010089(xylem development);GO:0010508(positive regulation of autophagy);GO:0010623(programmed cell death involved in cell development);GO:0048102(autophagic c…	ko04144(Endocytosis);ko04145(Phagosome)	[S]Function unknown
548	XM_013875075.2	novel_51	1	PREDICTED: Brassica napus ras-related protein RABG3b-like (LOC106434238), mRNA	GO:0003924(GTPase activity);GO:0005525(GTP binding);GO:0005773(vacuole);GO:0005886(plasma membrane);GO:0006886(intracellular protein transport);GO:0006913(nucleocytoplasmic transport);GO:0007264(small GTPase mediated signal transduction);GO:0010089(xylem development);GO:0010508(positive regulation of autophagy);GO:0010623(programmed cell death involved in cell development);GO:0048102(autophagic c…	ko04144(Endocytosis);ko04145(Phagosome)	[S]Function unknown
549	XM_013875507.2	bna-miR169a,bna-miR169c,bna-miR169g,bna-miR169n	4	PREDICTED: Brassica napus nuclear transcription factor Y subunit A-5-like (LOC106434649), transcript variant X1, mRNA	GO:0003677(DNA binding);GO:0003700(transcription factor activity, sequence-specific DNA binding);GO:0005634(nucleus);GO:0006351(transcription, DNA-templated);GO:0006355(regulation of transcription, DNA-templated);GO:0009414(response to water deprivation);GO:0009738(abscisic acid-activated signaling pathway);GO:0009785(blue light signaling pathway);GO:0009793(embryo development ending in seed dorm…	ko00970(Aminoacyl-tRNA biosynthesis)	[K]Transcription
550	XM_013875508.2	bna-miR169a,bna-miR169c,bna-miR169g,bna-miR169n	4	PREDICTED: Brassica napus nuclear transcription factor Y subunit A-5-like (LOC106434649), transcript variant X2, mRNA	GO:0003677(DNA binding);GO:0003700(transcription factor activity, sequence-specific DNA binding);GO:0005634(nucleus);GO:0006351(transcription, DNA-templated);GO:0006355(regulation of transcription, DNA-templated);GO:0009414(response to water deprivation);GO:0009738(abscisic acid-activated signaling pathway);GO:0009785(blue light signaling pathway);GO:0009793(embryo development ending in seed dorm…	ko00970(Aminoacyl-tRNA biosynthesis)	[K]Transcription
551	XM_013875509.2	bna-miR169a,bna-miR169c,bna-miR169g,bna-miR169n	4	PREDICTED: Brassica napus nuclear transcription factor Y subunit A-5-like (LOC106434649), transcript variant X3, mRNA	GO:0003677(DNA binding);GO:0003700(transcription factor activity, sequence-specific DNA binding);GO:0005634(nucleus);GO:0006351(transcription, DNA-templated);GO:0006355(regulation of transcription, DNA-templated);GO:0009414(response to water deprivation);GO:0009738(abscisic acid-activated signaling pathway);GO:0009785(blue light signaling pathway);GO:0009793(embryo development ending in seed dorm…	ko00970(Aminoacyl-tRNA biosynthesis)	[K]Transcription
552	XM_013875963.2	novel_1	1	PREDICTED: Brassica napus splicing factor 3B subunit 4 (LOC106435109), mRNA	GO:0000166(nucleotide binding);GO:0003676(nucleic acid binding);GO:0003723(RNA binding);GO:0005634(nucleus);GO:0005730(nucleolus);GO:0009793(embryo development ending in seed dormancy)	ko03040(Spliceosome)	[A]RNA processing and modification
553	XM_013876125.2	novel_1	1	PREDICTED: Brassica napus uncharacterized protein At2g33490-like (LOC106435262), mRNA	GO:0003674(molecular_function);GO:0005737(cytoplasm);GO:0005886(plasma membrane);GO:0008150(biological_process)	-	[S]Function unknown
554	XM_013876141.2	bna-miR161	1	PREDICTED: Brassica napus pentatricopeptide repeat-containing protein At5g41170, mitochondrial (LOC106435274), transcript variant X1, mRNA	GO:0005739(mitochondrion);GO:0008150(biological_process)	-	[L]Replication, recombination and repair
555	XM_013876142.2	bna-miR161	1	PREDICTED: Brassica napus pentatricopeptide repeat-containing protein At5g41170, mitochondrial (LOC106435274), transcript variant X2, mRNA	GO:0005739(mitochondrion);GO:0008150(biological_process)	-	[L]Replication, recombination and repair
556	XM_013876381.2	novel_259	1	PREDICTED: Brassica napus probable myosin-binding protein 6 (LOC106435482), transcript variant X2, mRNA	GO:0003674(molecular_function);GO:0005634(nucleus);GO:0008150(biological_process)	-	[S]Function unknown
557	XM_013876436.2	novel_280	1	PREDICTED: Brassica napus probable galacturonosyltransferase 3 (LOC106435539), transcript variant X1, mRNA	GO:0000139(Golgi membrane);GO:0005768(endosome);GO:0005774(vacuolar membrane);GO:0005794(Golgi apparatus);GO:0005802(trans-Golgi network);GO:0016021(integral component of membrane);GO:0016051(carbohydrate biosynthetic process);GO:0016757(transferase activity, transferring glycosyl groups);GO:0045489(pectin biosynthetic process);GO:0047262(polygalacturonate 4-alpha-galacturonosyltransferase activi…	ko00500(Starch and sucrose metabolism);ko00520(Amino sugar and nucleotide sugar metabolism)	[G]Carbohydrate transport and metabolism
558	XM_013876437.2	novel_280	1	PREDICTED: Brassica napus probable galacturonosyltransferase 3 (LOC106435539), transcript variant X2, mRNA	GO:0000139(Golgi membrane);GO:0005768(endosome);GO:0005774(vacuolar membrane);GO:0005794(Golgi apparatus);GO:0005802(trans-Golgi network);GO:0016021(integral component of membrane);GO:0016051(carbohydrate biosynthetic process);GO:0016757(transferase activity, transferring glycosyl groups);GO:0045489(pectin biosynthetic process);GO:0047262(polygalacturonate 4-alpha-galacturonosyltransferase activi…	ko00500(Starch and sucrose metabolism);ko00520(Amino sugar and nucleotide sugar metabolism)	[G]Carbohydrate transport and metabolism
559	XM_013876467.2	bna-miR167a,bna-miR167c,bna-miR167d,novel_53,novel_221	5	PREDICTED: Brassica napus auxin response factor 8-like (LOC106435561), transcript variant X1, mRNA	GO:0003677(DNA binding);GO:0003700(transcription factor activity, sequence-specific DNA binding);GO:0005634(nucleus);GO:0006351(transcription, DNA-templated);GO:0006355(regulation of transcription, DNA-templated);GO:0009733(response to auxin);GO:0009734(auxin-activated signaling pathway);GO:0009908(flower development)	ko04075(Plant hormone signal transduction)	[K]Transcription
560	XM_013876468.2	bna-miR167a,bna-miR167c,bna-miR167d,novel_53	4	PREDICTED: Brassica napus auxin response factor 8-like (LOC106435561), transcript variant X2, mRNA	GO:0003677(DNA binding);GO:0003700(transcription factor activity, sequence-specific DNA binding);GO:0005634(nucleus);GO:0006351(transcription, DNA-templated);GO:0006355(regulation of transcription, DNA-templated);GO:0009733(response to auxin);GO:0009734(auxin-activated signaling pathway);GO:0009908(flower development)	ko04075(Plant hormone signal transduction)	[K]Transcription
561	XM_013876645.2	bna-miR159,novel_30	2	PREDICTED: Brassica napus transcription factor MYB65-like (LOC106435733), transcript variant X1, mRNA	GO:0003677(DNA binding);GO:0003700(transcription factor activity, sequence-specific DNA binding);GO:0005634(nucleus);GO:0006355(regulation of transcription, DNA-templated);GO:0009723(response to ethylene);GO:0009740(gibberellic acid mediated signaling pathway);GO:0009751(response to salicylic acid);GO:0043068(positive regulation of programmed cell death);GO:0045893(positive regulation of transcri…	ko04626(Plant-pathogen interaction)	[K]Transcription
562	XM_013876646.2	bna-miR159,novel_30	2	PREDICTED: Brassica napus transcription factor MYB65-like (LOC106435733), transcript variant X2, mRNA	GO:0003677(DNA binding);GO:0003700(transcription factor activity, sequence-specific DNA binding);GO:0005634(nucleus);GO:0006355(regulation of transcription, DNA-templated);GO:0009723(response to ethylene);GO:0009740(gibberellic acid mediated signaling pathway);GO:0009751(response to salicylic acid);GO:0043068(positive regulation of programmed cell death);GO:0045893(positive regulation of transcri…	ko04626(Plant-pathogen interaction)	[K]Transcription
563	XM_013876649.2	bna-miR159,novel_30	2	PREDICTED: Brassica napus transcription factor MYB65-like (LOC106435733), transcript variant X3, mRNA	GO:0003677(DNA binding);GO:0003700(transcription factor activity, sequence-specific DNA binding);GO:0005634(nucleus);GO:0006355(regulation of transcription, DNA-templated);GO:0009723(response to ethylene);GO:0009740(gibberellic acid mediated signaling pathway);GO:0009751(response to salicylic acid);GO:0043068(positive regulation of programmed cell death);GO:0045893(positive regulation of transcri…	ko04626(Plant-pathogen interaction)	[K]Transcription
564	XM_013876650.2	bna-miR159,novel_30	2	PREDICTED: Brassica napus transcription factor MYB65-like (LOC106435733), transcript variant X4, mRNA	GO:0003677(DNA binding);GO:0003700(transcription factor activity, sequence-specific DNA binding);GO:0005634(nucleus);GO:0006355(regulation of transcription, DNA-templated);GO:0009723(response to ethylene);GO:0009740(gibberellic acid mediated signaling pathway);GO:0009751(response to salicylic acid);GO:0043068(positive regulation of programmed cell death);GO:0045893(positive regulation of transcri…	ko04626(Plant-pathogen interaction)	[K]Transcription
565	XM_013876651.2	bna-miR159,novel_30	2	PREDICTED: Brassica napus transcription factor MYB65-like (LOC106435733), transcript variant X5, mRNA	GO:0003677(DNA binding);GO:0003700(transcription factor activity, sequence-specific DNA binding);GO:0005634(nucleus);GO:0006355(regulation of transcription, DNA-templated);GO:0009723(response to ethylene);GO:0009740(gibberellic acid mediated signaling pathway);GO:0009751(response to salicylic acid);GO:0043068(positive regulation of programmed cell death);GO:0045893(positive regulation of transcri…	ko04626(Plant-pathogen interaction)	[K]Transcription
566	XM_013876776.2	novel_320	1	PREDICTED: Brassica napus transcription factor TCP10-like (LOC106435851), transcript variant X1, mRNA	GO:0003677(DNA binding);GO:0003700(transcription factor activity, sequence-specific DNA binding);GO:0005634(nucleus);GO:0006351(transcription, DNA-templated);GO:0006355(regulation of transcription, DNA-templated);GO:0009965(leaf morphogenesis);GO:0030154(cell differentiation);GO:0045962(positive regulation of development, heterochronic);GO:0048366(leaf development)	-	[K]Transcription
567	XM_013876777.2	novel_320	1	PREDICTED: Brassica napus transcription factor TCP10-like (LOC106435851), transcript variant X2, mRNA	GO:0003677(DNA binding);GO:0003700(transcription factor activity, sequence-specific DNA binding);GO:0005634(nucleus);GO:0006351(transcription, DNA-templated);GO:0006355(regulation of transcription, DNA-templated);GO:0009965(leaf morphogenesis);GO:0030154(cell differentiation);GO:0045962(positive regulation of development, heterochronic);GO:0048366(leaf development)	-	[K]Transcription
568	XM_013877027.2	bna-miR2111b-5p,bna-miR2111c,bna-miR6035	3	PREDICTED: Brassica napus 1-aminocyclopropane-1-carboxylate oxidase 1 (LOC106436068), mRNA	GO:0005737(cytoplasm);GO:0006952(defense response);GO:0009693(ethylene biosynthetic process);GO:0009815(1-aminocyclopropane-1-carboxylate oxidase activity);GO:0031418(L-ascorbic acid binding);GO:0046872(metal ion binding);GO:0051365(cellular response to potassium ion starvation);GO:0055114(oxidation-reduction process);GO:0071281(cellular response to iron ion);GO:0071398(cellular response to fatty…	ko00270(Cysteine and methionine metabolism)	[S]Function unknown
569	XM_013877204.2	bna-miR172d	1	PREDICTED: Brassica napus exocyst complex component EXO70H1-like (LOC106436242), mRNA	GO:0000145(exocyst);GO:0005634(nucleus);GO:0005829(cytosol);GO:0006887(exocytosis);GO:0006904(vesicle docking involved in exocytosis)	-	[S]Function unknown
570	XM_013877672.2	novel_30	1	PREDICTED: Brassica napus elicitor-responsive protein 3 (LOC106436715), mRNA	GO:0005829(cytosol);GO:0009409(response to cold);GO:0009506(plasmodesma)	ko04144(Endocytosis)	[S]Function unknown
571	XM_013877693.2	novel_259	1	PREDICTED: Brassica napus tetratricopeptide repeat protein 38-like (LOC106436747), transcript variant X1, mRNA	GO:0005575(cellular_component);GO:0008150(biological_process)	-	[S]Function unknown
572	XM_013877695.2	novel_280	1	PREDICTED: Brassica napus uncharacterized LOC106436749 (LOC106436749), mRNA	GO:0003674(molecular_function);GO:0005634(nucleus);GO:0005773(vacuole);GO:0008150(biological_process)	ko04141(Protein processing in endoplasmic reticulum);ko04120(Ubiquitin mediated proteolysis)	[S]Function unknown
573	XM_013877696.2	novel_259	1	PREDICTED: Brassica napus tetratricopeptide repeat protein 38-like (LOC106436750), mRNA	GO:0005575(cellular_component);GO:0008150(biological_process)	-	[S]Function unknown
574	XM_013877755.2	novel_172,novel_202	2	PREDICTED: Brassica napus two-component response regulator ARR11-like (LOC106436806), transcript variant X1, mRNA	GO:0000156(phosphorelay response regulator activity);GO:0000160(phosphorelay signal transduction system);GO:0003677(DNA binding);GO:0003700(transcription factor activity, sequence-specific DNA binding);GO:0005515(protein binding);GO:0005634(nucleus);GO:0006351(transcription, DNA-templated);GO:0006355(regulation of transcription, DNA-templated);GO:0009735(response to cytokinin);GO:0009736(cytokini…	ko04075(Plant hormone signal transduction)	[T]Signal transduction mechanisms
575	XM_013877756.2	novel_172,novel_202	2	PREDICTED: Brassica napus two-component response regulator ARR11-like (LOC106436806), transcript variant X3, mRNA	GO:0000156(phosphorelay response regulator activity);GO:0000160(phosphorelay signal transduction system);GO:0003677(DNA binding);GO:0003700(transcription factor activity, sequence-specific DNA binding);GO:0005515(protein binding);GO:0005634(nucleus);GO:0006351(transcription, DNA-templated);GO:0006355(regulation of transcription, DNA-templated);GO:0009735(response to cytokinin);GO:0009736(cytokini…	ko04075(Plant hormone signal transduction)	[T]Signal transduction mechanisms
576	XM_013878360.2	bna-miR172a,bna-miR172b,bna-miR172d	3	PREDICTED: Brassica napus ethylene-responsive transcription factor RAP2-7 (LOC106437467), mRNA	GO:0003677(DNA binding);GO:0003700(transcription factor activity, sequence-specific DNA binding);GO:0005634(nucleus);GO:0006351(transcription, DNA-templated);GO:0006355(regulation of transcription, DNA-templated);GO:0009908(flower development);GO:0010073(meristem maintenance);GO:0010093(specification of floral organ identity);GO:0019953(sexual reproduction);GO:0030154(cell differentiation);GO:004…	ko04075(Plant hormone signal transduction)	[K]Transcription
577	XM_013878912.2	novel_51	1	PREDICTED: Brassica napus growth-regulating factor 3-like (LOC106437900), transcript variant X1, mRNA	GO:0005524(ATP binding);GO:0005634(nucleus);GO:0006351(transcription, DNA-templated);GO:0006355(regulation of transcription, DNA-templated);GO:0008285(negative regulation of cell proliferation);GO:0009624(response to nematode);GO:0044212(transcription regulatory region DNA binding);GO:0048364(root development);GO:0048366(leaf development);GO:0061062(regulation of nematode larval development)	-	[K]Transcription
578	XM_013879059.2	bna-miR6029	1	PREDICTED: Brassica napus WEB family protein At2g40480 (LOC106438024), mRNA	GO:0003674(molecular_function)	-	[S]Function unknown
579	XM_013879337.2	bna-miR171a,bna-miR171f,bna-miR171g,novel_146	4	PREDICTED: Brassica napus scarecrow-like protein 27 (LOC106438236), mRNA	GO:0003700(transcription factor activity, sequence-specific DNA binding);GO:0005634(nucleus);GO:0006351(transcription, DNA-templated);GO:0006355(regulation of transcription, DNA-templated);GO:0030154(cell differentiation);GO:0043565(sequence-specific DNA binding);GO:0048768(root hair cell tip growth);GO:0051301(cell division)	ko04075(Plant hormone signal transduction)	[K]Transcription
580	XM_013879376.2	novel_1	1	PREDICTED: Brassica napus ATP-dependent helicase BRM-like (LOC106438266), transcript variant X1, mRNA	GO:0003677(DNA binding);GO:0003682(chromatin binding);GO:0004386(helicase activity);GO:0005515(protein binding);GO:0005524(ATP binding);GO:0005634(nucleus);GO:0005829(cytosol);GO:0006351(transcription, DNA-templated);GO:0006355(regulation of transcription, DNA-templated);GO:0008094(DNA-dependent ATPase activity);GO:0010199(organ boundary specification between lateral organs and the meristem);GO:0…	ko03420(Nucleotide excision repair)	[L]Replication, recombination and repair
581	XM_013879380.2	bna-miR860	1	PREDICTED: Brassica napus ubiquitin-conjugating enzyme E2 6 (LOC106438269), mRNA	GO:0004842(ubiquitin-protein transferase activity);GO:0005524(ATP binding);GO:0005634(nucleus);GO:0005737(cytoplasm);GO:0006511(ubiquitin-dependent protein catabolic process);GO:0016567(protein ubiquitination);GO:0031625(ubiquitin protein ligase binding);GO:0061630(ubiquitin protein ligase activity)	ko04120(Ubiquitin mediated proteolysis)	[O]Posttranslational modification, protein turnover, chaperones
582	XM_013879452.2	bna-miR164b	1	PREDICTED: Brassica napus UDP-glucuronic acid decarboxylase 4-like (LOC106438334), mRNA	GO:0000139(Golgi membrane);GO:0003824(catalytic activity);GO:0005768(endosome);GO:0005794(Golgi apparatus);GO:0005802(trans-Golgi network);GO:0005829(cytosol);GO:0005886(plasma membrane);GO:0008460(dTDP-glucose 4,6-dehydratase activity);GO:0009225(nucleotide-sugar metabolic process);GO:0016020(membrane);GO:0016021(integral component of membrane);GO:0019305(dTDP-rhamnose biosynthetic process);GO:0…	ko00500(Starch and sucrose metabolism);ko00520(Amino sugar and nucleotide sugar metabolism)	[M]Cell wall/membrane/envelope biogenesis
583	XM_013879461.2	bna-miR172a,bna-miR172b,bna-miR172d	3	PREDICTED: Brassica napus ethylene-responsive transcription factor RAP2-7-like (LOC106438341), mRNA	GO:0010227(floral organ abscission);GO:0048316(seed development);GO:0048461(flower structural organization);GO:0080187(floral organ senescence)	ko04075(Plant hormone signal transduction)	[K]Transcription
584	XM_013879555.2	bna-miR159,novel_30	2	PREDICTED: Brassica napus transcription factor MYB104-like (LOC106438414), mRNA	GO:0003677(DNA binding);GO:0003700(transcription factor activity, sequence-specific DNA binding);GO:0005634(nucleus);GO:0006355(regulation of transcription, DNA-templated)	ko04626(Plant-pathogen interaction)	[K]Transcription
585	XM_013879650.1	bna-miR159,novel_30	2	PREDICTED: Brassica napus transcription factor MYB104-like (LOC106438484), mRNA	GO:0003677(DNA binding);GO:0003700(transcription factor activity, sequence-specific DNA binding);GO:0005634(nucleus);GO:0006355(regulation of transcription, DNA-templated)	ko04626(Plant-pathogen interaction)	[K]Transcription
586	XM_013879682.2	novel_280	1	PREDICTED: Brassica napus 40S ribosomal protein S18 (LOC106438500), mRNA	GO:0003735(structural constituent of ribosome);GO:0005618(cell wall);GO:0005737(cytoplasm);GO:0005774(vacuolar membrane);GO:0005794(Golgi apparatus);GO:0005829(cytosol);GO:0005840(ribosome);GO:0005886(plasma membrane);GO:0006412(translation);GO:0006413(translational initiation);GO:0009506(plasmodesma);GO:0015935(small ribosomal subunit);GO:0022627(cytosolic small ribosomal subunit);GO:0042254(rib…	ko03010(Ribosome)	[J]Translation, ribosomal structure and biogenesis
587	XM_013879835.2	bna-miR172a,bna-miR172b,bna-miR172d	3	PREDICTED: Brassica napus shaggy-related protein kinase theta-like (LOC106438604), mRNA	GO:0004674(protein serine/threonine kinase activity);GO:0005524(ATP binding);GO:0005634(nucleus);GO:0005829(cytosol);GO:0009741(response to brassinosteroid);GO:0016301(kinase activity);GO:0046777(protein autophosphorylation)	ko04075(Plant hormone signal transduction)	[T]Signal transduction mechanisms
588	XM_013879934.2	novel_30	1	PREDICTED: Brassica napus transcription factor UNE12-like (LOC106438684), mRNA	GO:0001046(core promoter sequence-specific DNA binding);GO:0001228(transcriptional activator activity, RNA polymerase II transcription regulatory region sequence-specific binding);GO:0003677(DNA binding);GO:0003700(transcription factor activity, sequence-specific DNA binding);GO:0005634(nucleus);GO:0006355(regulation of transcription, DNA-templated);GO:0006366(transcription from RNA polymerase II…	ko04075(Plant hormone signal transduction);ko04712(Circadian rhythm - plant)	[K]Transcription
589	XM_013879981.2	bna-miR393	1	PREDICTED: Brassica napus GRR1-like protein 1 (LOC106438726), mRNA	GO:0004842(ubiquitin-protein transferase activity);GO:0005515(protein binding);GO:0005634(nucleus);GO:0006511(ubiquitin-dependent protein catabolic process);GO:0006952(defense response);GO:0009733(response to auxin);GO:0010011(auxin binding);GO:0010152(pollen maturation);GO:0016567(protein ubiquitination);GO:0043224(nuclear SCF ubiquitin ligase complex);GO:0045014(negative regulation of transcrip…	ko04075(Plant hormone signal transduction)	[S]Function unknown
590	XM_013880405.2	bna-miR167c,bna-miR167d	2	PREDICTED: Brassica napus uncharacterized LOC106439060 (LOC106439060), mRNA	GO:0003674(molecular_function);GO:0005739(mitochondrion);GO:0008150(biological_process)	-	[S]Function unknown
591	XM_013880466.2	novel_149	1	PREDICTED: Brassica napus long chain acyl-CoA synthetase 6, peroxisomal (LOC106439103), mRNA	GO:0001676(long-chain fatty acid metabolic process);GO:0004467(long-chain fatty acid-CoA ligase activity);GO:0005524(ATP binding);GO:0005777(peroxisome);GO:0006631(fatty acid metabolic process);GO:0007275(multicellular organism development);GO:0009507(chloroplast);GO:0009514(glyoxysome);GO:0010193(response to ozone);GO:0016020(membrane);GO:0046861(glyoxysomal membrane)	ko01212(Fatty acid metabolism);ko00061(Fatty acid biosynthesis);ko00071(Fatty acid degradation);ko04146(Peroxisome)	[I]Lipid transport and metabolism
592	XM_013880479.2	bna-miR169m,bna-miR169n,novel_163,novel_222	4	PREDICTED: Brassica napus nuclear transcription factor Y subunit A-2 (LOC106439112), mRNA	GO:0003677(DNA binding);GO:0003700(transcription factor activity, sequence-specific DNA binding);GO:0005634(nucleus);GO:0006351(transcription, DNA-templated);GO:0006355(regulation of transcription, DNA-templated);GO:0009567(double fertilization forming a zygote and endosperm);GO:0016602(CCAAT-binding factor complex)	ko00970(Aminoacyl-tRNA biosynthesis)	[K]Transcription
593	XM_013880612.2	bna-miR167d	1	PREDICTED: Brassica napus ethylene-responsive transcription factor ERF060-like (LOC106439206), mRNA	GO:0003677(DNA binding);GO:0003700(transcription factor activity, sequence-specific DNA binding);GO:0005634(nucleus);GO:0006351(transcription, DNA-templated);GO:0006355(regulation of transcription, DNA-templated);GO:0009873(ethylene-activated signaling pathway)	ko04626(Plant-pathogen interaction)	[K]Transcription
594	XM_013880833.2	novel_320	1	PREDICTED: Brassica napus transcription factor TCP4 (LOC106439393), transcript variant X1, mRNA	GO:0003677(DNA binding);GO:0003700(transcription factor activity, sequence-specific DNA binding);GO:0005515(protein binding);GO:0005634(nucleus);GO:0006351(transcription, DNA-templated);GO:0006355(regulation of transcription, DNA-templated);GO:0009793(embryo development ending in seed dormancy);GO:0009965(leaf morphogenesis);GO:0030154(cell differentiation);GO:0045962(positive regulation of devel…	-	[K]Transcription
595	XM_013880834.2	novel_320	1	PREDICTED: Brassica napus transcription factor TCP4 (LOC106439393), transcript variant X3, mRNA	GO:0003677(DNA binding);GO:0003700(transcription factor activity, sequence-specific DNA binding);GO:0005515(protein binding);GO:0005634(nucleus);GO:0006351(transcription, DNA-templated);GO:0006355(regulation of transcription, DNA-templated);GO:0009793(embryo development ending in seed dormancy);GO:0009965(leaf morphogenesis);GO:0030154(cell differentiation);GO:0045962(positive regulation of devel…	-	[K]Transcription
596	XM_013880845.2	bna-miR164a,bna-miR164b	2	PREDICTED: Brassica napus protein CUP-SHAPED COTYLEDON 1-like (LOC106439402), mRNA	GO:0003677(DNA binding);GO:0003700(transcription factor activity, sequence-specific DNA binding);GO:0005634(nucleus);GO:0006351(transcription, DNA-templated);GO:0006355(regulation of transcription, DNA-templated);GO:0009793(embryo development ending in seed dormancy);GO:0009908(flower development);GO:0010014(meristem initiation);GO:0010072(primary shoot apical meristem specification);GO:0010160(f…	ko03018(RNA degradation)	[K]Transcription
597	XM_013880925.2	bna-miR167c,bna-miR167d	2	PREDICTED: Brassica napus tudor domain-containing protein 3 (LOC106439475), transcript variant X1, mRNA	GO:0005739(mitochondrion)	-	[S]Function unknown
598	XM_013881036.2	novel_207	1	PREDICTED: Brassica napus uncharacterized LOC106439555 (LOC106439555), mRNA	GO:0003674(molecular_function);GO:0005739(mitochondrion);GO:0008150(biological_process);GO:0009507(chloroplast)	-	[S]Function unknown
599	XM_013881104.2	bna-miR395a,bna-miR395d	2	PREDICTED: Brassica napus ATP sulfurylase 1, chloroplastic (LOC106439617), mRNA	GO:0000103(sulfate assimilation);GO:0001887(selenium compound metabolic process);GO:0004781(sulfate adenylyltransferase (ATP) activity);GO:0005524(ATP binding);GO:0005829(cytosol);GO:0005886(plasma membrane);GO:0009507(chloroplast);GO:0009570(chloroplast stroma);GO:0009735(response to cytokinin);GO:0046686(response to cadmium ion);GO:0070814(hydrogen sulfide biosynthetic process)	ko00920(Sulfur metabolism);ko00230(Purine metabolism);ko00450(Selenocompound metabolism);ko00261(Monobactam biosynthesis)	[P]Inorganic ion transport and metabolism
600	XM_013881267.2	novel_267	1	PREDICTED: Brassica napus calmodulin-like protein 12 (LOC106439756), mRNA	GO:0005524(ATP binding);GO:0005634(nucleus);GO:0006952(defense response);GO:0007165(signal transduction);GO:0043531(ADP binding)	ko04070(Phosphatidylinositol signaling system);ko04626(Plant-pathogen interaction)	[D]Cell cycle control, cell division, chromosome partitioning ;[T]Signal transduction mechanisms ;[Z]Cytoskeleton
601	XM_013881405.2	bna-miR172a,bna-miR172b,bna-miR172d	3	PREDICTED: Brassica napus AP2-like ethylene-responsive transcription factor SMZ (LOC106439870), mRNA	GO:0003677(DNA binding);GO:0003700(transcription factor activity, sequence-specific DNA binding);GO:0005634(nucleus);GO:0006351(transcription, DNA-templated);GO:0006355(regulation of transcription, DNA-templated);GO:0007275(multicellular organism development);GO:0009658(chloroplast organization);GO:0009873(ethylene-activated signaling pathway)	ko04075(Plant hormone signal transduction)	[K]Transcription
602	XM_013881459.2	bna-miR169m,novel_163	2	PREDICTED: Brassica napus autophagy-related protein 3 (LOC106439913), mRNA	GO:0005737(cytoplasm);GO:0005829(cytosol);GO:0006914(autophagy);GO:0015031(protein transport)	ko04140(Regulation of autophagy)	[U]Intracellular trafficking, secretion, and vesicular transport
603	XM_013881462.2	bna-miR169m,novel_163	2	PREDICTED: Brassica napus autophagy-related protein 3 (LOC106439915), mRNA	GO:0005737(cytoplasm);GO:0005829(cytosol);GO:0006914(autophagy);GO:0015031(protein transport)	ko04140(Regulation of autophagy)	[U]Intracellular trafficking, secretion, and vesicular transport
604	XM_013881471.2	bna-miR164a,bna-miR164b	2	PREDICTED: Brassica napus NAC domain-containing protein 100-like (LOC106439922), mRNA	GO:0003677(DNA binding);GO:0003700(transcription factor activity, sequence-specific DNA binding);GO:0005634(nucleus);GO:0006351(transcription, DNA-templated);GO:0006355(regulation of transcription, DNA-templated);GO:0007275(multicellular organism development)	ko03018(RNA degradation)	[K]Transcription
605	XM_013881978.2	novel_343	1	PREDICTED: Brassica napus dehydration-responsive element-binding protein 2D (LOC106440337), mRNA	GO:0003677(DNA binding);GO:0003700(transcription factor activity, sequence-specific DNA binding);GO:0005634(nucleus);GO:0006351(transcription, DNA-templated);GO:0006355(regulation of transcription, DNA-templated);GO:0010200(response to chitin)	ko04626(Plant-pathogen interaction)	[K]Transcription
606	XM_013882199.2	bna-miR172d	1	PREDICTED: Brassica napus cysteine-rich receptor-like protein kinase 10 (LOC106440510), mRNA	GO:0004674(protein serine/threonine kinase activity);GO:0005524(ATP binding);GO:0005886(plasma membrane);GO:0006468(protein phosphorylation);GO:0009506(plasmodesma);GO:0016021(integral component of membrane);GO:0016301(kinase activity);GO:0042742(defense response to bacterium)	ko00520(Amino sugar and nucleotide sugar metabolism)	[T]Signal transduction mechanisms
607	XM_013882387.2	novel_207	1	PREDICTED: Brassica napus probable mediator of RNA polymerase II transcription subunit 26b (LOC106440660), mRNA	GO:0003677(DNA binding);GO:0003746(translation elongation factor activity);GO:0005634(nucleus);GO:0006355(regulation of transcription, DNA-templated);GO:0006414(translational elongation)	-	[S]Function unknown
608	XM_013882574.2	novel_51	1	PREDICTED: Brassica napus growth-regulating factor 8-like (LOC106440817), transcript variant X1, mRNA	GO:0005524(ATP binding);GO:0005634(nucleus);GO:0006351(transcription, DNA-templated);GO:0006355(regulation of transcription, DNA-templated);GO:0009941(chloroplast envelope);GO:0048366(leaf development)	-	[K]Transcription
609	XM_013882576.2	novel_51	1	PREDICTED: Brassica napus growth-regulating factor 8-like (LOC106440817), transcript variant X2, mRNA	GO:0005524(ATP binding);GO:0005634(nucleus);GO:0006351(transcription, DNA-templated);GO:0006355(regulation of transcription, DNA-templated);GO:0009941(chloroplast envelope);GO:0048366(leaf development)	-	[K]Transcription
610	XM_013882940.2	bna-miR824	1	PREDICTED: Brassica napus agamous-like MADS-box protein AGL16 (LOC106441133), mRNA	GO:0003677(DNA binding);GO:0003700(transcription factor activity, sequence-specific DNA binding);GO:0005515(protein binding);GO:0005634(nucleus);GO:0006351(transcription, DNA-templated);GO:0006355(regulation of transcription, DNA-templated);GO:0008134(transcription factor binding);GO:0010440(stomatal lineage progression);GO:0042803(protein homodimerization activity);GO:0046983(protein dimerizatio…	ko03060(Protein export)	[K]Transcription
611	XM_013882974.2	bna-miR6030,novel_135	2	PREDICTED: Brassica napus probable disease resistance protein At1g61190 (LOC106441161), mRNA	GO:0005524(ATP binding);GO:0005575(cellular_component);GO:0006952(defense response);GO:0043531(ADP binding)	ko04626(Plant-pathogen interaction)	[S]Function unknown
612	XM_013882980.2	bna-miR172d	1	PREDICTED: Brassica napus cysteine-rich receptor-like protein kinase 24 (LOC106441165), transcript variant X1, mRNA	GO:0004674(protein serine/threonine kinase activity);GO:0005524(ATP binding);GO:0005576(extracellular region);GO:0005634(nucleus);GO:0005739(mitochondrion);GO:0005886(plasma membrane);GO:0006468(protein phosphorylation);GO:0009506(plasmodesma);GO:0016021(integral component of membrane);GO:0016301(kinase activity);GO:0042742(defense response to bacterium)	ko00520(Amino sugar and nucleotide sugar metabolism)	[T]Signal transduction mechanisms
613	XM_013882982.2	bna-miR172d	1	PREDICTED: Brassica napus cysteine-rich receptor-like protein kinase 24 (LOC106441165), transcript variant X2, mRNA	GO:0004674(protein serine/threonine kinase activity);GO:0005524(ATP binding);GO:0005576(extracellular region);GO:0005634(nucleus);GO:0005739(mitochondrion);GO:0005886(plasma membrane);GO:0006468(protein phosphorylation);GO:0009506(plasmodesma);GO:0016021(integral component of membrane);GO:0016301(kinase activity);GO:0042742(defense response to bacterium)	ko00520(Amino sugar and nucleotide sugar metabolism)	[T]Signal transduction mechanisms
614	XM_013882991.2	bna-miR172d	1	PREDICTED: Brassica napus cysteine-rich receptor-like protein kinase 24 (LOC106441177), transcript variant X1, mRNA	GO:0004674(protein serine/threonine kinase activity);GO:0005524(ATP binding);GO:0005576(extracellular region);GO:0005634(nucleus);GO:0005739(mitochondrion);GO:0005886(plasma membrane);GO:0006468(protein phosphorylation);GO:0009506(plasmodesma);GO:0016021(integral component of membrane);GO:0016301(kinase activity);GO:0042742(defense response to bacterium)	ko00520(Amino sugar and nucleotide sugar metabolism)	[T]Signal transduction mechanisms
615	XM_013882995.2	bna-miR172d	1	PREDICTED: Brassica napus cysteine-rich receptor-like protein kinase 24 (LOC106441177), transcript variant X2, mRNA	GO:0004674(protein serine/threonine kinase activity);GO:0005524(ATP binding);GO:0005576(extracellular region);GO:0005634(nucleus);GO:0005739(mitochondrion);GO:0005886(plasma membrane);GO:0006468(protein phosphorylation);GO:0009506(plasmodesma);GO:0016021(integral component of membrane);GO:0016301(kinase activity);GO:0042742(defense response to bacterium)	ko00520(Amino sugar and nucleotide sugar metabolism)	[T]Signal transduction mechanisms
616	XM_013884453.2	bna-miR160a	1	PREDICTED: Brassica napus auxin response factor 16-like (LOC106442809), mRNA	GO:0003677(DNA binding);GO:0003700(transcription factor activity, sequence-specific DNA binding);GO:0005634(nucleus);GO:0006351(transcription, DNA-templated);GO:0006355(regulation of transcription, DNA-templated);GO:0007389(pattern specification process);GO:0009733(response to auxin);GO:0009734(auxin-activated signaling pathway);GO:0035198(miRNA binding);GO:0048829(root cap development);GO:005130…	ko04075(Plant hormone signal transduction)	[K]Transcription
617	XM_013884910.2	bna-miR169a,bna-miR169c,bna-miR169g,bna-miR169n	4	PREDICTED: Brassica napus nuclear transcription factor Y subunit A-5-like (LOC106443339), transcript variant X1, mRNA	GO:0003677(DNA binding);GO:0003700(transcription factor activity, sequence-specific DNA binding);GO:0005634(nucleus);GO:0006351(transcription, DNA-templated);GO:0006355(regulation of transcription, DNA-templated);GO:0009414(response to water deprivation);GO:0009738(abscisic acid-activated signaling pathway);GO:0009785(blue light signaling pathway);GO:0009793(embryo development ending in seed dorm…	ko00970(Aminoacyl-tRNA biosynthesis)	[K]Transcription
618	XM_013884914.2	bna-miR169a,bna-miR169c,bna-miR169g,bna-miR169n	4	PREDICTED: Brassica napus nuclear transcription factor Y subunit A-5-like (LOC106443339), transcript variant X2, mRNA	GO:0003677(DNA binding);GO:0003700(transcription factor activity, sequence-specific DNA binding);GO:0005634(nucleus);GO:0006351(transcription, DNA-templated);GO:0006355(regulation of transcription, DNA-templated);GO:0009414(response to water deprivation);GO:0009738(abscisic acid-activated signaling pathway);GO:0009785(blue light signaling pathway);GO:0009793(embryo development ending in seed dorm…	ko00970(Aminoacyl-tRNA biosynthesis)	[K]Transcription
619	XM_013884921.2	bna-miR169a,bna-miR169c,bna-miR169g,bna-miR169n	4	PREDICTED: Brassica napus nuclear transcription factor Y subunit A-5-like (LOC106443339), transcript variant X3, mRNA	GO:0003677(DNA binding);GO:0003700(transcription factor activity, sequence-specific DNA binding);GO:0005634(nucleus);GO:0006351(transcription, DNA-templated);GO:0006355(regulation of transcription, DNA-templated);GO:0009414(response to water deprivation);GO:0009738(abscisic acid-activated signaling pathway);GO:0009785(blue light signaling pathway);GO:0009793(embryo development ending in seed dorm…	ko00970(Aminoacyl-tRNA biosynthesis)	[K]Transcription
620	XM_013885042.2	bna-miR159,novel_30	2	PREDICTED: Brassica napus protein SPEAR2-like (LOC106443481), mRNA	GO:0005515(protein binding);GO:0005634(nucleus);GO:0006351(transcription, DNA-templated);GO:0006355(regulation of transcription, DNA-templated);GO:0045892(negative regulation of transcription, DNA-templated);GO:0048366(leaf development)	-	[S]Function unknown
621	XM_013885247.2	bna-miR161	1	PREDICTED: Brassica napus cyclin-U4-2-like (LOC106443700), mRNA	GO:0000079(regulation of cyclin-dependent protein serine/threonine kinase activity);GO:0004693(cyclin-dependent protein serine/threonine kinase activity);GO:0005634(nucleus);GO:0007049(cell cycle);GO:0019901(protein kinase binding);GO:0051301(cell division);GO:0051726(regulation of cell cycle)	ko01200(Carbon metabolism);ko01210(2-Oxocarboxylic acid metabolism);ko01230(Biosynthesis of amino acids);ko00020(Citrate cycle (TCA cycle));ko00630(Glyoxylate and dicarboxylate metabolism)	[S]Function unknown
622	XM_013885563.2	bna-miR164a,bna-miR164b	2	PREDICTED: Brassica napus protein CUP-SHAPED COTYLEDON 1-like (LOC106444027), mRNA	GO:0003677(DNA binding);GO:0003700(transcription factor activity, sequence-specific DNA binding);GO:0005634(nucleus);GO:0006351(transcription, DNA-templated);GO:0006355(regulation of transcription, DNA-templated);GO:0009793(embryo development ending in seed dormancy);GO:0009908(flower development);GO:0010014(meristem initiation);GO:0010072(primary shoot apical meristem specification);GO:0010160(f…	ko03018(RNA degradation)	[K]Transcription
623	XM_013885712.2	bna-miR164a,bna-miR164b	2	PREDICTED: Brassica napus NAC domain-containing protein 100-like (LOC106444178), mRNA	GO:0003677(DNA binding);GO:0003700(transcription factor activity, sequence-specific DNA binding);GO:0005634(nucleus);GO:0006351(transcription, DNA-templated);GO:0006355(regulation of transcription, DNA-templated);GO:0007275(multicellular organism development)	ko03018(RNA degradation)	[K]Transcription
624	XM_013886304.2	bna-miR393	1	PREDICTED: Brassica napus protein TRANSPORT INHIBITOR RESPONSE 1-like (LOC106444880), transcript variant X1, mRNA	GO:0000151(ubiquitin ligase complex);GO:0000822(inositol hexakisphosphate binding);GO:0004842(ubiquitin-protein transferase activity);GO:0005515(protein binding);GO:0005634(nucleus);GO:0006511(ubiquitin-dependent protein catabolic process);GO:0006952(defense response);GO:0007049(cell cycle);GO:0009733(response to auxin);GO:0009734(auxin-activated signaling pathway);GO:0009873(ethylene-activated s…	ko04075(Plant hormone signal transduction)	[S]Function unknown
625	XM_013886305.2	bna-miR393	1	PREDICTED: Brassica napus protein TRANSPORT INHIBITOR RESPONSE 1-like (LOC106444880), transcript variant X2, mRNA	GO:0000151(ubiquitin ligase complex);GO:0000822(inositol hexakisphosphate binding);GO:0004842(ubiquitin-protein transferase activity);GO:0005515(protein binding);GO:0005634(nucleus);GO:0006511(ubiquitin-dependent protein catabolic process);GO:0006952(defense response);GO:0007049(cell cycle);GO:0009733(response to auxin);GO:0009734(auxin-activated signaling pathway);GO:0009873(ethylene-activated s…	ko04075(Plant hormone signal transduction)	[S]Function unknown
626	XM_013886337.2	novel_1	1	PREDICTED: Brassica napus 60S ribosomal protein L13-1-like (LOC106444906), mRNA	GO:0003723(RNA binding);GO:0003735(structural constituent of ribosome);GO:0005618(cell wall);GO:0005730(nucleolus);GO:0005737(cytoplasm);GO:0005774(vacuolar membrane);GO:0005794(Golgi apparatus);GO:0005829(cytosol);GO:0005840(ribosome);GO:0005886(plasma membrane);GO:0006412(translation);GO:0009506(plasmodesma);GO:0009735(response to cytokinin);GO:0016020(membrane);GO:0022625(cytosolic large ribos…	ko03010(Ribosome)	[J]Translation, ribosomal structure and biogenesis
627	XM_013886407.2	bna-miR393	1	PREDICTED: Brassica napus protein TRANSPORT INHIBITOR RESPONSE 1 (LOC106444957), transcript variant X3, mRNA	GO:0000151(ubiquitin ligase complex);GO:0000822(inositol hexakisphosphate binding);GO:0004842(ubiquitin-protein transferase activity);GO:0005515(protein binding);GO:0005634(nucleus);GO:0006511(ubiquitin-dependent protein catabolic process);GO:0006952(defense response);GO:0007049(cell cycle);GO:0009733(response to auxin);GO:0009734(auxin-activated signaling pathway);GO:0009873(ethylene-activated s…	ko04075(Plant hormone signal transduction)	[S]Function unknown
628	XM_013886427.2	novel_221	1	PREDICTED: Brassica napus uncharacterized LOC106444973 (LOC106444973), transcript variant X1, mRNA	GO:0003674(molecular_function);GO:0005739(mitochondrion);GO:0008150(biological_process);GO:0009507(chloroplast)	-	[S]Function unknown
629	XM_013886428.2	novel_221	1	PREDICTED: Brassica napus uncharacterized LOC106444973 (LOC106444973), transcript variant X2, mRNA	GO:0003674(molecular_function);GO:0005739(mitochondrion);GO:0008150(biological_process);GO:0009507(chloroplast)	-	[S]Function unknown
630	XM_013886508.2	bna-miR167a,bna-miR167c,bna-miR167d,novel_53	4	PREDICTED: Brassica napus auxin response factor 8 (LOC106445029), transcript variant X1, mRNA	GO:0003677(DNA binding);GO:0003700(transcription factor activity, sequence-specific DNA binding);GO:0005634(nucleus);GO:0006351(transcription, DNA-templated);GO:0006355(regulation of transcription, DNA-templated);GO:0009733(response to auxin);GO:0009734(auxin-activated signaling pathway);GO:0009908(flower development)	ko04075(Plant hormone signal transduction)	[K]Transcription
631	XM_013886509.2	bna-miR167a,bna-miR167c,bna-miR167d,novel_53	4	PREDICTED: Brassica napus auxin response factor 8 (LOC106445029), transcript variant X2, mRNA	GO:0003677(DNA binding);GO:0003700(transcription factor activity, sequence-specific DNA binding);GO:0005634(nucleus);GO:0006351(transcription, DNA-templated);GO:0006355(regulation of transcription, DNA-templated);GO:0009733(response to auxin);GO:0009734(auxin-activated signaling pathway);GO:0009908(flower development)	ko04075(Plant hormone signal transduction)	[K]Transcription
632	XM_013886638.2	novel_51	1	PREDICTED: Brassica napus cysteine synthase, mitochondrial (LOC106445127), transcript variant X2, mRNA	GO:0004124(cysteine synthase activity);GO:0005515(protein binding);GO:0005524(ATP binding);GO:0005739(mitochondrion);GO:0006535(cysteine biosynthetic process from serine);GO:0008270(zinc ion binding);GO:0009507(chloroplast);GO:0009567(double fertilization forming a zygote and endosperm);GO:0009570(chloroplast stroma);GO:0009860(pollen tube growth);GO:0016740(transferase activity);GO:0019344(cyste…	ko01200(Carbon metabolism);ko01230(Biosynthesis of amino acids);ko00920(Sulfur metabolism);ko00270(Cysteine and methionine metabolism)	[E]Amino acid transport and metabolism
633	XM_013886973.2	bna-miR6030	1	PREDICTED: Brassica napus putative disease resistance protein At1g63350 (LOC106445418), mRNA	GO:0005524(ATP binding);GO:0005575(cellular_component);GO:0006952(defense response);GO:0043531(ADP binding)	ko04626(Plant-pathogen interaction)	[S]Function unknown
634	XM_013887071.2	bna-miR172a,bna-miR172b,bna-miR172d	3	PREDICTED: Brassica napus floral homeotic protein APETALA 2 (LOC106445506), transcript variant X1, mRNA	GO:0010227(floral organ abscission);GO:0048316(seed development);GO:0048461(flower structural organization);GO:0080187(floral organ senescence)	ko04075(Plant hormone signal transduction)	[K]Transcription
635	XM_013887343.2	bna-miR403	1	PREDICTED: Brassica napus protein argonaute 2-like (LOC106445727), transcript variant X1, mRNA	GO:0005515(protein binding);GO:0005737(cytoplasm);GO:0006351(transcription, DNA-templated);GO:0006355(regulation of transcription, DNA-templated);GO:0006417(regulation of translation);GO:0019048(modulation by virus of host morphology or physiology);GO:0030529(intracellular ribonucleoprotein complex);GO:0031047(gene silencing by RNA);GO:0035197(siRNA binding);GO:0042742(defense response to bacteri…	-	[J]Translation, ribosomal structure and biogenesis
636	XM_013887346.2	bna-miR403	1	PREDICTED: Brassica napus protein argonaute 2-like (LOC106445727), transcript variant X2, mRNA	GO:0005515(protein binding);GO:0005737(cytoplasm);GO:0006351(transcription, DNA-templated);GO:0006355(regulation of transcription, DNA-templated);GO:0006417(regulation of translation);GO:0019048(modulation by virus of host morphology or physiology);GO:0030529(intracellular ribonucleoprotein complex);GO:0031047(gene silencing by RNA);GO:0035197(siRNA binding);GO:0042742(defense response to bacteri…	-	[J]Translation, ribosomal structure and biogenesis
637	XM_013887347.2	bna-miR403	1	PREDICTED: Brassica napus protein argonaute 2-like (LOC106445727), transcript variant X3, mRNA	GO:0005515(protein binding);GO:0005737(cytoplasm);GO:0006351(transcription, DNA-templated);GO:0006355(regulation of transcription, DNA-templated);GO:0006417(regulation of translation);GO:0019048(modulation by virus of host morphology or physiology);GO:0030529(intracellular ribonucleoprotein complex);GO:0031047(gene silencing by RNA);GO:0035197(siRNA binding);GO:0042742(defense response to bacteri…	-	[J]Translation, ribosomal structure and biogenesis
638	XM_013887816.2	novel_54	1	PREDICTED: Brassica napus protease Do-like 9 (LOC106446132), mRNA	GO:0004252(serine-type endopeptidase activity);GO:0005730(nucleolus);GO:0005739(mitochondrion);GO:0006508(proteolysis);GO:0008236(serine-type peptidase activity);GO:0009507(chloroplast)	-	[O]Posttranslational modification, protein turnover, chaperones
639	XM_013887832.2	bna-miR403	1	PREDICTED: Brassica napus protein argonaute 2-like (LOC106446146), mRNA	GO:0005515(protein binding);GO:0005737(cytoplasm);GO:0006351(transcription, DNA-templated);GO:0006355(regulation of transcription, DNA-templated);GO:0006417(regulation of translation);GO:0019048(modulation by virus of host morphology or physiology);GO:0030529(intracellular ribonucleoprotein complex);GO:0031047(gene silencing by RNA);GO:0035197(siRNA binding);GO:0042742(defense response to bacteri…	-	[J]Translation, ribosomal structure and biogenesis
640	XM_013887909.2	bna-miR161	1	PREDICTED: Brassica napus pentatricopeptide repeat-containing protein At5g41170, mitochondrial-like (LOC106446207), mRNA	GO:0005739(mitochondrion);GO:0008150(biological_process)	-	[L]Replication, recombination and repair
641	XM_013887915.2	novel_1	1	PREDICTED: Brassica napus uncharacterized protein At2g33490-like (LOC106446212), mRNA	GO:0003674(molecular_function);GO:0005737(cytoplasm);GO:0005886(plasma membrane);GO:0008150(biological_process)	-	[S]Function unknown
642	XM_013888011.2	bna-miR6035	1	PREDICTED: Brassica napus disease resistance protein RML1A-like (LOC106446313), mRNA	GO:0005524(ATP binding);GO:0006952(defense response);GO:0007165(signal transduction);GO:0016021(integral component of membrane);GO:0043531(ADP binding)	ko03040(Spliceosome);ko04141(Protein processing in endoplasmic reticulum);ko04144(Endocytosis)	[S]Function unknown
643	XM_013888028.2	novel_267	1	PREDICTED: Brassica napus U-box domain-containing protein 4-like (LOC106446324), mRNA	GO:0005634(nucleus);GO:0005737(cytoplasm)	ko04140(Regulation of autophagy)	[S]Function unknown
644	XM_013888121.2	bna-miR2111c	1	PREDICTED: Brassica napus mediator of RNA polymerase II transcription subunit 18-like (LOC106446408), transcript variant X1, mRNA	GO:0001104(RNA polymerase II transcription cofactor activity);GO:0005634(nucleus);GO:0006369(termination of RNA polymerase II transcription);GO:0010219(regulation of vernalization response);GO:0016592(mediator complex);GO:0045892(negative regulation of transcription, DNA-templated);GO:0048440(carpel development);GO:0048441(petal development);GO:0048442(sepal development);GO:0048443(stamen develop…	-	[K]Transcription
645	XM_013888122.2	bna-miR2111c	1	PREDICTED: Brassica napus mediator of RNA polymerase II transcription subunit 18-like (LOC106446408), transcript variant X2, mRNA	GO:0001104(RNA polymerase II transcription cofactor activity);GO:0005634(nucleus);GO:0006369(termination of RNA polymerase II transcription);GO:0010219(regulation of vernalization response);GO:0016592(mediator complex);GO:0045892(negative regulation of transcription, DNA-templated);GO:0048440(carpel development);GO:0048441(petal development);GO:0048442(sepal development);GO:0048443(stamen develop…	-	[K]Transcription
646	XM_013888124.2	novel_221	1	PREDICTED: Brassica napus protein NAR1 (LOC106446407), mRNA	GO:0005634(nucleus);GO:0005829(cytosol);GO:0008901(ferredoxin hydrogenase activity);GO:0046872(metal ion binding);GO:0051539(4 iron, 4 sulfur cluster binding);GO:0070482(response to oxygen levels)	-	[C]Energy production and conversion
647	XM_013888310.2	novel_207	1	PREDICTED: Brassica napus translation initiation factor IF3-2, chloroplastic-like (LOC106446539), mRNA	GO:0003743(translation initiation factor activity);GO:0006413(translational initiation);GO:0009507(chloroplast)	-	[J]Translation, ribosomal structure and biogenesis
648	XM_013888737.2	bna-miR395a,bna-miR395d	2	PREDICTED: Brassica napus uncharacterized LOC106446918 (LOC106446918), mRNA	GO:0005886(plasma membrane);GO:0016021(integral component of membrane)	-	[S]Function unknown
649	XM_013888776.2	novel_320	1	PREDICTED: Brassica napus beta-glucosidase 15-like (LOC106446946), transcript variant X2, mRNA	GO:0004553(hydrolase activity, hydrolyzing O-glycosyl compounds);GO:0005576(extracellular region);GO:0005618(cell wall);GO:0005794(Golgi apparatus);GO:0005829(cytosol);GO:0005975(carbohydrate metabolic process);GO:0008422(beta-glucosidase activity);GO:0009505(plant-type cell wall);GO:0009506(plasmodesma);GO:0048046(apoplast);GO:1901657(glycosyl compound metabolic process)	ko00500(Starch and sucrose metabolism);ko00460(Cyanoamino acid metabolism);ko00940(Phenylpropanoid biosynthesis)	[G]Carbohydrate transport and metabolism
650	XM_013888780.1	novel_320	1	PREDICTED: Brassica napus beta-glucosidase 15-like (LOC106446949), mRNA	GO:0004553(hydrolase activity, hydrolyzing O-glycosyl compounds);GO:0005576(extracellular region);GO:0005618(cell wall);GO:0005794(Golgi apparatus);GO:0005829(cytosol);GO:0005975(carbohydrate metabolic process);GO:0008422(beta-glucosidase activity);GO:0009505(plant-type cell wall);GO:0009506(plasmodesma);GO:0048046(apoplast);GO:1901657(glycosyl compound metabolic process)	ko00500(Starch and sucrose metabolism);ko00460(Cyanoamino acid metabolism);ko00940(Phenylpropanoid biosynthesis)	[G]Carbohydrate transport and metabolism
651	XM_013888906.2	bna-miR156a,bna-miR156b,bna-miR156d	3	PREDICTED: Brassica napus squamosa promoter-binding-like protein 2 (LOC106447058), transcript variant X2, mRNA	GO:0003677(DNA binding);GO:0003700(transcription factor activity, sequence-specific DNA binding);GO:0005634(nucleus);GO:0006351(transcription, DNA-templated);GO:0006355(regulation of transcription, DNA-templated);GO:0044212(transcription regulatory region DNA binding);GO:0046872(metal ion binding);GO:0048510(regulation of timing of transition from vegetative to reproductive phase);GO:0048653(anth…	ko04075(Plant hormone signal transduction)	[K]Transcription
652	XM_013888918.2	novel_30	1	PREDICTED: Brassica napus mitogen-activated protein kinase 6 (LOC106447065), mRNA	GO:0000302(response to reactive oxygen species);GO:0004672(protein kinase activity);GO:0004707(MAP kinase activity);GO:0005515(protein binding);GO:0005524(ATP binding);GO:0005634(nucleus);GO:0005802(trans-Golgi network);GO:0006970(response to osmotic stress);GO:0006979(response to oxidative stress);GO:0007165(signal transduction);GO:0009409(response to cold);GO:0009524(phragmoplast);GO:0009555(po…	ko04075(Plant hormone signal transduction)	[T]Signal transduction mechanisms
653	XM_013889066.2	bna-miR399a,bna-miR399c,novel_126	3	PREDICTED: Brassica napus probable ubiquitin-conjugating enzyme E2 24 (LOC106447193), mRNA	GO:0004842(ubiquitin-protein transferase activity);GO:0005515(protein binding);GO:0005524(ATP binding);GO:0005634(nucleus);GO:0005783(endoplasmic reticulum);GO:0005794(Golgi apparatus);GO:0006817(phosphate ion transport);GO:0016036(cellular response to phosphate starvation);GO:0016567(protein ubiquitination);GO:0031625(ubiquitin protein ligase binding);GO:0044257(cellular protein catabolic proces…	ko04120(Ubiquitin mediated proteolysis)	[O]Posttranslational modification, protein turnover, chaperones
654	XM_013889094.2	bna-miR166a,bna-miR166f	2	PREDICTED: Brassica napus homeobox-leucine zipper protein ATHB-14-like (LOC106447219), mRNA	GO:0003677(DNA binding);GO:0003700(transcription factor activity, sequence-specific DNA binding);GO:0005634(nucleus);GO:0006351(transcription, DNA-templated);GO:0006355(regulation of transcription, DNA-templated);GO:0008289(lipid binding);GO:0009855(determination of bilateral symmetry);GO:0009944(polarity specification of adaxial/abaxial axis);GO:0009955(adaxial/abaxial pattern specification);GO:…	-	[K]Transcription
655	XM_013889191.2	bna-miR172a	1	PREDICTED: Brassica napus vacuolar-sorting receptor 5-like (LOC106447295), mRNA	GO:0000139(Golgi membrane);GO:0005509(calcium ion binding);GO:0005794(Golgi apparatus);GO:0005887(integral component of plasma membrane);GO:0006623(protein targeting to vacuole);GO:0015031(protein transport);GO:0016021(integral component of membrane);GO:0017119(Golgi transport complex);GO:0030665(clathrin-coated vesicle membrane);GO:0031902(late endosome membrane)	-	[U]Intracellular trafficking, secretion, and vesicular transport
656	XM_013889226.2	novel_51	1	PREDICTED: Brassica napus growth-regulating factor 3-like (LOC106447330), mRNA	GO:0005524(ATP binding);GO:0005634(nucleus);GO:0006351(transcription, DNA-templated);GO:0006355(regulation of transcription, DNA-templated);GO:0008285(negative regulation of cell proliferation);GO:0009624(response to nematode);GO:0044212(transcription regulatory region DNA binding);GO:0048364(root development);GO:0048366(leaf development);GO:0061062(regulation of nematode larval development)	-	[K]Transcription
657	XM_013889525.2	bna-miR156a,bna-miR156d	2	PREDICTED: Brassica napus squamosa promoter-binding-like protein 9 (LOC106447572), mRNA	GO:0003677(DNA binding);GO:0003700(transcription factor activity, sequence-specific DNA binding);GO:0005634(nucleus);GO:0005737(cytoplasm);GO:0006351(transcription, DNA-templated);GO:0006355(regulation of transcription, DNA-templated);GO:0010228(vegetative to reproductive phase transition of meristem);GO:0046872(metal ion binding);GO:0048366(leaf development);GO:0048653(anther development);GO:200…	-	[K]Transcription
658	XM_013889996.2	bna-miR172a	1	PREDICTED: Brassica napus casein kinase II subunit alpha-2 (LOC106448060), mRNA	GO:0009648(photoperiodism);GO:0010229(inflorescence development)	ko03008(Ribosome biogenesis in eukaryotes);ko04712(Circadian rhythm - plant)	[T]Signal transduction mechanisms
659	XM_013891314.2	bna-miR164a,bna-miR164b	2	PREDICTED: Brassica napus NAC domain-containing protein 79 (LOC106449576), mRNA	GO:0003677(DNA binding);GO:0003700(transcription factor activity, sequence-specific DNA binding);GO:0005634(nucleus);GO:0006351(transcription, DNA-templated);GO:0006355(regulation of transcription, DNA-templated);GO:0007275(multicellular organism development)	ko03018(RNA degradation)	[K]Transcription
660	XM_013891324.2	bna-miR161	1	PREDICTED: Brassica napus cyclin-U4-2-like (LOC106449585), mRNA	GO:0000079(regulation of cyclin-dependent protein serine/threonine kinase activity);GO:0004693(cyclin-dependent protein serine/threonine kinase activity);GO:0005634(nucleus);GO:0007049(cell cycle);GO:0019901(protein kinase binding);GO:0051301(cell division);GO:0051726(regulation of cell cycle)	ko01200(Carbon metabolism);ko01210(2-Oxocarboxylic acid metabolism);ko01230(Biosynthesis of amino acids);ko00020(Citrate cycle (TCA cycle));ko00630(Glyoxylate and dicarboxylate metabolism)	[S]Function unknown
661	XM_013891667.2	novel_147	1	PREDICTED: Brassica napus UDP-xylose transporter 1 (LOC106450015), mRNA	GO:0005464(UDP-xylose transmembrane transporter activity);GO:0005783(endoplasmic reticulum);GO:0005794(Golgi apparatus);GO:0005886(plasma membrane);GO:0008643(carbohydrate transport);GO:0015790(UDP-xylose transport);GO:0016020(membrane);GO:0016021(integral component of membrane)	-	[S]Function unknown
662	XM_013891677.2	novel_51	1	PREDICTED: Brassica napus scarecrow-like protein 33 (LOC106450027), mRNA	GO:0003700(transcription factor activity, sequence-specific DNA binding);GO:0005634(nucleus);GO:0005829(cytosol);GO:0006351(transcription, DNA-templated);GO:0006355(regulation of transcription, DNA-templated);GO:0009410(response to xenobiotic stimulus);GO:0043565(sequence-specific DNA binding);GO:0045893(positive regulation of transcription, DNA-templated)	ko04075(Plant hormone signal transduction)	[K]Transcription
663	XM_013892116.2	novel_320	1	PREDICTED: Brassica napus meiosis-specific protein ASY3-like (LOC106450457), transcript variant X2, mRNA	GO:0003674(molecular_function);GO:0005634(nucleus);GO:0005694(chromosome);GO:0005730(nucleolus);GO:0007126(meiotic nuclear division)	ko03013(RNA transport)	[S]Function unknown
664	XM_013892234.2	novel_54	1	PREDICTED: Brassica napus protease Do-like 9 (LOC106450554), mRNA	GO:0004252(serine-type endopeptidase activity);GO:0005730(nucleolus);GO:0005739(mitochondrion);GO:0006508(proteolysis);GO:0008236(serine-type peptidase activity);GO:0009507(chloroplast)	-	[O]Posttranslational modification, protein turnover, chaperones
665	XM_013892507.2	novel_51	1	PREDICTED: Brassica napus ribosome biogenesis protein BOP1 homolog (LOC106450762), mRNA	GO:0000166(nucleotide binding);GO:0000463(maturation of LSU-rRNA from tricistronic rRNA transcript (SSU-rRNA, 5.8S rRNA, LSU-rRNA));GO:0000466(maturation of 5.8S rRNA from tricistronic rRNA transcript (SSU-rRNA, 5.8S rRNA, LSU-rRNA));GO:0005634(nucleus);GO:0005654(nucleoplasm);GO:0005829(cytosol);GO:0030687(preribosome, large subunit precursor);GO:0043021(ribonucleoprotein complex binding);GO:007…	ko03008(Ribosome biogenesis in eukaryotes)	[J]Translation, ribosomal structure and biogenesis
666	XM_013892562.2	bna-miR160a	1	PREDICTED: Brassica napus auxin response factor 16-like (LOC106450799), mRNA	GO:0003677(DNA binding);GO:0003700(transcription factor activity, sequence-specific DNA binding);GO:0005634(nucleus);GO:0006351(transcription, DNA-templated);GO:0006355(regulation of transcription, DNA-templated);GO:0007389(pattern specification process);GO:0009733(response to auxin);GO:0009734(auxin-activated signaling pathway);GO:0035198(miRNA binding);GO:0048829(root cap development);GO:005130…	ko04075(Plant hormone signal transduction)	[K]Transcription
667	XM_013892698.2	bna-miR161	1	PREDICTED: Brassica napus pentatricopeptide repeat-containing protein At1g64580-like (LOC106450895), transcript variant X4, mRNA	GO:0000966(RNA 5'-end processing);GO:0003723(RNA binding);GO:0005739(mitochondrion)	-	[A]RNA processing and modification
668	XM_013892707.2	bna-miR161	1	PREDICTED: Brassica napus pentatricopeptide repeat-containing protein At1g64580-like (LOC106450895), transcript variant X1, mRNA	GO:0000966(RNA 5'-end processing);GO:0003723(RNA binding);GO:0005739(mitochondrion)	-	[A]RNA processing and modification
669	XM_013892921.2	bna-miR397a	1	PREDICTED: Brassica napus laccase-4-like (LOC106451062), mRNA	GO:0005507(copper ion binding);GO:0005576(extracellular region);GO:0009809(lignin biosynthetic process);GO:0009834(plant-type secondary cell wall biogenesis);GO:0016491(oxidoreductase activity);GO:0016722(oxidoreductase activity, oxidizing metal ions);GO:0046274(lignin catabolic process);GO:0048046(apoplast);GO:0052716(hydroquinone:oxygen oxidoreductase activity);GO:0055114(oxidation-reduction pr…	ko00053(Ascorbate and aldarate metabolism)	[Q]Secondary metabolites biosynthesis, transport and catabolism
670	XM_013892922.2	bna-miR397a	1	PREDICTED: Brassica napus laccase-4 (LOC106451063), mRNA	GO:0005507(copper ion binding);GO:0005576(extracellular region);GO:0009809(lignin biosynthetic process);GO:0009834(plant-type secondary cell wall biogenesis);GO:0016491(oxidoreductase activity);GO:0016722(oxidoreductase activity, oxidizing metal ions);GO:0046274(lignin catabolic process);GO:0048046(apoplast);GO:0052716(hydroquinone:oxygen oxidoreductase activity);GO:0055114(oxidation-reduction pr…	ko00053(Ascorbate and aldarate metabolism)	[Q]Secondary metabolites biosynthesis, transport and catabolism
671	XM_013892923.2	bna-miR397a	1	PREDICTED: Brassica napus laccase-4 (LOC106451064), mRNA	GO:0005507(copper ion binding);GO:0005576(extracellular region);GO:0009809(lignin biosynthetic process);GO:0009834(plant-type secondary cell wall biogenesis);GO:0016491(oxidoreductase activity);GO:0016722(oxidoreductase activity, oxidizing metal ions);GO:0046274(lignin catabolic process);GO:0048046(apoplast);GO:0052716(hydroquinone:oxygen oxidoreductase activity);GO:0055114(oxidation-reduction pr…	ko00053(Ascorbate and aldarate metabolism)	[Q]Secondary metabolites biosynthesis, transport and catabolism
672	XM_013892978.2	novel_51	1	PREDICTED: Brassica napus growth-regulating factor 3 (LOC106451116), mRNA	GO:0005524(ATP binding);GO:0005634(nucleus);GO:0006351(transcription, DNA-templated);GO:0006355(regulation of transcription, DNA-templated);GO:0008285(negative regulation of cell proliferation);GO:0009624(response to nematode);GO:0044212(transcription regulatory region DNA binding);GO:0048364(root development);GO:0048366(leaf development);GO:0061062(regulation of nematode larval development)	-	[K]Transcription
673	XM_013893022.2	novel_280	1	PREDICTED: Brassica napus heterogeneous nuclear ribonucleoprotein 1-like (LOC106451155), mRNA	GO:0000166(nucleotide binding);GO:0003676(nucleic acid binding);GO:0003723(RNA binding);GO:0005575(cellular_component);GO:0008150(biological_process)	ko03015(mRNA surveillance pathway)	[S]Function unknown
674	XM_013893263.2	novel_221	1	PREDICTED: Brassica napus methyltransferase-like protein 13 (LOC106451343), mRNA	GO:0005739(mitochondrion);GO:0008168(methyltransferase activity);GO:0016021(integral component of membrane);GO:0032259(methylation)	-	[S]Function unknown
675	XM_013893276.2	novel_283	1	PREDICTED: Brassica napus dynamin-2B (LOC106451352), mRNA	GO:0003924(GTPase activity);GO:0005515(protein binding);GO:0005525(GTP binding);GO:0005737(cytoplasm);GO:0005773(vacuole);GO:0005829(cytosol);GO:0005874(microtubule);GO:0005886(plasma membrane);GO:0009504(cell plate);GO:0009506(plasmodesma);GO:0009737(response to abscisic acid);GO:0030276(clathrin binding);GO:0045334(clathrin-coated endocytic vesicle);GO:0072583(clathrin-mediated endocytosis)	ko04144(Endocytosis)	[S]Function unknown
676	XM_013893294.2	novel_320	1	PREDICTED: Brassica napus transcription factor TCP10-like (LOC106451371), transcript variant X1, mRNA	GO:0003677(DNA binding);GO:0003700(transcription factor activity, sequence-specific DNA binding);GO:0005634(nucleus);GO:0006351(transcription, DNA-templated);GO:0006355(regulation of transcription, DNA-templated);GO:0009965(leaf morphogenesis);GO:0030154(cell differentiation);GO:0045962(positive regulation of development, heterochronic);GO:0048366(leaf development)	-	[K]Transcription
677	XM_013893295.2	novel_320	1	PREDICTED: Brassica napus transcription factor TCP10-like (LOC106451371), transcript variant X2, mRNA	GO:0003677(DNA binding);GO:0003700(transcription factor activity, sequence-specific DNA binding);GO:0005634(nucleus);GO:0006351(transcription, DNA-templated);GO:0006355(regulation of transcription, DNA-templated);GO:0009965(leaf morphogenesis);GO:0030154(cell differentiation);GO:0045962(positive regulation of development, heterochronic);GO:0048366(leaf development)	-	[K]Transcription
678	XM_013893481.2	bna-miR394a,novel_142	2	PREDICTED: Brassica napus peptide chain release factor PrfB1, chloroplastic (LOC106451543), mRNA	GO:0003747(translation release factor activity);GO:0005737(cytoplasm);GO:0006396(RNA processing);GO:0006415(translational termination);GO:0009507(chloroplast);GO:0009570(chloroplast stroma);GO:0009657(plastid organization);GO:0016149(translation release factor activity, codon specific);GO:0043022(ribosome binding)	-	[J]Translation, ribosomal structure and biogenesis
679	XM_013893619.2	novel_51	1	PREDICTED: Brassica napus kinesin-like protein KIN-7K, chloroplastic (LOC106451664), transcript variant X2, mRNA	GO:0005886(plasma membrane)	-	[S]Function unknown
680	XM_013893754.2	bna-miR395a,bna-miR395d	2	PREDICTED: Brassica napus ATP sulfurylase 1, chloroplastic-like (LOC106451780), mRNA	GO:0000103(sulfate assimilation);GO:0001887(selenium compound metabolic process);GO:0004781(sulfate adenylyltransferase (ATP) activity);GO:0005524(ATP binding);GO:0005829(cytosol);GO:0005886(plasma membrane);GO:0009507(chloroplast);GO:0009570(chloroplast stroma);GO:0009735(response to cytokinin);GO:0046686(response to cadmium ion);GO:0070814(hydrogen sulfide biosynthetic process)	ko00920(Sulfur metabolism);ko00230(Purine metabolism);ko00450(Selenocompound metabolism);ko00261(Monobactam biosynthesis)	[P]Inorganic ion transport and metabolism
681	XM_013893853.1	bna-miR169n	1	PREDICTED: Brassica napus nuclear transcription factor Y subunit A-9-like (LOC106451875), transcript variant X1, mRNA	GO:0003677(DNA binding);GO:0003700(transcription factor activity, sequence-specific DNA binding);GO:0005634(nucleus);GO:0006351(transcription, DNA-templated);GO:0006355(regulation of transcription, DNA-templated);GO:0009555(pollen development);GO:0009793(embryo development ending in seed dormancy);GO:0010262(somatic embryogenesis);GO:0016602(CCAAT-binding factor complex);GO:0045892(negative regul…	ko00970(Aminoacyl-tRNA biosynthesis)	[K]Transcription
682	XM_013893854.2	bna-miR169n	1	PREDICTED: Brassica napus nuclear transcription factor Y subunit A-9-like (LOC106451875), transcript variant X2, mRNA	GO:0003677(DNA binding);GO:0003700(transcription factor activity, sequence-specific DNA binding);GO:0005634(nucleus);GO:0006351(transcription, DNA-templated);GO:0006355(regulation of transcription, DNA-templated);GO:0009555(pollen development);GO:0009793(embryo development ending in seed dormancy);GO:0010262(somatic embryogenesis);GO:0016602(CCAAT-binding factor complex);GO:0045892(negative regul…	ko00970(Aminoacyl-tRNA biosynthesis)	[K]Transcription
683	XM_013893855.2	bna-miR169n	1	PREDICTED: Brassica napus nuclear transcription factor Y subunit A-9-like (LOC106451875), transcript variant X3, mRNA	GO:0003677(DNA binding);GO:0003700(transcription factor activity, sequence-specific DNA binding);GO:0005634(nucleus);GO:0006351(transcription, DNA-templated);GO:0006355(regulation of transcription, DNA-templated);GO:0009555(pollen development);GO:0009793(embryo development ending in seed dormancy);GO:0010262(somatic embryogenesis);GO:0016602(CCAAT-binding factor complex);GO:0045892(negative regul…	ko00970(Aminoacyl-tRNA biosynthesis)	[K]Transcription
684	XM_013894318.2	novel_280	1	PREDICTED: Brassica napus probable GTP diphosphokinase RSH2, chloroplastic (LOC106452255), mRNA	GO:0005524(ATP binding);GO:0005525(GTP binding);GO:0008728(GTP diphosphokinase activity);GO:0008893(guanosine-3',5'-bis(diphosphate) 3'-diphosphatase activity);GO:0009507(chloroplast);GO:0009611(response to wounding);GO:0009737(response to abscisic acid);GO:0015969(guanosine tetraphosphate metabolic process);GO:0016301(kinase activity);GO:0016310(phosphorylation);GO:0042594(response to starvation)	-	[T]Signal transduction mechanisms
685	XM_013894441.2	bna-miR164a,bna-miR164b	2	PREDICTED: Brassica napus NAC domain-containing protein 21/22 (LOC106452350), transcript variant X2, mRNA	GO:0003677(DNA binding);GO:0005634(nucleus);GO:0006351(transcription, DNA-templated);GO:0006355(regulation of transcription, DNA-templated)	ko03018(RNA degradation)	[K]Transcription
686	XM_013894474.2	novel_283	1	PREDICTED: Brassica napus probable protein phosphatase 2C 38 (LOC106452378), transcript variant X1, mRNA	GO:0004722(protein serine/threonine phosphatase activity);GO:0006470(protein dephosphorylation);GO:0046872(metal ion binding)	ko00010(Glycolysis / Gluconeogenesis);ko00040(Pentose and glucuronate interconversions);ko00053(Ascorbate and aldarate metabolism);ko00620(Pyruvate metabolism);ko00071(Fatty acid degradation);ko00561(Glycerolipid metabolism);ko00280(Valine, leucine and isoleucine degradation);ko00310(Lysine degradation);ko00330(Arginine and proline metabolism);ko00340(Histidine metabolism);ko00380(Tryptophan meta…	[T]Signal transduction mechanisms
687	XM_013894475.2	novel_283	1	PREDICTED: Brassica napus probable protein phosphatase 2C 38 (LOC106452378), transcript variant X2, mRNA	GO:0004722(protein serine/threonine phosphatase activity);GO:0006470(protein dephosphorylation);GO:0046872(metal ion binding)	ko00010(Glycolysis / Gluconeogenesis);ko00040(Pentose and glucuronate interconversions);ko00053(Ascorbate and aldarate metabolism);ko00620(Pyruvate metabolism);ko00071(Fatty acid degradation);ko00561(Glycerolipid metabolism);ko00280(Valine, leucine and isoleucine degradation);ko00310(Lysine degradation);ko00330(Arginine and proline metabolism);ko00340(Histidine metabolism);ko00380(Tryptophan meta…	[T]Signal transduction mechanisms
688	XM_013894676.2	bna-miR159,novel_30	2	PREDICTED: Brassica napus transcription factor MYB65 (LOC106452529), transcript variant X2, mRNA	GO:0003677(DNA binding);GO:0003700(transcription factor activity, sequence-specific DNA binding);GO:0005634(nucleus);GO:0006355(regulation of transcription, DNA-templated);GO:0009723(response to ethylene);GO:0009740(gibberellic acid mediated signaling pathway);GO:0009751(response to salicylic acid);GO:0043068(positive regulation of programmed cell death);GO:0045893(positive regulation of transcri…	ko04626(Plant-pathogen interaction)	[K]Transcription
689	XM_013894677.2	bna-miR159,novel_30	2	PREDICTED: Brassica napus transcription factor MYB65 (LOC106452529), transcript variant X1, mRNA	GO:0003677(DNA binding);GO:0003700(transcription factor activity, sequence-specific DNA binding);GO:0005634(nucleus);GO:0006355(regulation of transcription, DNA-templated);GO:0009723(response to ethylene);GO:0009740(gibberellic acid mediated signaling pathway);GO:0009751(response to salicylic acid);GO:0043068(positive regulation of programmed cell death);GO:0045893(positive regulation of transcri…	ko04626(Plant-pathogen interaction)	[K]Transcription
690	XM_013894842.2	novel_199	1	PREDICTED: Brassica napus exocyst complex component SEC8 (LOC106452675), mRNA	GO:0000145(exocyst);GO:0005576(extracellular region);GO:0005618(cell wall);GO:0005634(nucleus);GO:0005829(cytosol);GO:0005856(cytoskeleton);GO:0005886(plasma membrane);GO:0006904(vesicle docking involved in exocytosis);GO:0009506(plasmodesma);GO:0009524(phragmoplast);GO:0009846(pollen germination);GO:0009860(pollen tube growth);GO:0015031(protein transport);GO:0048354(mucilage biosynthetic proces…	-	[U]Intracellular trafficking, secretion, and vesicular transport
691	XM_013895806.2	novel_1	1	PREDICTED: Brassica napus uclacyanin 1-like (LOC106453571), mRNA	GO:0005507(copper ion binding);GO:0005886(plasma membrane);GO:0009055(electron carrier activity);GO:0031225(anchored component of membrane);GO:0046658(anchored component of plasma membrane)	-	[S]Function unknown
692	XM_013896569.2	bna-miR169c,novel_147	2	PREDICTED: Brassica napus uncharacterized protein At2g17340-like	GO:0004594(pantothenate kinase activity);GO:0005737(cytoplasm)	ko00770(Pantothenate and CoA biosynthesis)	[S]Function unknown
693	XM_022687627.1	bna-miR172a,bna-miR172b,bna-miR172d	3	PREDICTED: Brassica napus shaggy-related protein kinase zeta (LOC111198669), mRNA	GO:0004674(protein serine/threonine kinase activity);GO:0005524(ATP binding);GO:0006468(protein phosphorylation);GO:0009507(chloroplast);GO:0009742(brassinosteroid mediated signaling pathway);GO:0016301(kinase activity);GO:0032880(regulation of protein localization)	ko04075(Plant hormone signal transduction)	[T]Signal transduction mechanisms
694	XM_022687769.1	bna-miR2111b-3p	1	PREDICTED: Brassica napus COP9 signalosome complex subunit 4 (LOC106430403), transcript variant X1, mRNA	GO:0005515(protein binding);GO:0005829(cytosol);GO:0007275(multicellular organism development);GO:0008180(COP9 signalosome);GO:0009585(red, far-red light phototransduction);GO:0009640(photomorphogenesis);GO:0010388(cullin deneddylation);GO:0010971(positive regulation of G2/M transition of mitotic cell cycle);GO:0019784(NEDD8-specific protease activity);GO:0043234(protein complex)	-	[O]Posttranslational modification, protein turnover, chaperones
695	XM_022688065.1	novel_280	1	PREDICTED: Brassica napus probable galacturonosyltransferase 3 (LOC106435539), transcript variant X3, mRNA	GO:0000139(Golgi membrane);GO:0005768(endosome);GO:0005774(vacuolar membrane);GO:0005794(Golgi apparatus);GO:0005802(trans-Golgi network);GO:0016021(integral component of membrane);GO:0016051(carbohydrate biosynthetic process);GO:0016757(transferase activity, transferring glycosyl groups);GO:0045489(pectin biosynthetic process);GO:0047262(polygalacturonate 4-alpha-galacturonosyltransferase activi…	ko00500(Starch and sucrose metabolism);ko00520(Amino sugar and nucleotide sugar metabolism)	[G]Carbohydrate transport and metabolism
696	XM_022688600.1	novel_51	1	PREDICTED: Brassica napus kinesin-like protein KIN-7K, chloroplastic (LOC106451664), transcript variant X1, mRNA	GO:0005886(plasma membrane)	-	[S]Function unknown
697	XM_022688665.1	novel_1	1	PREDICTED: Brassica napus 60S ribosomal protein L13-1 (LOC106447867), transcript variant X1, mRNA	GO:0003723(RNA binding);GO:0003735(structural constituent of ribosome);GO:0005618(cell wall);GO:0005730(nucleolus);GO:0005737(cytoplasm);GO:0005774(vacuolar membrane);GO:0005794(Golgi apparatus);GO:0005829(cytosol);GO:0005840(ribosome);GO:0005886(plasma membrane);GO:0006412(translation);GO:0009506(plasmodesma);GO:0009735(response to cytokinin);GO:0016020(membrane);GO:0022625(cytosolic large ribos…	ko03010(Ribosome)	[J]Translation, ribosomal structure and biogenesis
698	XM_022688750.1	bna-miR156a,bna-miR156b,bna-miR156d	3	PREDICTED: Brassica napus squamosa promoter-binding-like protein 10 (LOC106358016), transcript variant X2, mRNA	GO:0003677(DNA binding);GO:0003700(transcription factor activity, sequence-specific DNA binding);GO:0005634(nucleus);GO:0006351(transcription, DNA-templated);GO:0006355(regulation of transcription, DNA-templated);GO:0010358(leaf shaping);GO:0045893(positive regulation of transcription, DNA-templated);GO:0046872(metal ion binding);GO:0048510(regulation of timing of transition from vegetative to re…	-	[K]Transcription
699	XM_022688751.1	bna-miR156a,bna-miR156b,bna-miR156d	3	PREDICTED: Brassica napus squamosa promoter-binding-like protein 10 (LOC106358016), transcript variant X3, mRNA	GO:0003677(DNA binding);GO:0003700(transcription factor activity, sequence-specific DNA binding);GO:0005634(nucleus);GO:0006351(transcription, DNA-templated);GO:0006355(regulation of transcription, DNA-templated);GO:0010358(leaf shaping);GO:0045893(positive regulation of transcription, DNA-templated);GO:0046872(metal ion binding);GO:0048510(regulation of timing of transition from vegetative to re…	-	[K]Transcription
700	XM_022688852.1	bna-miR172a,bna-miR172b,bna-miR172d	3	PREDICTED: Brassica napus AP2-like ethylene-responsive transcription factor TOE3 (LOC106366779), mRNA	GO:0003677(DNA binding);GO:0003700(transcription factor activity, sequence-specific DNA binding);GO:0005634(nucleus);GO:0006351(transcription, DNA-templated);GO:0006355(regulation of transcription, DNA-templated);GO:0007275(multicellular organism development);GO:0009408(response to heat);GO:0009873(ethylene-activated signaling pathway)	ko04075(Plant hormone signal transduction)	[K]Transcription
701	XM_022688863.1	novel_207	1	PREDICTED: Brassica napus probable L-type lectin-domain containing receptor kinase VII.2 (LOC106361201), transcript variant X1, mRNA	GO:0004674(protein serine/threonine kinase activity);GO:0005524(ATP binding);GO:0005886(plasma membrane);GO:0006468(protein phosphorylation);GO:0016021(integral component of membrane);GO:0016301(kinase activity);GO:0030246(carbohydrate binding)	ko00500(Starch and sucrose metabolism)	[T]Signal transduction mechanisms
702	XM_022688975.1	bna-miR160a	1	PREDICTED: Brassica napus auxin response factor 17-like (LOC106353451), transcript variant X2, mRNA	GO:0000987(core promoter proximal region sequence-specific DNA binding);GO:0003700(transcription factor activity, sequence-specific DNA binding);GO:0005634(nucleus);GO:0006351(transcription, DNA-templated);GO:0006355(regulation of transcription, DNA-templated);GO:0009555(pollen development);GO:0009653(anatomical structure morphogenesis);GO:0009734(auxin-activated signaling pathway);GO:0010208(pol…	ko04075(Plant hormone signal transduction)	[K]Transcription
703	XM_022689067.1	novel_51	1	PREDICTED: Brassica napus probable helicase DDB_G0274399 (LOC111199286), mRNA	GO:0005634(nucleus);GO:0008150(biological_process);GO:0016787(hydrolase activity)	ko03013(RNA transport);ko03015(mRNA surveillance pathway)	[L]Replication, recombination and repair
704	XM_022689068.1	bna-miR167a,bna-miR167c,bna-miR167d,novel_53	4	PREDICTED: Brassica napus auxin response factor 8-like (LOC111199287), mRNA	GO:0003677(DNA binding);GO:0003700(transcription factor activity, sequence-specific DNA binding);GO:0005634(nucleus);GO:0006351(transcription, DNA-templated);GO:0006355(regulation of transcription, DNA-templated);GO:0009733(response to auxin);GO:0009734(auxin-activated signaling pathway);GO:0009908(flower development)	ko04075(Plant hormone signal transduction)	[K]Transcription
705	XM_022689128.1	bna-miR156a,bna-miR156d	2	PREDICTED: Brassica napus squamosa promoter-binding-like protein 6 (LOC106357186), transcript variant X2, mRNA	GO:0003677(DNA binding);GO:0003700(transcription factor activity, sequence-specific DNA binding);GO:0005634(nucleus);GO:0006351(transcription, DNA-templated);GO:0006355(regulation of transcription, DNA-templated);GO:0010468(regulation of gene expression);GO:0042742(defense response to bacterium);GO:0046872(metal ion binding)	-	[K]Transcription
706	XM_022689314.1	novel_267	1	PREDICTED: Brassica napus pre-mRNA-splicing factor CWC22 homolog (LOC111199330), mRNA	GO:0003723(RNA binding);GO:0005634(nucleus);GO:0005829(cytosol);GO:0006412(translation)	ko00230(Purine metabolism);ko00240(Pyrimidine metabolism);ko03020(RNA polymerase)	[A]RNA processing and modification
707	XM_022689869.1	novel_51	1	PREDICTED: Brassica napus uncharacterized LOC106418749 (LOC106418749), transcript variant X2, mRNA	-	ko03013(RNA transport);ko03015(mRNA surveillance pathway);ko03018(RNA degradation)	[S]Function unknown
708	XM_022689870.1	novel_51	1	PREDICTED: Brassica napus uncharacterized LOC106418749 (LOC106418749), transcript variant X3, mRNA	-	ko03013(RNA transport);ko03015(mRNA surveillance pathway);ko03018(RNA degradation)	[S]Function unknown
709	XM_022689969.1	bna-miR172a,bna-miR172b,bna-miR172d	3	PREDICTED: Brassica napus floral homeotic protein APETALA 2 (LOC106353677), mRNA	GO:0010227(floral organ abscission);GO:0048316(seed development);GO:0048461(flower structural organization);GO:0080187(floral organ senescence)	ko00970(Aminoacyl-tRNA biosynthesis)	[K]Transcription
710	XM_022690181.1	bna-miR156a,bna-miR156b,bna-miR156d	3	PREDICTED: Brassica napus squamosa promoter-binding-like protein 10 (LOC106367901), transcript variant X1, mRNA	GO:0003677(DNA binding);GO:0003700(transcription factor activity, sequence-specific DNA binding);GO:0005634(nucleus);GO:0006351(transcription, DNA-templated);GO:0006355(regulation of transcription, DNA-templated);GO:0010358(leaf shaping);GO:0045893(positive regulation of transcription, DNA-templated);GO:0046872(metal ion binding);GO:0048510(regulation of timing of transition from vegetative to re…	-	[K]Transcription
711	XM_022690182.1	bna-miR156a,bna-miR156b,bna-miR156d	3	PREDICTED: Brassica napus squamosa promoter-binding-like protein 10 (LOC106367901), transcript variant X2, mRNA	GO:0003677(DNA binding);GO:0003700(transcription factor activity, sequence-specific DNA binding);GO:0005634(nucleus);GO:0006351(transcription, DNA-templated);GO:0006355(regulation of transcription, DNA-templated);GO:0010358(leaf shaping);GO:0045893(positive regulation of transcription, DNA-templated);GO:0046872(metal ion binding);GO:0048510(regulation of timing of transition from vegetative to re…	-	[K]Transcription
712	XM_022690264.1	novel_259	1	PREDICTED: Brassica napus tetratricopeptide repeat protein 38-like (LOC111199822), mRNA	GO:0005575(cellular_component);GO:0008150(biological_process)	-	[S]Function unknown
713	XM_022690329.1	novel_259	1	PREDICTED: Brassica napus inorganic pyrophosphatase 2-like (LOC106391533), mRNA	GO:0005634(nucleus);GO:0016311(dephosphorylation);GO:0046872(metal ion binding);GO:0052731(phosphocholine phosphatase activity);GO:0052732(phosphoethanolamine phosphatase activity)	ko00750(Vitamin B6 metabolism)	[S]Function unknown
714	XM_022690374.1	bna-miR6030,novel_135	2	PREDICTED: Brassica napus probable disease resistance protein At1g12290 (LOC106362189), mRNA	GO:0005524(ATP binding);GO:0005634(nucleus);GO:0006952(defense response);GO:0043531(ADP binding)	ko04626(Plant-pathogen interaction)	[S]Function unknown
715	XM_022690420.1	novel_51	1	PREDICTED: Brassica napus transcription factor bHLH74-like (LOC106360296), transcript variant X3, mRNA	GO:0003677(DNA binding);GO:0003700(transcription factor activity, sequence-specific DNA binding);GO:0005515(protein binding);GO:0005634(nucleus);GO:0006351(transcription, DNA-templated);GO:0006355(regulation of transcription, DNA-templated);GO:0009637(response to blue light);GO:0040008(regulation of growth);GO:0046983(protein dimerization activity)	ko04141(Protein processing in endoplasmic reticulum)	[K]Transcription
716	XM_022690590.1	bna-miR6030	1	PREDICTED: Brassica napus putative disease resistance protein At4g10780 (LOC106445902), mRNA	GO:0005524(ATP binding);GO:0006952(defense response);GO:0043531(ADP binding)	ko04626(Plant-pathogen interaction)	[S]Function unknown
717	XM_022690795.1	bna-miR6030	1	PREDICTED: Brassica napus disease resistance protein RPS5-like (LOC106359379), mRNA	GO:0000166(nucleotide binding);GO:0005515(protein binding);GO:0005524(ATP binding);GO:0005622(intracellular);GO:0005886(plasma membrane);GO:0006952(defense response);GO:0008219(cell death);GO:0009626(plant-type hypersensitive response);GO:0009816(defense response to bacterium, incompatible interaction);GO:0038023(signaling receptor activity);GO:0043531(ADP binding)	ko04626(Plant-pathogen interaction)	[S]Function unknown
718	XM_022690972.1	novel_320	1	PREDICTED: Brassica napus transcription factor TCP24 (LOC106362442), transcript variant X2, mRNA	GO:0003677(DNA binding);GO:0003700(transcription factor activity, sequence-specific DNA binding);GO:0005515(protein binding);GO:0005634(nucleus);GO:0006351(transcription, DNA-templated);GO:0006355(regulation of transcription, DNA-templated);GO:0008285(negative regulation of cell proliferation);GO:0009965(leaf morphogenesis);GO:0030154(cell differentiation);GO:0045962(positive regulation of develo…	-	[K]Transcription
719	XM_022690973.1	novel_320	1	PREDICTED: Brassica napus transcription factor TCP24 (LOC106362442), transcript variant X3, mRNA	GO:0003677(DNA binding);GO:0003700(transcription factor activity, sequence-specific DNA binding);GO:0005515(protein binding);GO:0005634(nucleus);GO:0006351(transcription, DNA-templated);GO:0006355(regulation of transcription, DNA-templated);GO:0008285(negative regulation of cell proliferation);GO:0009965(leaf morphogenesis);GO:0030154(cell differentiation);GO:0045962(positive regulation of develo…	-	[K]Transcription
720	XM_022691037.1	bna-miR6030	1	PREDICTED: Brassica napus probable disease resistance protein At1g12280 (LOC106390875), mRNA	GO:0000166(nucleotide binding);GO:0005515(protein binding);GO:0005524(ATP binding);GO:0005622(intracellular);GO:0005886(plasma membrane);GO:0006952(defense response);GO:0008219(cell death);GO:0009626(plant-type hypersensitive response);GO:0009816(defense response to bacterium, incompatible interaction);GO:0038023(signaling receptor activity);GO:0043531(ADP binding)	ko04626(Plant-pathogen interaction)	[S]Function unknown
721	XM_022691312.1	bna-miR393	1	PREDICTED: Brassica napus protein TRANSPORT INHIBITOR RESPONSE 1 (LOC106375233), transcript variant X1, mRNA	GO:0000151(ubiquitin ligase complex);GO:0000822(inositol hexakisphosphate binding);GO:0004842(ubiquitin-protein transferase activity);GO:0005515(protein binding);GO:0005634(nucleus);GO:0006511(ubiquitin-dependent protein catabolic process);GO:0006952(defense response);GO:0007049(cell cycle);GO:0009733(response to auxin);GO:0009734(auxin-activated signaling pathway);GO:0009873(ethylene-activated s…	ko04075(Plant hormone signal transduction)	[S]Function unknown
722	XM_022691313.1	bna-miR393	1	PREDICTED: Brassica napus protein TRANSPORT INHIBITOR RESPONSE 1 (LOC106375233), transcript variant X2, mRNA	GO:0000151(ubiquitin ligase complex);GO:0000822(inositol hexakisphosphate binding);GO:0004842(ubiquitin-protein transferase activity);GO:0005515(protein binding);GO:0005634(nucleus);GO:0006511(ubiquitin-dependent protein catabolic process);GO:0006952(defense response);GO:0007049(cell cycle);GO:0009733(response to auxin);GO:0009734(auxin-activated signaling pathway);GO:0009873(ethylene-activated s…	ko04075(Plant hormone signal transduction)	[S]Function unknown
723	XM_022691888.1	bna-miR824	1	PREDICTED: Brassica napus agamous-like MADS-box protein AGL16 (LOC106357131), transcript variant X2, mRNA	GO:0003677(DNA binding);GO:0003700(transcription factor activity, sequence-specific DNA binding);GO:0005515(protein binding);GO:0005634(nucleus);GO:0006351(transcription, DNA-templated);GO:0006355(regulation of transcription, DNA-templated);GO:0008134(transcription factor binding);GO:0010440(stomatal lineage progression);GO:0042803(protein homodimerization activity);GO:0046983(protein dimerizatio…	ko03060(Protein export)	[K]Transcription
724	XM_022692165.1	bna-miR393	1	PREDICTED: Brassica napus GRR1-like protein 1 (LOC111200796), mRNA	GO:0004842(ubiquitin-protein transferase activity);GO:0005515(protein binding);GO:0005634(nucleus);GO:0006511(ubiquitin-dependent protein catabolic process);GO:0006952(defense response);GO:0009733(response to auxin);GO:0010011(auxin binding);GO:0010152(pollen maturation);GO:0016567(protein ubiquitination);GO:0043224(nuclear SCF ubiquitin ligase complex);GO:0045014(negative regulation of transcrip…	ko04075(Plant hormone signal transduction)	[S]Function unknown
725	XM_022692373.1	novel_1	1	PREDICTED: Brassica napus protein TIME FOR COFFEE-like (LOC106352819), transcript variant X3, mRNA	GO:0003674(molecular_function);GO:0005634(nucleus);GO:0005982(starch metabolic process);GO:0006979(response to oxidative stress);GO:0009414(response to water deprivation);GO:0009737(response to abscisic acid);GO:0032502(developmental process);GO:0042752(regulation of circadian rhythm);GO:0048511(rhythmic process)	-	[S]Function unknown
726	XM_022692481.1	bna-miR161	1	PREDICTED: Brassica napus pentatricopeptide repeat-containing protein At1g64580-like (LOC106450895), transcript variant X5, mRNA	GO:0000966(RNA 5'-end processing);GO:0003723(RNA binding);GO:0005739(mitochondrion)	-	[A]RNA processing and modification
727	XM_022692482.1	bna-miR161	1	PREDICTED: Brassica napus pentatricopeptide repeat-containing protein At1g64580-like (LOC106450895), transcript variant X6, mRNA	GO:0000966(RNA 5'-end processing);GO:0003723(RNA binding);GO:0005739(mitochondrion)	-	[A]RNA processing and modification
728	XM_022692513.1	novel_320	1	PREDICTED: Brassica napus transcription factor TCP2-like (LOC106424390), transcript variant X1, mRNA	GO:0003677(DNA binding);GO:0003700(transcription factor activity, sequence-specific DNA binding);GO:0005515(protein binding);GO:0005634(nucleus);GO:0006351(transcription, DNA-templated);GO:0006355(regulation of transcription, DNA-templated);GO:0009637(response to blue light);GO:0009965(leaf morphogenesis);GO:0030154(cell differentiation);GO:0045962(positive regulation of development, heterochroni…	-	[K]Transcription
729	XM_022692514.1	novel_320	1	PREDICTED: Brassica napus transcription factor TCP2-like (LOC106424390), transcript variant X2, mRNA	GO:0003677(DNA binding);GO:0003700(transcription factor activity, sequence-specific DNA binding);GO:0005515(protein binding);GO:0005634(nucleus);GO:0006351(transcription, DNA-templated);GO:0006355(regulation of transcription, DNA-templated);GO:0009637(response to blue light);GO:0009965(leaf morphogenesis);GO:0030154(cell differentiation);GO:0045962(positive regulation of development, heterochroni…	-	[K]Transcription
730	XM_022692515.1	novel_320	1	PREDICTED: Brassica napus transcription factor TCP2-like (LOC106424390), transcript variant X3, mRNA	GO:0003677(DNA binding);GO:0003700(transcription factor activity, sequence-specific DNA binding);GO:0005515(protein binding);GO:0005634(nucleus);GO:0006351(transcription, DNA-templated);GO:0006355(regulation of transcription, DNA-templated);GO:0009637(response to blue light);GO:0009965(leaf morphogenesis);GO:0030154(cell differentiation);GO:0045962(positive regulation of development, heterochroni…	-	[K]Transcription
731	XM_022692516.1	novel_320	1	PREDICTED: Brassica napus transcription factor TCP2-like (LOC106424390), transcript variant X5, mRNA	GO:0003677(DNA binding);GO:0003700(transcription factor activity, sequence-specific DNA binding);GO:0005515(protein binding);GO:0005634(nucleus);GO:0006351(transcription, DNA-templated);GO:0006355(regulation of transcription, DNA-templated);GO:0009637(response to blue light);GO:0009965(leaf morphogenesis);GO:0030154(cell differentiation);GO:0045962(positive regulation of development, heterochroni…	-	[K]Transcription
732	XM_022692517.1	novel_320	1	PREDICTED: Brassica napus transcription factor TCP2-like (LOC106424390), transcript variant X7, mRNA	GO:0003677(DNA binding);GO:0003700(transcription factor activity, sequence-specific DNA binding);GO:0005515(protein binding);GO:0005634(nucleus);GO:0006351(transcription, DNA-templated);GO:0006355(regulation of transcription, DNA-templated);GO:0009637(response to blue light);GO:0009965(leaf morphogenesis);GO:0030154(cell differentiation);GO:0045962(positive regulation of development, heterochroni…	-	[K]Transcription
733	XM_022692518.1	novel_320	1	PREDICTED: Brassica napus transcription factor TCP2-like (LOC106424390), transcript variant X8, mRNA	GO:0003677(DNA binding);GO:0003700(transcription factor activity, sequence-specific DNA binding);GO:0005515(protein binding);GO:0005634(nucleus);GO:0006351(transcription, DNA-templated);GO:0006355(regulation of transcription, DNA-templated);GO:0009637(response to blue light);GO:0009965(leaf morphogenesis);GO:0030154(cell differentiation);GO:0045962(positive regulation of development, heterochroni…	-	[K]Transcription
734	XM_022692698.1	bna-miR156a,bna-miR156b,bna-miR156d	3	PREDICTED: Brassica napus squamosa promoter-binding-like protein 2 (LOC106447058), transcript variant X1, mRNA	GO:0003677(DNA binding);GO:0003700(transcription factor activity, sequence-specific DNA binding);GO:0005634(nucleus);GO:0006351(transcription, DNA-templated);GO:0006355(regulation of transcription, DNA-templated);GO:0044212(transcription regulatory region DNA binding);GO:0046872(metal ion binding);GO:0048510(regulation of timing of transition from vegetative to reproductive phase);GO:0048653(anth…	ko04075(Plant hormone signal transduction)	[K]Transcription
735	XM_022693109.1	novel_1	1	PREDICTED: Brassica napus stem-specific protein TSJT1-like (LOC111201377), mRNA	GO:0009507(chloroplast)	-	[S]Function unknown
736	XM_022693213.1	bna-miR162a,novel_56	2	PREDICTED: Brassica napus endoribonuclease Dicer homolog 1 (LOC106370901), transcript variant X1, mRNA	GO:0003723(RNA binding);GO:0004525(ribonuclease III activity);GO:0005634(nucleus);GO:0005737(cytoplasm);GO:0016442(RISC complex);GO:0030422(production of siRNA involved in RNA interference)	ko03008(Ribosome biogenesis in eukaryotes)	[L]Replication, recombination and repair
737	XM_022693214.1	bna-miR162a,novel_56	2	PREDICTED: Brassica napus endoribonuclease Dicer homolog 1 (LOC106370901), transcript variant X2, mRNA	GO:0003723(RNA binding);GO:0004525(ribonuclease III activity);GO:0005634(nucleus);GO:0005737(cytoplasm);GO:0016442(RISC complex);GO:0030422(production of siRNA involved in RNA interference)	ko03008(Ribosome biogenesis in eukaryotes)	[L]Replication, recombination and repair
738	XM_022693362.1	novel_51	1	PREDICTED: Brassica napus growth-regulating factor 3-like (LOC106437900), transcript variant X2, mRNA	GO:0005524(ATP binding);GO:0005634(nucleus);GO:0006351(transcription, DNA-templated);GO:0006355(regulation of transcription, DNA-templated);GO:0008285(negative regulation of cell proliferation);GO:0009624(response to nematode);GO:0044212(transcription regulatory region DNA binding);GO:0048364(root development);GO:0048366(leaf development);GO:0061062(regulation of nematode larval development)	-	[K]Transcription
739	XM_022693393.1	bna-miR394a,novel_142	2	PREDICTED: Brassica napus uncharacterized LOC106371742 (LOC106371742), mRNA	GO:0003674(molecular_function);GO:0005634(nucleus)	-	[S]Function unknown
740	XM_022693401.1	bna-miR167c,bna-miR167d	2	PREDICTED: Brassica napus tudor domain-containing protein 3-like (LOC106371774), transcript variant X1, mRNA	GO:0005739(mitochondrion)	-	[S]Function unknown
741	XM_022693530.1	novel_343	1	PREDICTED: Brassica napus uncharacterized LOC106372101 (LOC106372101), transcript variant X2, mRNA	GO:0005739(mitochondrion);GO:0008375(acetylglucosaminyltransferase activity);GO:0016020(membrane);GO:0016021(integral component of membrane);GO:0016757(transferase activity, transferring glycosyl groups)	-	[S]Function unknown
742	XM_022693594.1	bna-miR824	1	PREDICTED: Brassica napus agamous-like MADS-box protein AGL16 (LOC111201498), mRNA	GO:0003677(DNA binding);GO:0003700(transcription factor activity, sequence-specific DNA binding);GO:0005515(protein binding);GO:0005634(nucleus);GO:0006351(transcription, DNA-templated);GO:0006355(regulation of transcription, DNA-templated);GO:0008134(transcription factor binding);GO:0010440(stomatal lineage progression);GO:0042803(protein homodimerization activity);GO:0046983(protein dimerizatio…	ko03060(Protein export)	[K]Transcription
743	XM_022693651.1	novel_199	1	PREDICTED: Brassica napus probable aspartyl aminopeptidase (LOC106433116), mRNA	GO:0004177(aminopeptidase activity);GO:0005773(vacuole);GO:0006508(proteolysis);GO:0008237(metallopeptidase activity);GO:0008270(zinc ion binding);GO:0009507(chloroplast);GO:0009570(chloroplast stroma)	-	[E]Amino acid transport and metabolism
744	XM_022693726.1	novel_280	1	PREDICTED: Brassica napus uncharacterized ATP-dependent helicase YprA (LOC106419145), mRNA	GO:0004004(ATP-dependent RNA helicase activity);GO:0010501(RNA secondary structure unwinding)	ko03040(Spliceosome)	[L]Replication, recombination and repair
745	XM_022693810.1	novel_295	1	PREDICTED: Brassica napus importin subunit alpha-9-like (LOC106370008), mRNA	GO:0005643(nuclear pore);GO:0005654(nucleoplasm);GO:0005737(cytoplasm);GO:0005829(cytosol);GO:0006607(NLS-bearing protein import into nucleus);GO:0008139(nuclear localization sequence binding);GO:0008565(protein transporter activity)	-	[U]Intracellular trafficking, secretion, and vesicular transport
746	XM_022694409.1	bna-miR6030,novel_135	2	PREDICTED: Brassica napus probable disease resistance protein At1g61180 (LOC106423364), transcript variant X2, mRNA	GO:0005524(ATP binding);GO:0005575(cellular_component);GO:0006952(defense response);GO:0043531(ADP binding)	ko04626(Plant-pathogen interaction)	[S]Function unknown
747	XM_022694477.1	bna-miR824	1	PREDICTED: Brassica napus agamous-like MADS-box protein AGL16 (LOC106390859), mRNAe	GO:0003677(DNA binding);GO:0003700(transcription factor activity, sequence-specific DNA binding);GO:0005515(protein binding);GO:0005634(nucleus);GO:0006351(transcription, DNA-templated);GO:0006355(regulation of transcription, DNA-templated);GO:0008134(transcription factor binding);GO:0010440(stomatal lineage progression);GO:0042803(protein homodimerization activity);GO:0046983(protein dimerizatio…	ko03060(Protein export)	[K]Transcription
748	XM_022694753.1	bna-miR164b	1	PREDICTED: Brassica napus NAC domain-containing protein 92 (LOC106432307), transcript variant X1, mRNA	GO:0003700(transcription factor activity, sequence-specific DNA binding);GO:0005515(protein binding);GO:0005634(nucleus);GO:0006351(transcription, DNA-templated);GO:0006915(apoptotic process);GO:0006979(response to oxidative stress);GO:0007275(multicellular organism development);GO:0009651(response to salt stress);GO:0009723(response to ethylene);GO:0009733(response to auxin);GO:0009737(response …	ko03018(RNA degradation)	[K]Transcription
749	XM_022694864.1	novel_221	1	PREDICTED: Brassica napus protein NAR1-like (LOC106391982), transcript variant X1, mRNA	GO:0005634(nucleus);GO:0005829(cytosol);GO:0008901(ferredoxin hydrogenase activity);GO:0046872(metal ion binding);GO:0051539(4 iron, 4 sulfur cluster binding);GO:0070482(response to oxygen levels)	-	[C]Energy production and conversion
750	XM_022694865.1	novel_221	1	PREDICTED: Brassica napus protein NAR1-like (LOC106391982), transcript variant X2, mRNA	GO:0005634(nucleus);GO:0005829(cytosol);GO:0008901(ferredoxin hydrogenase activity);GO:0046872(metal ion binding);GO:0051539(4 iron, 4 sulfur cluster binding);GO:0070482(response to oxygen levels)	-	[C]Energy production and conversion
751	XM_022695015.1	novel_280	1	PREDICTED: Brassica napus protein NRT1/ PTR FAMILY 2.10-like (LOC111202315), mRNA	GO:0005215(transporter activity);GO:0005886(plasma membrane);GO:0006857(oligopeptide transport);GO:0009506(plasmodesma);GO:0016020(membrane);GO:0016021(integral component of membrane);GO:0080167(response to karrikin);GO:0090448(glucosinolate:proton symporter activity);GO:0090449(phloem glucosinolate loading);GO:1901349(glucosinolate transport)	-	[E]Amino acid transport and metabolism
752	XM_022695036.1	novel_1	1	PREDICTED: Brassica napus 60S ribosomal protein L13-2-like (LOC111197723), transcript variant X1, mRNA	GO:0003723(RNA binding);GO:0003735(structural constituent of ribosome);GO:0005618(cell wall);GO:0005730(nucleolus);GO:0005737(cytoplasm);GO:0005774(vacuolar membrane);GO:0005794(Golgi apparatus);GO:0005829(cytosol);GO:0005840(ribosome);GO:0005886(plasma membrane);GO:0006412(translation);GO:0009506(plasmodesma);GO:0009735(response to cytokinin);GO:0016020(membrane);GO:0022625(cytosolic large ribos…	ko03010(Ribosome)	[J]Translation, ribosomal structure and biogenesis
753	XM_022695037.1	novel_1	1	PREDICTED: Brassica napus 60S ribosomal protein L13-2-like (LOC111197723), transcript variant X2, mRNA	GO:0003723(RNA binding);GO:0003735(structural constituent of ribosome);GO:0005618(cell wall);GO:0005730(nucleolus);GO:0005737(cytoplasm);GO:0005774(vacuolar membrane);GO:0005794(Golgi apparatus);GO:0005829(cytosol);GO:0005840(ribosome);GO:0005886(plasma membrane);GO:0006412(translation);GO:0009506(plasmodesma);GO:0009735(response to cytokinin);GO:0016020(membrane);GO:0022625(cytosolic large ribos…	ko03010(Ribosome)	[J]Translation, ribosomal structure and biogenesis
754	XM_022695221.1	novel_320	1	PREDICTED: Brassica napus transcription factor TCP4-like (LOC106379046), mRNA	GO:0003677(DNA binding);GO:0003700(transcription factor activity, sequence-specific DNA binding);GO:0005515(protein binding);GO:0005634(nucleus);GO:0006351(transcription, DNA-templated);GO:0006355(regulation of transcription, DNA-templated);GO:0009793(embryo development ending in seed dormancy);GO:0009965(leaf morphogenesis);GO:0030154(cell differentiation);GO:0045962(positive regulation of devel…	-	[K]Transcription
755	XM_022695239.1	bna-miR169a,bna-miR169c,bna-miR169g,bna-miR169n	4	PREDICTED: Brassica napus nuclear transcription factor Y subunit A-6 (LOC106377560), transcript variant X4, mRNA	GO:0003677(DNA binding);GO:0003700(transcription factor activity, sequence-specific DNA binding);GO:0005634(nucleus);GO:0006351(transcription, DNA-templated);GO:0006355(regulation of transcription, DNA-templated);GO:0009793(embryo development ending in seed dormancy);GO:0010262(somatic embryogenesis);GO:0016602(CCAAT-binding factor complex);GO:0048316(seed development)	ko00970(Aminoacyl-tRNA biosynthesis)	[K]Transcription
756	XM_022695505.1	bna-miR156a,bna-miR156b,bna-miR156d	3	PREDICTED: Brassica napus squamosa promoter-binding-like protein 6 (LOC106410198), mRNA	GO:0003677(DNA binding);GO:0003700(transcription factor activity, sequence-specific DNA binding);GO:0005634(nucleus);GO:0006351(transcription, DNA-templated);GO:0006355(regulation of transcription, DNA-templated);GO:0010468(regulation of gene expression);GO:0042742(defense response to bacterium);GO:0046872(metal ion binding)	-	[K]Transcription
757	XM_022695880.1	bna-miR172a,bna-miR172b,bna-miR172d	3	PREDICTED: Brassica napus AP2-like ethylene-responsive transcription factor TOE2 (LOC106347473), transcript variant X1, mRNA	GO:0010227(floral organ abscission);GO:0048316(seed development);GO:0048461(flower structural organization);GO:0080187(floral organ senescence)	ko04075(Plant hormone signal transduction)	[K]Transcription
758	XM_022696069.1	bna-miR156a,bna-miR156b,bna-miR156d	3	PREDICTED: Brassica napus squamosa promoter-binding-like protein 6 (LOC111202903), transcript variant X1, mRNA	GO:0003677(DNA binding);GO:0003700(transcription factor activity, sequence-specific DNA binding);GO:0005634(nucleus);GO:0006351(transcription, DNA-templated);GO:0006355(regulation of transcription, DNA-templated);GO:0010468(regulation of gene expression);GO:0042742(defense response to bacterium);GO:0046872(metal ion binding)	-	[K]Transcription
759	XM_022696070.1	bna-miR156a,bna-miR156b,bna-miR156d	3	PREDICTED: Brassica napus squamosa promoter-binding-like protein 6 (LOC111202903), transcript variant X2, mRNA	GO:0003677(DNA binding);GO:0003700(transcription factor activity, sequence-specific DNA binding);GO:0005634(nucleus);GO:0006351(transcription, DNA-templated);GO:0006355(regulation of transcription, DNA-templated);GO:0010468(regulation of gene expression);GO:0042742(defense response to bacterium);GO:0046872(metal ion binding)	-	[K]Transcription
760	XM_022696071.1	bna-miR156a,bna-miR156b,bna-miR156d	3	PREDICTED: Brassica napus squamosa promoter-binding-like protein 6 (LOC111202903), transcript variant X3, mRNA	GO:0003677(DNA binding);GO:0003700(transcription factor activity, sequence-specific DNA binding);GO:0005634(nucleus);GO:0006351(transcription, DNA-templated);GO:0006355(regulation of transcription, DNA-templated);GO:0010468(regulation of gene expression);GO:0042742(defense response to bacterium);GO:0046872(metal ion binding)	-	[K]Transcription
761	XM_022696148.1	bna-miR169a,bna-miR169c,bna-miR169g,bna-miR169n	4	PREDICTED: Brassica napus nuclear transcription factor Y subunit A-3 (LOC106381285), transcript variant X2, mRNA	GO:0003677(DNA binding);GO:0003700(transcription factor activity, sequence-specific DNA binding);GO:0005634(nucleus);GO:0006351(transcription, DNA-templated);GO:0006355(regulation of transcription, DNA-templated);GO:0016602(CCAAT-binding factor complex)	ko00970(Aminoacyl-tRNA biosynthesis)	[K]Transcription
762	XM_022696149.1	bna-miR169a,bna-miR169c,bna-miR169g,bna-miR169n	4	PREDICTED: Brassica napus nuclear transcription factor Y subunit A-3 (LOC106381285), transcript variant X6, mRNA	GO:0003677(DNA binding);GO:0003700(transcription factor activity, sequence-specific DNA binding);GO:0005634(nucleus);GO:0006351(transcription, DNA-templated);GO:0006355(regulation of transcription, DNA-templated);GO:0016602(CCAAT-binding factor complex)	ko00970(Aminoacyl-tRNA biosynthesis)	[K]Transcription
763	XM_022696150.1	bna-miR169a,bna-miR169c,bna-miR169g,bna-miR169n	4	PREDICTED: Brassica napus nuclear transcription factor Y subunit A-3 (LOC106381285), transcript variant X7, mRNA	GO:0003677(DNA binding);GO:0003700(transcription factor activity, sequence-specific DNA binding);GO:0005634(nucleus);GO:0006351(transcription, DNA-templated);GO:0006355(regulation of transcription, DNA-templated);GO:0016602(CCAAT-binding factor complex)	ko00970(Aminoacyl-tRNA biosynthesis)	[K]Transcription
764	XM_022696607.1	bna-miR164a,bna-miR164b	2	PREDICTED: Brassica napus kinesin-like protein KIN-12E (LOC106417089), mRNA	GO:0003777(microtubule motor activity);GO:0005871(kinesin complex);GO:0007018(microtubule-based movement);GO:0016887(ATPase activity)	ko04144(Endocytosis)	[Z]Cytoskeleton
765	XM_022697109.1	bna-miR169c,bna-miR169g,bna-miR169m,bna-miR169n,novel_163,novel_222	6	PREDICTED: Brassica napus nuclear transcription factor Y subunit A-10 (LOC106374257), transcript variant X4, mRNA	GO:0003677(DNA binding);GO:0003700(transcription factor activity, sequence-specific DNA binding);GO:0005634(nucleus);GO:0006351(transcription, DNA-templated);GO:0006355(regulation of transcription, DNA-templated);GO:0016602(CCAAT-binding factor complex)	ko00970(Aminoacyl-tRNA biosynthesis)	[K]Transcription
766	XM_022697530.1	novel_51	1	PREDICTED: Brassica napus growth-regulating factor 4-like (LOC111203618), mRNA	GO:0005524(ATP binding);GO:0005634(nucleus);GO:0006351(transcription, DNA-templated);GO:0006355(regulation of transcription, DNA-templated);GO:0048366(leaf development)	-	[K]Transcription
767	XM_022698968.1	bna-miR156a,bna-miR156b,bna-miR156d	3	PREDICTED: Brassica napus squamosa promoter-binding-like protein 13A (LOC106387514), transcript variant X3, mRNA	GO:0003677(DNA binding);GO:0003700(transcription factor activity, sequence-specific DNA binding);GO:0005634(nucleus);GO:0006351(transcription, DNA-templated);GO:0006355(regulation of transcription, DNA-templated);GO:0046872(metal ion binding);GO:0048653(anther development)	ko04075(Plant hormone signal transduction)	[K]Transcription
768	XM_022698969.1	bna-miR156a,bna-miR156b,bna-miR156d	3	PREDICTED: Brassica napus squamosa promoter-binding-like protein 13A (LOC106387513), transcript variant X3, mRNA	GO:0003677(DNA binding);GO:0003700(transcription factor activity, sequence-specific DNA binding);GO:0005634(nucleus);GO:0006351(transcription, DNA-templated);GO:0006355(regulation of transcription, DNA-templated);GO:0046872(metal ion binding);GO:0048653(anther development)	ko04075(Plant hormone signal transduction)	[K]Transcription
769	XM_022698990.1	bna-miR159,novel_30	2	PREDICTED: Brassica napus transcription factor MYB101-like (LOC106383868), mRNA	GO:0003677(DNA binding);GO:0003700(transcription factor activity, sequence-specific DNA binding);GO:0005634(nucleus);GO:0006355(regulation of transcription, DNA-templated);GO:0009555(pollen development);GO:0009740(gibberellic acid mediated signaling pathway);GO:0009789(positive regulation of abscisic acid-activated signaling pathway);GO:0043068(positive regulation of programmed cell death);GO:004…	ko04626(Plant-pathogen interaction)	[K]Transcription
770	XM_022699051.1	novel_51	1	PREDICTED: Brassica napus growth-regulating factor 3-like (LOC106388121), transcript variant X2, mRNA	GO:0005524(ATP binding);GO:0005634(nucleus);GO:0006351(transcription, DNA-templated);GO:0006355(regulation of transcription, DNA-templated);GO:0008285(negative regulation of cell proliferation);GO:0009624(response to nematode);GO:0044212(transcription regulatory region DNA binding);GO:0048364(root development);GO:0048366(leaf development);GO:0061062(regulation of nematode larval development)	-	[K]Transcription
771	XM_022699146.1	novel_221	1	PREDICTED: Brassica napus clathrin interactor EPSIN 2-like (LOC106388306), transcript variant X2, mRNA	GO:0005515(protein binding);GO:0005543(phospholipid binding);GO:0005634(nucleus);GO:0005774(vacuolar membrane);GO:0005794(Golgi apparatus);GO:0005886(plasma membrane);GO:0015031(protein transport);GO:0030136(clathrin-coated vesicle);GO:0030276(clathrin binding)	ko04144(Endocytosis)	[U]Intracellular trafficking, secretion, and vesicular transport
772	XM_022699172.1	bna-miR860	1	PREDICTED: Brassica napus ubiquitin-conjugating enzyme E2 6-like (LOC111204442), mRNA	GO:0004842(ubiquitin-protein transferase activity);GO:0005524(ATP binding);GO:0005634(nucleus);GO:0005737(cytoplasm);GO:0006511(ubiquitin-dependent protein catabolic process);GO:0016567(protein ubiquitination);GO:0031625(ubiquitin protein ligase binding);GO:0061630(ubiquitin protein ligase activity)	ko04120(Ubiquitin mediated proteolysis)	[O]Posttranslational modification, protein turnover, chaperones
773	XM_022699344.1	bna-miR393	1	PREDICTED: Brassica napus GRR1-like protein 1 (LOC106431492), mRNA	GO:0004842(ubiquitin-protein transferase activity);GO:0005515(protein binding);GO:0005634(nucleus);GO:0006511(ubiquitin-dependent protein catabolic process);GO:0006952(defense response);GO:0009733(response to auxin);GO:0010011(auxin binding);GO:0010152(pollen maturation);GO:0016567(protein ubiquitination);GO:0043224(nuclear SCF ubiquitin ligase complex);GO:0045014(negative regulation of transcrip…	ko04075(Plant hormone signal transduction)	[S]Function unknown
774	XM_022699532.1	novel_320	1	PREDICTED: Brassica napus transcription factor TCP4-like (LOC106389193), transcript variant X1, mRNA	GO:0003677(DNA binding);GO:0003700(transcription factor activity, sequence-specific DNA binding);GO:0005515(protein binding);GO:0005634(nucleus);GO:0006351(transcription, DNA-templated);GO:0006355(regulation of transcription, DNA-templated);GO:0009793(embryo development ending in seed dormancy);GO:0009965(leaf morphogenesis);GO:0030154(cell differentiation);GO:0045962(positive regulation of devel…	-	[K]Transcription
775	XM_022699739.1	bna-miR860	1	PREDICTED: Brassica napus ubiquitin-conjugating enzyme E2 6-like (LOC111204621), mRNA	GO:0004842(ubiquitin-protein transferase activity);GO:0005524(ATP binding);GO:0005634(nucleus);GO:0005737(cytoplasm);GO:0006511(ubiquitin-dependent protein catabolic process);GO:0016567(protein ubiquitination);GO:0031625(ubiquitin protein ligase binding);GO:0061630(ubiquitin protein ligase activity)	ko04120(Ubiquitin mediated proteolysis)	[O]Posttranslational modification, protein turnover, chaperones
776	XM_022699890.1	bna-miR156a,bna-miR156b,bna-miR156d	3	PREDICTED: Brassica napus squamosa promoter-binding-like protein 10 (LOC106361896), mRNA	GO:0003677(DNA binding);GO:0003700(transcription factor activity, sequence-specific DNA binding);GO:0005634(nucleus);GO:0006351(transcription, DNA-templated);GO:0006355(regulation of transcription, DNA-templated);GO:0010358(leaf shaping);GO:0045893(positive regulation of transcription, DNA-templated);GO:0046872(metal ion binding);GO:0048510(regulation of timing of transition from vegetative to re…	-	[K]Transcription
777	XM_022699927.1	novel_207	1	PREDICTED: Brassica napus serine/threonine-protein kinase-like protein At1g28390 (LOC106381648), transcript variant X2, mRNA	GO:0004674(protein serine/threonine kinase activity);GO:0005524(ATP binding);GO:0005576(extracellular region);GO:0006468(protein phosphorylation);GO:0016301(kinase activity);GO:0016310(phosphorylation)	ko04626(Plant-pathogen interaction)	[T]Signal transduction mechanisms
778	XM_022699928.1	novel_207	1	PREDICTED: Brassica napus serine/threonine-protein kinase-like protein At1g28390 (LOC106381648), transcript variant X3, mRNA	GO:0004674(protein serine/threonine kinase activity);GO:0005524(ATP binding);GO:0005576(extracellular region);GO:0006468(protein phosphorylation);GO:0016301(kinase activity);GO:0016310(phosphorylation)	ko04626(Plant-pathogen interaction)	[T]Signal transduction mechanisms
779	XM_022700381.1	bna-miR172d	1	PREDICTED: Brassica napus cysteine-rich receptor-like protein kinase 24 (LOC106401440), transcript variant X2, mRNA	GO:0004674(protein serine/threonine kinase activity);GO:0005524(ATP binding);GO:0005576(extracellular region);GO:0005634(nucleus);GO:0005739(mitochondrion);GO:0005886(plasma membrane);GO:0006468(protein phosphorylation);GO:0009506(plasmodesma);GO:0016021(integral component of membrane);GO:0016301(kinase activity);GO:0042742(defense response to bacterium)	ko00520(Amino sugar and nucleotide sugar metabolism)	[T]Signal transduction mechanisms
780	XM_022700817.1	bna-miR393	1	PREDICTED: Brassica napus protein TRANSPORT INHIBITOR RESPONSE 1 (LOC106444957), transcript variant X1, mRNA	GO:0000151(ubiquitin ligase complex);GO:0000822(inositol hexakisphosphate binding);GO:0004842(ubiquitin-protein transferase activity);GO:0005515(protein binding);GO:0005634(nucleus);GO:0006511(ubiquitin-dependent protein catabolic process);GO:0006952(defense response);GO:0007049(cell cycle);GO:0009733(response to auxin);GO:0009734(auxin-activated signaling pathway);GO:0009873(ethylene-activated s…	ko04075(Plant hormone signal transduction)	[S]Function unknown
781	XM_022700818.1	bna-miR393	1	PREDICTED: Brassica napus protein TRANSPORT INHIBITOR RESPONSE 1 (LOC106444957), transcript variant X2, mRNA	GO:0000151(ubiquitin ligase complex);GO:0000822(inositol hexakisphosphate binding);GO:0004842(ubiquitin-protein transferase activity);GO:0005515(protein binding);GO:0005634(nucleus);GO:0006511(ubiquitin-dependent protein catabolic process);GO:0006952(defense response);GO:0007049(cell cycle);GO:0009733(response to auxin);GO:0009734(auxin-activated signaling pathway);GO:0009873(ethylene-activated s…	ko04075(Plant hormone signal transduction)	[S]Function unknown
782	XM_022701211.1	novel_51	1	PREDICTED: Brassica napus acetyl-coenzyme A carboxylase carboxyl transferase subunit alpha, chloroplastic (LOC106354759), transcript variant X2, mRNA	GO:0003989(acetyl-CoA carboxylase activity);GO:0005524(ATP binding);GO:0006633(fatty acid biosynthetic process);GO:0009317(acetyl-CoA carboxylase complex);GO:0009507(chloroplast);GO:0009536(plastid);GO:0009570(chloroplast stroma);GO:0009706(chloroplast inner membrane);GO:0009941(chloroplast envelope);GO:0016020(membrane);GO:2001295(malonyl-CoA biosynthetic process)	ko01200(Carbon metabolism);ko01212(Fatty acid metabolism);ko00620(Pyruvate metabolism);ko00640(Propanoate metabolism);ko00061(Fatty acid biosynthesis);ko00253(Tetracycline biosynthesis)	[I]Lipid transport and metabolism
783	XM_022701410.1	bna-miR166a,bna-miR166f	2	PREDICTED: Brassica napus homeobox-leucine zipper protein ATHB-14 (LOC106432754), transcript variant X2, mRNA	GO:0003677(DNA binding);GO:0003700(transcription factor activity, sequence-specific DNA binding);GO:0005634(nucleus);GO:0006351(transcription, DNA-templated);GO:0006355(regulation of transcription, DNA-templated);GO:0008289(lipid binding);GO:0009855(determination of bilateral symmetry);GO:0009944(polarity specification of adaxial/abaxial axis);GO:0009955(adaxial/abaxial pattern specification);GO:…	-	[K]Transcription
784	XM_022701534.1	bna-miR160a	1	PREDICTED: Brassica napus BAG family molecular chaperone regulator 1-like (LOC106415704), mRNA	GO:0005739(mitochondrion);GO:0051087(chaperone binding)	-	[O]Posttranslational modification, protein turnover, chaperones
785	XM_022702202.1	novel_320	1	PREDICTED: Brassica napus beta-glucosidase 15-like (LOC106391008), transcript variant X2, mRNA	GO:0004553(hydrolase activity, hydrolyzing O-glycosyl compounds);GO:0005576(extracellular region);GO:0005618(cell wall);GO:0005794(Golgi apparatus);GO:0005829(cytosol);GO:0005975(carbohydrate metabolic process);GO:0008422(beta-glucosidase activity);GO:0009505(plant-type cell wall);GO:0009506(plasmodesma);GO:0048046(apoplast);GO:1901657(glycosyl compound metabolic process)	ko00500(Starch and sucrose metabolism);ko00460(Cyanoamino acid metabolism);ko00940(Phenylpropanoid biosynthesis)	[G]Carbohydrate transport and metabolism
786	XM_022702265.1	bna-miR156a,bna-miR156b,bna-miR156d	3	PREDICTED: Brassica napus squamosa promoter-binding-like protein 6 (LOC106393484), transcript variant X2, mRNA	GO:0003677(DNA binding);GO:0003700(transcription factor activity, sequence-specific DNA binding);GO:0005634(nucleus);GO:0006351(transcription, DNA-templated);GO:0006355(regulation of transcription, DNA-templated);GO:0010468(regulation of gene expression);GO:0042742(defense response to bacterium);GO:0046872(metal ion binding)	-	[K]Transcription
787	XM_022702319.1	bna-miR162a,novel_56	2	PREDICTED: Brassica napus endoribonuclease Dicer homolog 1 (LOC106375864), transcript variant X1, mRNA	GO:0003723(RNA binding);GO:0004525(ribonuclease III activity);GO:0005634(nucleus);GO:0005737(cytoplasm);GO:0016442(RISC complex);GO:0030422(production of siRNA involved in RNA interference)	ko03008(Ribosome biogenesis in eukaryotes)	[L]Replication, recombination and repair
788	XM_022702614.1	bna-miR160a	1	PREDICTED: Brassica napus auxin response factor 16-like (LOC106390311), transcript variant X1, mRNA	GO:0003677(DNA binding);GO:0003700(transcription factor activity, sequence-specific DNA binding);GO:0005634(nucleus);GO:0006351(transcription, DNA-templated);GO:0006355(regulation of transcription, DNA-templated);GO:0007389(pattern specification process);GO:0009733(response to auxin);GO:0009734(auxin-activated signaling pathway);GO:0035198(miRNA binding);GO:0048829(root cap development);GO:005130…	ko04075(Plant hormone signal transduction)	[K]Transcription
789	XM_022702789.1	bna-miR169a,bna-miR169c,bna-miR169g,bna-miR169n	4	PREDICTED: Brassica napus nuclear transcription factor Y subunit A-3-like (LOC106399653), transcript variant X2, mRNA	GO:0003677(DNA binding);GO:0003700(transcription factor activity, sequence-specific DNA binding);GO:0005634(nucleus);GO:0006351(transcription, DNA-templated);GO:0006355(regulation of transcription, DNA-templated);GO:0016602(CCAAT-binding factor complex)	ko00970(Aminoacyl-tRNA biosynthesis)	[K]Transcription
790	XM_022702887.1	novel_320	1	PREDICTED: Brassica napus transcription factor TCP24 (LOC106372076), transcript variant X3, mRNA	GO:0003677(DNA binding);GO:0003700(transcription factor activity, sequence-specific DNA binding);GO:0005515(protein binding);GO:0005634(nucleus);GO:0006351(transcription, DNA-templated);GO:0006355(regulation of transcription, DNA-templated);GO:0008285(negative regulation of cell proliferation);GO:0009965(leaf morphogenesis);GO:0030154(cell differentiation);GO:0045962(positive regulation of develo…	-	[K]Transcription
791	XM_022703154.1	novel_283	1	PREDICTED: Brassica napus probable apyrase 5 (LOC106401494), transcript variant X2, mRNA	GO:0005524(ATP binding);GO:0005773(vacuole);GO:0005886(plasma membrane);GO:0016021(integral component of membrane);GO:0016787(hydrolase activity)	ko00230(Purine metabolism);ko00240(Pyrimidine metabolism)	[G]Carbohydrate transport and metabolism
792	XM_022703267.1	bna-miR156a,bna-miR156b,bna-miR156d	3	PREDICTED: Brassica napus squamosa promoter-binding-like protein 10 (LOC106401271), transcript variant X2, mRNA	GO:0003677(DNA binding);GO:0003700(transcription factor activity, sequence-specific DNA binding);GO:0005634(nucleus);GO:0006351(transcription, DNA-templated);GO:0006355(regulation of transcription, DNA-templated);GO:0010358(leaf shaping);GO:0045893(positive regulation of transcription, DNA-templated);GO:0046872(metal ion binding);GO:0048510(regulation of timing of transition from vegetative to re…	-	[K]Transcription
793	XM_022703426.1	novel_280	1	PREDICTED: Brassica napus probable GTP diphosphokinase RSH2, chloroplastic (LOC111206471), mRNA	GO:0005524(ATP binding);GO:0005525(GTP binding);GO:0008728(GTP diphosphokinase activity);GO:0008893(guanosine-3',5'-bis(diphosphate) 3'-diphosphatase activity);GO:0009507(chloroplast);GO:0009611(response to wounding);GO:0009737(response to abscisic acid);GO:0015969(guanosine tetraphosphate metabolic process);GO:0016301(kinase activity);GO:0016310(phosphorylation);GO:0042594(response to starvation)	-	[T]Signal transduction mechanisms
XM_022703472.1	XM_022703472.1	bna-miR159,novel_30	2	PREDICTED: Brassica napus transcription factor MYB65 (LOC106452529), transcript variant X3, mRNA	GO:0003677(DNA binding);GO:0003700(transcription factor activity, sequence-specific DNA binding);GO:0005634(nucleus);GO:0006355(regulation of transcription, DNA-templated);GO:0009723(response to ethylene);GO:0009740(gibberellic acid mediated signaling pathway);GO:0009751(response to salicylic acid);GO:0043068(positive regulation of programmed cell death);GO:0045893(positive regulation of transcri…	ko04626(Plant-pathogen interaction)	[K]Transcription
795	XM_022703473.1	bna-miR162a,novel_56	2	PREDICTED: Brassica napus endoribonuclease Dicer homolog 1-like (LOC106400685), mRNA	GO:0003723(RNA binding);GO:0004525(ribonuclease III activity);GO:0005634(nucleus);GO:0005737(cytoplasm);GO:0016442(RISC complex);GO:0030422(production of siRNA involved in RNA interference)	ko03008(Ribosome biogenesis in eukaryotes)	[L]Replication, recombination and repair
796	XM_022703488.1	bna-miR390a,novel_111	2	PREDICTED: Brassica napus probable LRR receptor-like serine/threonine-protein kinase At1g07650 (LOC106415878), transcript variant X2, mRNA	GO:0004674(protein serine/threonine kinase activity);GO:0005886(plasma membrane)	ko00520(Amino sugar and nucleotide sugar metabolism)	[T]Signal transduction mechanisms
797	XM_022703726.1	novel_283	1	PREDICTED: Brassica napus probable apyrase 5 (LOC106430981), transcript variant X2, mRNA	GO:0005524(ATP binding);GO:0005773(vacuole);GO:0005886(plasma membrane);GO:0016021(integral component of membrane);GO:0016787(hydrolase activity)	ko00230(Purine metabolism);ko00240(Pyrimidine metabolism)	[G]Carbohydrate transport and metabolism
798	XM_022704384.1	bna-miR399a	1	PREDICTED: Brassica napus uncharacterized LOC106413637 (LOC106413637), mRNA	GO:0004519(endonuclease activity);GO:0004527(exonuclease activity);GO:0005634(nucleus);GO:0008270(zinc ion binding);GO:0016787(hydrolase activity)	ko00500(Starch and sucrose metabolism)	[S]Function unknown
799	XM_022704412.1	novel_199	1	PREDICTED: Brassica napus uncharacterized LOC111206936 (LOC111206936), mRNA	GO:0003674(molecular_function);GO:0005634(nucleus);GO:0008150(biological_process)	ko04141(Protein processing in endoplasmic reticulum);ko04120(Ubiquitin mediated proteolysis)	[S]Function unknown
800	XM_022704817.1	novel_280	1	PREDICTED: Brassica napus probable GTP diphosphokinase RSH3, chloroplastic (LOC106348454), transcript variant X1, mRNA	GO:0005524(ATP binding);GO:0005525(GTP binding);GO:0008728(GTP diphosphokinase activity);GO:0008893(guanosine-3',5'-bis(diphosphate) 3'-diphosphatase activity);GO:0009507(chloroplast);GO:0010150(leaf senescence);GO:0015969(guanosine tetraphosphate metabolic process);GO:0015970(guanosine tetraphosphate biosynthetic process);GO:0015979(photosynthesis);GO:0016301(kinase activity);GO:0016310(phosphor…	-	[T]Signal transduction mechanisms
801	XM_022704818.1	novel_280	1	PREDICTED: Brassica napus probable GTP diphosphokinase RSH3, chloroplastic (LOC106348454), transcript variant X2, mRNA	GO:0005524(ATP binding);GO:0005525(GTP binding);GO:0008728(GTP diphosphokinase activity);GO:0008893(guanosine-3',5'-bis(diphosphate) 3'-diphosphatase activity);GO:0009507(chloroplast);GO:0010150(leaf senescence);GO:0015969(guanosine tetraphosphate metabolic process);GO:0015970(guanosine tetraphosphate biosynthetic process);GO:0015979(photosynthesis);GO:0016301(kinase activity);GO:0016310(phosphor…	-	[T]Signal transduction mechanisms
802	XM_022704960.1	bna-miR169a,bna-miR169c,bna-miR169g,bna-miR169n	4	PREDICTED: Brassica napus nuclear transcription factor Y subunit A-5 (LOC106348456), transcript variant X2, mRNA	GO:0003677(DNA binding);GO:0003700(transcription factor activity, sequence-specific DNA binding);GO:0005634(nucleus);GO:0006351(transcription, DNA-templated);GO:0006355(regulation of transcription, DNA-templated);GO:0009414(response to water deprivation);GO:0009738(abscisic acid-activated signaling pathway);GO:0009785(blue light signaling pathway);GO:0009793(embryo development ending in seed dorm…	ko00970(Aminoacyl-tRNA biosynthesis)	[K]Transcription
803	XM_022705150.1	novel_172,novel_202	2	PREDICTED: Brassica napus two-component response regulator ARR11-like (LOC106436806), transcript variant X2, mRNA	GO:0000156(phosphorelay response regulator activity);GO:0000160(phosphorelay signal transduction system);GO:0003677(DNA binding);GO:0003700(transcription factor activity, sequence-specific DNA binding);GO:0005515(protein binding);GO:0005634(nucleus);GO:0006351(transcription, DNA-templated);GO:0006355(regulation of transcription, DNA-templated);GO:0009735(response to cytokinin);GO:0009736(cytokini…	ko04075(Plant hormone signal transduction)	[T]Signal transduction mechanisms
804	XM_022705170.1	novel_1	1	PREDICTED: Brassica napus uncharacterized protein At2g33490-like (LOC106402738), mRNA	GO:0003674(molecular_function);GO:0005737(cytoplasm);GO:0005886(plasma membrane);GO:0008150(biological_process)	-	[S]Function unknown
805	XM_022705277.1	bna-miR6030	1	PREDICTED: Brassica napus probable disease resistance protein At1g12280 (LOC106449735), mRNA	GO:0005524(ATP binding);GO:0006952(defense response);GO:0043531(ADP binding)	ko04626(Plant-pathogen interaction)	[S]Function unknown
806	XM_022705321.1	novel_51	1	PREDICTED: Brassica napus transcription factor bHLH74-like (LOC106409225), transcript variant X2, mRNA	GO:0003677(DNA binding);GO:0003700(transcription factor activity, sequence-specific DNA binding);GO:0005515(protein binding);GO:0005634(nucleus);GO:0006351(transcription, DNA-templated);GO:0006355(regulation of transcription, DNA-templated);GO:0009637(response to blue light);GO:0040008(regulation of growth);GO:0046983(protein dimerization activity)	ko04141(Protein processing in endoplasmic reticulum)	[K]Transcription
807	XM_022705526.1	bna-miR156a,bna-miR156b,bna-miR156d	3	PREDICTED: Brassica napus squamosa promoter-binding-like protein 11 (LOC106425437), transcript variant X1, mRNA	GO:0003677(DNA binding);GO:0003700(transcription factor activity, sequence-specific DNA binding);GO:0005634(nucleus);GO:0006351(transcription, DNA-templated);GO:0006355(regulation of transcription, DNA-templated);GO:0010358(leaf shaping);GO:0045893(positive regulation of transcription, DNA-templated);GO:0046872(metal ion binding);GO:0048510(regulation of timing of transition from vegetative to re…	ko04075(Plant hormone signal transduction)	[K]Transcription
808	XM_022705527.1	bna-miR156a,bna-miR156b,bna-miR156d	3	PREDICTED: Brassica napus squamosa promoter-binding-like protein 11 (LOC106425437), transcript variant X2, mRNA	GO:0003677(DNA binding);GO:0003700(transcription factor activity, sequence-specific DNA binding);GO:0005634(nucleus);GO:0006351(transcription, DNA-templated);GO:0006355(regulation of transcription, DNA-templated);GO:0010358(leaf shaping);GO:0045893(positive regulation of transcription, DNA-templated);GO:0046872(metal ion binding);GO:0048510(regulation of timing of transition from vegetative to re…	ko04075(Plant hormone signal transduction)	[K]Transcription
809	XM_022705528.1	bna-miR156a,bna-miR156b,bna-miR156d	3	PREDICTED: Brassica napus squamosa promoter-binding-like protein 10 (LOC106425435), transcript variant X3, mRNA	GO:0003677(DNA binding);GO:0003700(transcription factor activity, sequence-specific DNA binding);GO:0005634(nucleus);GO:0006351(transcription, DNA-templated);GO:0006355(regulation of transcription, DNA-templated);GO:0010358(leaf shaping);GO:0045893(positive regulation of transcription, DNA-templated);GO:0046872(metal ion binding);GO:0048510(regulation of timing of transition from vegetative to re…	-	[K]Transcription
810	XM_022705529.1	bna-miR156a,bna-miR156b,bna-miR156d	3	PREDICTED: Brassica napus squamosa promoter-binding-like protein 10 (LOC106425435), transcript variant X5, mRNA	GO:0003677(DNA binding);GO:0003700(transcription factor activity, sequence-specific DNA binding);GO:0005634(nucleus);GO:0006351(transcription, DNA-templated);GO:0006355(regulation of transcription, DNA-templated);GO:0010358(leaf shaping);GO:0045893(positive regulation of transcription, DNA-templated);GO:0046872(metal ion binding);GO:0048510(regulation of timing of transition from vegetative to re…	-	[K]Transcription
811	XM_022705530.1	bna-miR156a,bna-miR156b,bna-miR156d	3	PREDICTED: Brassica napus squamosa promoter-binding-like protein 10 (LOC106425435), transcript variant X7, mRNA	GO:0003677(DNA binding);GO:0003700(transcription factor activity, sequence-specific DNA binding);GO:0005634(nucleus);GO:0006351(transcription, DNA-templated);GO:0006355(regulation of transcription, DNA-templated);GO:0010358(leaf shaping);GO:0045893(positive regulation of transcription, DNA-templated);GO:0046872(metal ion binding);GO:0048510(regulation of timing of transition from vegetative to re…	-	[K]Transcription
812	XM_022705531.1	bna-miR156a,bna-miR156b,bna-miR156d	3	PREDICTED: Brassica napus squamosa promoter-binding-like protein 11 (LOC106425436), transcript variant X3, mRNA	GO:0003677(DNA binding);GO:0003700(transcription factor activity, sequence-specific DNA binding);GO:0005634(nucleus);GO:0006351(transcription, DNA-templated);GO:0006355(regulation of transcription, DNA-templated);GO:0046872(metal ion binding);GO:0048510(regulation of timing of transition from vegetative to reproductive phase)	ko04075(Plant hormone signal transduction)	[K]Transcription
813	XM_022705622.1	novel_267	1	PREDICTED: Brassica napus prothymosin alpha-like (LOC111207502), mRNA	-	-	[S]Function unknown
814	XM_022705756.1	novel_51	1	PREDICTED: Brassica napus calmodulin-binding protein 60 G-like (LOC111207571), transcript variant X1, mRNA	GO:0002229(defense response to oomycetes);GO:0002237(response to molecule of bacterial origin);GO:0003700(transcription factor activity, sequence-specific DNA binding);GO:0005516(calmodulin binding);GO:0005634(nucleus);GO:0006355(regulation of transcription, DNA-templated);GO:0009617(response to bacterium);GO:0009620(response to fungus);GO:0009697(salicylic acid biosynthetic process);GO:0009789(p…	-	[K]Transcription
815	XM_022705757.1	novel_51	1	PREDICTED: Brassica napus calmodulin-binding protein 60 G-like (LOC111207571), transcript variant X2, mRNA	GO:0002229(defense response to oomycetes);GO:0002237(response to molecule of bacterial origin);GO:0003700(transcription factor activity, sequence-specific DNA binding);GO:0005516(calmodulin binding);GO:0005634(nucleus);GO:0006355(regulation of transcription, DNA-templated);GO:0009617(response to bacterium);GO:0009620(response to fungus);GO:0009697(salicylic acid biosynthetic process);GO:0009789(p…	-	[K]Transcription
816	XM_022705955.1	bna-miR860	1	PREDICTED: Brassica napus ferrochelatase-1, chloroplastic/mitochondrial-like (LOC106348754), mRNA	GO:0004325(ferrochelatase activity);GO:0005739(mitochondrion);GO:0006783(heme biosynthetic process);GO:0006979(response to oxidative stress);GO:0009507(chloroplast);GO:0009535(chloroplast thylakoid membrane);GO:0009536(plastid);GO:0015995(chlorophyll biosynthetic process);GO:0031969(chloroplast membrane);GO:0033014(tetrapyrrole biosynthetic process)	ko00860(Porphyrin and chlorophyll metabolism)	[H]Coenzyme transport and metabolism
817	XM_022706175.1	bna-miR166a	1	PREDICTED: Brassica napus nuclear inhibitor of protein phosphatase 1 (LOC106410348), transcript variant X1, mRNA	GO:0003674(molecular_function);GO:0005634(nucleus);GO:0008150(biological_process)	-	[T]Signal transduction mechanisms
818	XM_022706388.1	novel_267	1	PREDICTED: Brassica napus potassium channel GORK-like (LOC106411521), transcript variant X1, mRNA	GO:0005515(protein binding);GO:0005634(nucleus);GO:0005887(integral component of plasma membrane);GO:0006811(ion transport);GO:0009409(response to cold);GO:0009414(response to water deprivation);GO:0009737(response to abscisic acid);GO:0009753(response to jasmonic acid);GO:0015075(ion transmembrane transporter activity);GO:0015271(outward rectifier potassium channel activity);GO:0030551(cyclic nu…	ko04626(Plant-pathogen interaction)	[U]Intracellular trafficking, secretion, and vesicular transport
819	XM_022706421.1	novel_221	1	PREDICTED: Brassica napus uncharacterized LOC106444973 (LOC106444973), transcript variant X5, mRNA	GO:0003674(molecular_function);GO:0005739(mitochondrion);GO:0008150(biological_process);GO:0009507(chloroplast)	-	[S]Function unknown
820	XM_022706831.1	bna-miR172a	1	PREDICTED: Brassica napus casein kinase II subunit alpha-2-like (LOC106404327), partial mRNA	GO:0009648(photoperiodism);GO:0010229(inflorescence development)	ko03008(Ribosome biogenesis in eukaryotes);ko04712(Circadian rhythm - plant)	[T]Signal transduction mechanisms
821	XM_022707275.1	bna-miR156a,bna-miR156b,bna-miR156d	3	PREDICTED: Brassica napus squamosa promoter-binding-like protein 2 (LOC106358415), transcript variant X2, mRNA	GO:0003677(DNA binding);GO:0003700(transcription factor activity, sequence-specific DNA binding);GO:0005634(nucleus);GO:0006351(transcription, DNA-templated);GO:0006355(regulation of transcription, DNA-templated);GO:0044212(transcription regulatory region DNA binding);GO:0046872(metal ion binding);GO:0048510(regulation of timing of transition from vegetative to reproductive phase);GO:0048653(anth…	ko04075(Plant hormone signal transduction)	[K]Transcription
822	XM_022707276.1	bna-miR156a,bna-miR156b,bna-miR156d	3	PREDICTED: Brassica napus squamosa promoter-binding-like protein 2 (LOC106358415), transcript variant X5, mRNA	GO:0003677(DNA binding);GO:0003700(transcription factor activity, sequence-specific DNA binding);GO:0005634(nucleus);GO:0006351(transcription, DNA-templated);GO:0006355(regulation of transcription, DNA-templated);GO:0044212(transcription regulatory region DNA binding);GO:0046872(metal ion binding);GO:0048510(regulation of timing of transition from vegetative to reproductive phase);GO:0048653(anth…	ko04075(Plant hormone signal transduction)	[K]Transcription
823	XM_022707413.1	bna-miR167d,novel_53	2	PREDICTED: Brassica napus auxin response factor 6 (LOC106410709), transcript variant X3, mRNA	GO:0003677(DNA binding);GO:0003700(transcription factor activity, sequence-specific DNA binding);GO:0005515(protein binding);GO:0005634(nucleus);GO:0006351(transcription, DNA-templated);GO:0006355(regulation of transcription, DNA-templated);GO:0009733(response to auxin);GO:0009734(auxin-activated signaling pathway);GO:0009908(flower development)	ko04075(Plant hormone signal transduction)	[K]Transcription
824	XM_022707448.1	bna-miR6030	1	PREDICTED: Brassica napus disease resistance protein RPS5-like (LOC106378793), mRNA	GO:0000166(nucleotide binding);GO:0005515(protein binding);GO:0005524(ATP binding);GO:0005622(intracellular);GO:0005886(plasma membrane);GO:0006952(defense response);GO:0008219(cell death);GO:0009626(plant-type hypersensitive response);GO:0009816(defense response to bacterium, incompatible interaction);GO:0038023(signaling receptor activity);GO:0043531(ADP binding)	ko04626(Plant-pathogen interaction)	[S]Function unknown
825	XM_022707460.1	bna-miR166a,bna-miR166f	2	PREDICTED: Brassica napus homeobox-leucine zipper protein REVOLUTA-like (LOC106380559), transcript variant X2, mRNA	GO:0003677(DNA binding);GO:0003700(transcription factor activity, sequence-specific DNA binding);GO:0005634(nucleus);GO:0006351(transcription, DNA-templated);GO:0006355(regulation of transcription, DNA-templated);GO:0008289(lipid binding);GO:0009855(determination of bilateral symmetry);GO:0009944(polarity specification of adaxial/abaxial axis);GO:0009956(radial pattern formation);GO:0010014(meris…	-	[K]Transcription
826	XM_022707551.1	bna-miR6030,novel_135	2	PREDICTED: Brassica napus probable disease resistance protein At1g12290 (LOC106382397), mRNA	GO:0005524(ATP binding);GO:0005634(nucleus);GO:0006952(defense response);GO:0043531(ADP binding)	ko04626(Plant-pathogen interaction)	[S]Function unknown
827	XM_022707613.1	novel_51	1	PREDICTED: Brassica napus transcription factor bHLH74-like (LOC106345662), transcript variant X2, mRNA	GO:0003677(DNA binding);GO:0003700(transcription factor activity, sequence-specific DNA binding);GO:0005515(protein binding);GO:0005634(nucleus);GO:0006351(transcription, DNA-templated);GO:0006355(regulation of transcription, DNA-templated);GO:0009637(response to blue light);GO:0040008(regulation of growth);GO:0046983(protein dimerization activity)	ko04141(Protein processing in endoplasmic reticulum)	[K]Transcription
828	XM_022707614.1	novel_51	1	PREDICTED: Brassica napus transcription factor bHLH74-like (LOC106345662), transcript variant X4, mRNA	GO:0003677(DNA binding);GO:0003700(transcription factor activity, sequence-specific DNA binding);GO:0005515(protein binding);GO:0005634(nucleus);GO:0006351(transcription, DNA-templated);GO:0006355(regulation of transcription, DNA-templated);GO:0009637(response to blue light);GO:0040008(regulation of growth);GO:0046983(protein dimerization activity)	ko04141(Protein processing in endoplasmic reticulum)	[K]Transcription
829	XM_022707619.1	bna-miR6030	1	PREDICTED: Brassica napus probable disease resistance protein At1g12290 (LOC106412468), transcript variant X1, mRNA	GO:0005524(ATP binding);GO:0005634(nucleus);GO:0006952(defense response);GO:0043531(ADP binding)	ko04626(Plant-pathogen interaction)	[S]Function unknown
830	XM_022707620.1	bna-miR6030	1	PREDICTED: Brassica napus probable disease resistance protein At1g12290 (LOC106412468), transcript variant X2, mRNA	GO:0005524(ATP binding);GO:0005634(nucleus);GO:0006952(defense response);GO:0043531(ADP binding)	ko04626(Plant-pathogen interaction)	[S]Function unknown
831	XM_022707982.1	novel_283	1	PREDICTED: Brassica napus dynamin-2A-like (LOC106453106), mRNA	GO:0000139(Golgi membrane);GO:0003924(GTPase activity);GO:0005525(GTP binding);GO:0005737(cytoplasm);GO:0005774(vacuolar membrane);GO:0005794(Golgi apparatus);GO:0005829(cytosol);GO:0005874(microtubule);GO:0005886(plasma membrane);GO:0006896(Golgi to vacuole transport);GO:0008289(lipid binding);GO:0009506(plasmodesma);GO:0009524(phragmoplast);GO:0016020(membrane);GO:0030136(clathrin-coated vesicl…	ko04144(Endocytosis)	[S]Function unknown
832	XM_022708097.1	bna-miR159,novel_30	2	PREDICTED: Brassica napus putative hydrolase C777.06c (LOC106349361), transcript variant X1, mRNA	GO:0003824(catalytic activity);GO:0005634(nucleus);GO:0016787(hydrolase activity)	-	[S]Function unknown
833	XM_022708125.1	bna-miR168a,bna-miR168b,novel_62	3	PREDICTED: Brassica napus zinc finger CCCH domain-containing protein 4-like (LOC111208744), mRNA	GO:0000166(nucleotide binding);GO:0000387(spliceosomal snRNP assembly);GO:0000974(Prp19 complex);GO:0003677(DNA binding);GO:0003723(RNA binding);GO:0005634(nucleus);GO:0017070(U6 snRNA binding);GO:0036002(pre-mRNA binding);GO:0042742(defense response to bacterium);GO:0046872(metal ion binding);GO:0071006(U2-type catalytic step 1 spliceosome);GO:0071007(U2-type catalytic step 2 spliceosome)	ko03040(Spliceosome)	[S]Function unknown
834	XM_022708417.1	bna-miR169m,novel_163,novel_222	3	PREDICTED: Brassica napus calmodulin-interacting protein 111-like (LOC106367997), transcript variant X1, mRNA	GO:0005516(calmodulin binding);GO:0005524(ATP binding);GO:0005634(nucleus);GO:0009507(chloroplast);GO:0009535(chloroplast thylakoid membrane);GO:0016887(ATPase activity)	ko03008(Ribosome biogenesis in eukaryotes)	[O]Posttranslational modification, protein turnover, chaperones
[truncated: 104 more rows]
