# Supplementary material for: Identification of Micro Ribonucleic Acids and Their Targets in Response to Plasmodiophora brassicae Infection in Brassica napus
Source: Front Plant Sci. 2021 Oct 28;12:734419. doi: 10.3389/fpls.2021.734419 (PMC8585624; doi:10.3389/fpls.2021.734419)
Supplement: Supplementary file 7 [file Table_7.XLSX]

## Sheet: Sheet1
Supplementary Table S7 | Indentification of conserved miRNA-target modules response to P. brassicae in B.napus root
	miRNA_id	Target Symbol	Target numbers	KEGG_pathways	sig-Pvalue
	miR166	ATHB-8,9,14,15	8,2,4,4	/	/
		REV	11	/	/
	miR167	TDRD3	2	/	/
	miR2111b-5p,c,d	F-box/kelch-repeat protein	5	/	/
	miR390a, novel_111	AL7	3	/	/
	miR394a, novel_142	FBX6	3	/	/
	miR403	AGO2	5	/	/
	miR160a	BAG1	6	/	/
	miR6030	OsI-027940	2	Arachidonic acid metabolism, ko00590	/
*	miR169, novel_163, novel_222	NFYA1,2,3	8,2,17	Aminoacyl-tRNA biosynthesis, ko00970	/
	miR399, novel_126	UBC24	2	Ubiquitin mediated proteolysis, ko04120	/
*	miR168	zinc finger CCCH4	1	Spliceosome, ko03040	/
		AGO1	11	/	/
	miR162, novel_56	DCL1	5	Ribosome biogenesis in eukaryotes, ko03008	/
	novel_51	CHR12	2	Nucleotide excision repair, ko03420	/
*	novel_147	PNSL2	3	Photosynthesis, ko00195	0.0104331	Ⅳ
		NAC076	1	RNA degradation, ko03018	0.000236439
	miR164	NAC	16	RNA degradation, ko03018	0.000236439
*	miR395	APS1,4	5,1	Selenocompound metabolism, ko00450	0.00812353
				Monobactam biosynthesis, ko00261	0.00812353
				Sulfur metabolism, ko00920	0.00812353
	novel_51	CAC3	4	Fatty acid biosynthesis, ko00061	0.0748987
				Fatty acid metabolism, ko01212	0.0748987
				Propanoate metabolism, ko00640	0.00226417
				Tetracycline biosynthesis, ko00253	0.00226417
				Pyruvate metabolism, ko00620	0.00415988
	miR824	AGL16	7	Protein export, ko03060	0.00362279	Ⅲ
	novel_51	BHLH74	14	Protein processing in endoplasmic reticulum, ko04141	9.07478e-06
*	novel_246	HSP90-2	3		9.07478e-06
				Plant-pathogen interaction, ko04626	0.00550299	Ⅱ
	miR159, novel_30	MYB65	14		0.00550299
		MYB104	4		0.00550299
	miR6030	RPS5	4		0.00550299
	miR6030, novel_51	Other R protein	5		0.00550299
	novel_51	GRF1,2,3,8	1,6,11,7
	novel_343	DREB2B	1		0.00550299
	miR156	SPL2,9,10,11,15	13,2,22,13,4	Plant hormone signal transduction, ko04075	1.48e-30	Ⅰ
	miR160	ARF10,16,17	2,6,6		1.48e-30
*	miR167, novel_53, novel_221	ARF6,8	6,7		1.48e-30
	miR171, novel_146	SCL15,22,27,6	2,3,2,1		1.48e-30
	miR393	GRH1	6		1.48e-30
		TIR1	11		1.48e-30
		AFB3	7		1.48e-30
*	novel_172, novel_202	ARR11	4		1.48e-30
	miR172	AP2	12		1.48e-30
		TOE2,3	9,2		1.48e-30
		RAP2-7	6		1.48e-30
*	novel_180	GSO1	2		1.48e-30
*: represent differentially expressional miRNAs
