# Supplementary material for: Identification of Micro Ribonucleic Acids and Their Targets in Response to Plasmodiophora brassicae Infection in Brassica napus
Source: Front Plant Sci. 2021 Oct 28;12:734419. doi: 10.3389/fpls.2021.734419 (PMC8585624; doi:10.3389/fpls.2021.734419)
Supplement: Supplementary file 8 [file Table_8.XLSX]

## Sheet: Sheet1
Supplementary Table S8 Differentially expressional targets of P. brassicae responsive miRNAs identified by combined analysis of transcriptome data and degradation data.
miRNA	Genebankid	Gene id	log2(IntR vs MockR)	P-value	log2(IntS vs MockS)	P-value	Transcript Annotation
bna-miR169m	XM_013829031.2	LOC106388859	1.51773	3.55e-17	2.28434	3.2847e-11	PREDICTED: Brassica napus nuclear transcription factor Y subunit A-2-like
bna-miR169m/n	XM_013880479.2	LOC106439112	1.64677	1.42e-17	2.57681	2.4986e-12	PREDICTED: Brassica napus nuclear transcription factor Y subunit A-2-like
bna-miR169n	XM_013846894.2	LOC106406270	1.21755	0.008011	1.82198	1.0476e-05	PREDICTED: Brassica napus nuclear transcription factor Y subunit A-3 -like
bna-miR169n	XM_013843696.2	LOC106402883	1.36102	0.000508	/	/	PREDICTED: Brassica napus nuclear transcription factor Y subunit A-3
bna-miR169n	XM_013840111.2	LOC106399653	0.962749	0.001199	1.8752	0.00014556	PREDICTED: Brassica napus nuclear transcription factor Y subunit A-3-like
bna-miR169n	XM_013817829.2	LOC106377560	1.17437	0.000392	2.33537	1.0299e-06	PREDICTED: Brassica napus nuclear transcription factor Y subunit A-6
bna-miR169n	XM_013794135.2	LOC106354243	1.47883	1.09e-06	/	/	PREDICTED: Brassica napus nuclear transcription factor Y subunit A-3-like
bna-miR169n	XM_013821178.2	LOC106381285	/	/	1.5031	7.5183e-05	PREDICTED: Brassica napus nuclear transcription factor Y subunit A-3
bna-miR395d	XM_013881104.2	LOC106439617	/	/	1.16782	0.0020499	PREDICTED: Brassica napus ATP sulfurylase 1, chloroplastic
bna-miR395d	XM_013893754.2	LOC106451780	-1.29751	7.4981e-19	-1.28362	2.4862e-05	PREDICTED: Brassica napus ATP sulfurylase 1, chloroplastic-like
bna-miR395d	XM_013797400.2	LOC106357712	-1.14724	5.5202e-13	-1.17128	0.00010255	PREDICTED: Brassica napus ATP sulfurylase 1, chloroplastic-like
bna-miR395d	NM_001315829.1	LOC106410303	0.979854	9.88e-08	/	/	Brassica napus ATP sulfurylase 4, chloroplastic
bna-miR395d	XM_013888737.2	LOC106446918	1.45419	0.001487	2.4137	0.00272	PREDICTED: Brassica napus uncharacterized
bna-miR395d	XM_013820969.2	BNAC04G40010D	1.7917	0.000256	3.22347	0.00020312	PREDICTED: Brassica napus uncharacterized BNAC04G40010D
bna-miR6029	XM_013828173.2	LOC106388162	/	/	1.42162	0.00034093	PREDICTED: Brassica napus WEB family protein At2g40480-like
novel_1	XM_013859756.2	LOC106419015	1.4355	3.35e-05	/	/	PREDICTED: Brassica napus spermidine coumaroyl-CoA acyltransferase-like
novel_1	XM_013876125.2	LOC106435262	-1.74163	5.5108e-06	/	/	PREDICTED: Brassica napus uncharacterized protein At2g33490-like
novel_1	XM_013887915.2	LOC106446212	-1.6269	1.2839e-18	-1.94424	9.6634e-10	PREDICTED: Brassica napus uncharacterized protein At2g33490-like
novel_1	XM_022693109.1	LOC111201377	1.70067	3.72e-12	/	/	PREDICTED: Brassica napus stem-specific protein TSJT1-like
novel_1	XM_022705170.1	LOC106402738	-1.54241	1.0847e-21	-1.221	3.5863e-05	PREDICTED: Brassica napus uncharacterized protein At2g33490-like
novel_147	XM_013818148.2	LOC106377933	2.83688	1.44e-06	/	/	PREDICTED: Brassica napus NAC domain-containing protein 76-like
novel_147	XM_013820748.2	LOC106380909	3.14862	9.13e-14	3.13603	7.0008e-10	PREDICTED: Brassica napus photosynthetic NDH subunit of lumenal location 2, chloroplastic-like
novel_147	XM_013857207.2	LOC106416345	2.75116	1.1e-37	3.27004	1.6983e-10	PREDICTED: Brassica napus photosynthetic NDH subunit of lumenal location 2, chloroplastic-like
novel_172	XM_013796817.2	LOC106357138	2.21087	3.17e-15	/	/	PREDICTED: Brassica napus two-component response regulator ARR11
novel_172	XM_013877756.2	LOC106436806	2.37182	5.38e-25	1.20339	0.0027507	PREDICTED: Brassica napus two-component response regulator ARR11 ARR11-like
novel_98	XM_013846900.2	LOC106406276	/	/	-1.07303	0.00041885	PREDICTED: Brassica napus glucan endo-1,3-beta-glucosidase 12-like
novel_98	XM_013797429.2	LOC106357737	/	/	-0.990554	0.00077319	PREDICTED: Brassica napus glucan endo-1,3-beta-glucosidase 12-like
