# Supplementary material for: Identification of Micro Ribonucleic Acids and Their Targets in Response to Plasmodiophora brassicae Infection in Brassica napus
Source: Front Plant Sci. 2021 Oct 28;12:734419. doi: 10.3389/fpls.2021.734419 (PMC8585624; doi:10.3389/fpls.2021.734419)
Supplement: Supplementary file 9 [file Table_9.XLSX]

## Sheet: Sheet1
Supplementary Table S9 miRNA validation Primers used in qRT-PCR.
primer_name	sense-specific primer
novel_1	TGGCGGGCTGCTTGAGCT
bna-miR169m	TGAGCCAAAGATGACTTGCCG
bna-miR395d	CTGAAGTGTTTGGGGGGACTC
novel_147	GCCTTCGTTCTCTATTTCTCCATG
U6	TTGGAACGATACAGAGAAGATTAGCA
